# Supplementary material for: Transient deSUMOylation of IRF2BP proteins controls early transcription in EGFR signaling
Source: EMBO Rep. 2021 Jan 22;22(3):e49651. doi: 10.15252/embr.201949651 (PMC7926235; doi:10.15252/embr.201949651)
Supplement: Supplementary file 3 — Dataset EV1 [file EMBR-22-e49651-s003.xlsx]

## Sheet: proteinGroups_S1
id	Peptide IDs	Oxidation (M) Site IDs	Oxidation (M) Site Positions	Protein IDs	Peptide Counts (all)	Peptide Counts (razor+unique)	Peptide Counts (unique)	Only identified by site	Protein Names	Gene Names	Protein Descriptions	Uniprot	Uniprot Name	ENSEMBL	VEGA	REFSEQ	Pfam	Pfam Names	Pfam Descriptions	GOCC	GOCC Names	GOMF	GOMF Names	GOBP	GOBP Names	KEGG	KEGG Pathways	KEGG Pathway Names	KEGG Ortholog	Proteins	Peptides (seq)	Peptides (seq/mod)	Peptides (seq/mod/labels)	Razor Peptides (seq)	Razor Peptides (seq/mod)	Razor Peptides (seq/mod/labels)	Unique Peptides (seq)	Unique Peptides (seq/mod)	Unique Peptides (seq/mod/labels)	Peptides (seq) A	Peptides (seq) B	Peptides (seq) C	Razor Peptides (seq) A	Razor Peptides (seq) B	Razor Peptides (seq) C	Unique Peptides (seq) A	Unique Peptides (seq) B	Unique Peptides (seq) C	Sequence Coverage [%]
0	170;227;496;1036;1772;1773;1774;2888;2901;3573;3803;4352;4449;4554;4869;6040;6141;6151;6426;6433;6677;6795;6880;6996;6997;6998;7075;7269;7270;7670;8475;8476;8477;8790;8791;9024;9050	0;1;2;3	150;271;306;321	CON_00009865;IPI00009865;CON_00798492;CON_IPI00418663;IPI00418663;CON_IPI00328103;IPI00328103;CON_IPI00004550;IPI00004550;CON_IPI00375911;IPI00375911	37;37;9;3;3;3;3;2;2;2;2	36;36;8;2;2;3;3;1;1;2;2	31;31;6;0;0;0;0;0;0;0;0	FALSE	Keratin, type I cytoskeletal 10;Cytokeratin-10;Keratin-10	KRT10;KPP	>IPI:CON_00009865.2|SWISS-PROT:P13645 Tax_Id=9606 Gene_Symbol=KRT10 Keratin, type I cytoskeletal 10;Keratin, type I cytoskeletal 10	P13645	K1C10_HUMAN	ENST00000269576	OTTHUMP00000165049	NP_000412	PF00038	Filament	Intermediate filament protein	GO:0005882;GO:0044422;GO:0044424;GO:0044430;GO:0044446;GO:0044464	intermediate filament;organelle part;intracellular part;cytoskeletal part;intracellular organelle part;cell part	GO:0005198;GO:0005488;GO:0005515;GO:0030280	structural molecule activity;binding;protein binding;structural constituent of epidermis	GO:0008544;GO:0009888;GO:0032502;GO:0048856	epidermis development;tissue development;developmental process;anatomical structure development	hsa:3858			K07604	11	37	43	44	36	42	42	31	35	35	37	32	20	36	31	19	31	26	16	60
1	461;734;1991;1992;2151;2870;3092;3835;4202;4404;4405;4911;5928;5938;6842;7291;7795;7967;8160;8733;8982;9043	4;5	297;303	CON_00009867;IPI00009867;IPI00796776;IPI01020842;IPI01023004;IPI01021125;IPI01020679;IPI01022815	22;22;20;10;8;7;3;1	8;8;6;3;1;5;3;1	3;3;1;1;0;1;2;0	FALSE	Keratin, type II cytoskeletal 5;Cytokeratin-5;Keratin-5;58 kDa cytokeratin;cDNA FLJ59922, highly similar to Keratin, type II cytoskeletal 5	KRT5	>IPI:CON_00009867.3|SWISS-PROT:P13647 Tax_Id=9606 Gene_Symbol=KRT5 Keratin, type II cytoskeletal 5;Keratin, type II cytoskeletal 5;cDNA FLJ54081, highly similar to Keratin, type II cytoskeletal 5	P13647;B4DL32;B4E1T1;E7EU87	K2C5_HUMAN;B4DL32_HUMAN	ENST00000252242		NP_000415	PF00038	Filament	Intermediate filament protein	GO:0005882;GO:0044422;GO:0044424;GO:0044430;GO:0044446;GO:0044464;GO:0045095	intermediate filament;organelle part;intracellular part;cytoskeletal part;intracellular organelle part;cell part;keratin filament	GO:0005198;GO:0005200;GO:0005488;GO:0005515	structural molecule activity;structural constituent of cytoskeleton;binding;protein binding	GO:0008544;GO:0009888;GO:0032502;GO:0048856	epidermis development;tissue development;developmental process;anatomical structure development	hsa:3852			K07605	8	22	25	33	8	10	11	3	3	4	21	17	7	7	6	1	3	3	1	32
2	735;1423;1487;1991;1992;2154;2537;2582;2905;3095;3102;3375;4202;4337;4404;4405;4911;5036;5090;5918;5938;5939;6142;6195;6196;6976;6994;6995;7121;7384;7474;7475;7795;7960;8178;8184;8604;8948;9157	6;7;8;9	222;263;343;473	CON_00021304;IPI00021304;IPI00376379;CON_IPI00376379;IPI01020752;CON_00468956;IPI01011162;IPI01021999;IPI01021890	39;39;4;4;4;3;1;1;1	34;34;1;1;4;0;1;0;0	22;22;0;0;0;0;0;0;0	FALSE	Keratin, type II cytoskeletal 2 epidermal;Cytokeratin-2e	KRT2;KRT2A;KRT2E	>IPI:CON_00021304.1|SWISS-PROT:P35908 Tax_Id=9606 Gene_Symbol=KRT2 Keratin, type II cytoskeletal 2 epidermal;Keratin, type II cytoskeletal 2 epidermal	P35908	K22E_HUMAN	ENST00000309680		NP_000414	PF00038	Filament	Intermediate filament protein	GO:0005813;GO:0005815;GO:0005882;GO:0043226;GO:0043228;GO:0043229;GO:0043232;GO:0044422;GO:0044424;GO:0044430;GO:0044444;GO:0044446;GO:0044464;GO:0045095	centrosome;microtubule organizing center;intermediate filament;organelle;non-membrane-bounded organelle;intracellular organelle;intracellular non-membrane-bounded organelle;organelle part;intracellular part;cytoskeletal part;cytoplasmic part	GO:0005198;GO:0005200;GO:0005488;GO:0005515	structural molecule activity;structural constituent of cytoskeleton;binding;protein binding	GO:0001775;GO:0006928;GO:0008283;GO:0009987;GO:0016477;GO:0031424;GO:0032502;GO:0032980;GO:0043616;GO:0048870;GO:0051546	cell activation;cell motion;cell proliferation;cellular process;cell migration;keratinization;developmental process;keratinocyte activation;keratinocyte proliferation;cell motility;keratinocyte migration	hsa:3849			K07605	9	39	41	43	34	36	36	22	23	23	38	31	17	33	26	13	21	17	8	62.6
3	1991;1992;2151;5928;5938;7274;7795			CON_00124499	7	1	1	FALSE	Keratin, type II cytoskeletal 79;Cytokeratin-79;Keratin-79;Type II keratin-38	Krt79;Kb38	>IPI:CON_00124499.2|TREMBL:Q8VED5 Tax_Id=10090 Gene_Symbol=Krt79 Keratin 79	Q8VED5	K2C79_MOUSE	ENSMUST00000023799;ENSMUST00000108882			PF00038	Filament	Intermediate filament protein	GO:0005882;GO:0044422;GO:0044424;GO:0044430;GO:0044446;GO:0044464;GO:0045095	intermediate filament;organelle part;intracellular part;cytoskeletal part;intracellular organelle part;cell part;keratin filament	GO:0005198	structural molecule activity			mmu:223917			K07605	1	7	7	12	1	1	2	1	1	2	7	6	5	1	0	0	1	0	0	12.2
4	729;2151;4694			CON_00124800;IPI00300053;CON_102456	3;1;1	2;1;1	2;1;1	FALSE	Keratin type II	5430421N21Rik;Krt2-10;Krt86	>IPI:CON_00124800.2|TREMBL:Q61726 Tax_Id=10090 Gene_Symbol=5430421N21Rik Keratin type II	Q61726	Q61726_MOUSE	ENSMUST00000023718			PF00038	Filament	Intermediate filament protein	GO:0005882;GO:0044422;GO:0044424;GO:0044430;GO:0044446;GO:0044464;GO:0045095	intermediate filament;organelle part;intracellular part;cytoskeletal part;intracellular organelle part;cell part;keratin filament	GO:0005198	structural molecule activity							3	3	3	5	2	2	3	2	2	3	2	2	2	1	1	1	1	1	1	5.6
5	3523;4352;4449;4559;6433;7935			CON_00136056	6	1	1	FALSE	Keratin, type I cytoskeletal 13;Cytokeratin-13;Keratin-13;47 kDa cytokeratin	Krt13;Krt1-13	>IPI:CON_00136056.1|SWISS-PROT:P08730-1 Tax_Id=10090 Gene_Symbol=Krt13 Isoform 1 of Keratin, type I cytoskeletal 13	P08730-1;P08730	K1C13_MOUSE	ENSMUST00000007275;ENSMUST00000107412			PF00038	Filament	Intermediate filament protein	GO:0005882;GO:0044422;GO:0044424;GO:0044430;GO:0044446;GO:0044464	intermediate filament;organelle part;intracellular part;cytoskeletal part;intracellular organelle part;cell part	GO:0005198;GO:0005488;GO:0005515	structural molecule activity;binding;protein binding			mmu:16663			K07604	1	6	6	8	1	1	2	1	1	2	4	6	4	0	1	1	0	1	1	10.8
6	495;667;2877;3859;4352;4449;4559;6676;7673;7730;7935;8474;8790;8791	3	121	CON_00217963;CON_IPI00217963;IPI00217963;CON_00225378;IPI00795719;CON_00131209;CON_IPI00131209;CON_IPI00874585;IPI00797326;IPI00788699;IPI00929669;CON_00135197;CON_IPI00021298;IPI00021298;CON_IPI00015309;IPI00015309;CON_18266793;CON_IPI00375910;IPI00375910;CON_6685565;IPI00008692;CON_18266794;IPI00297641;CON_00122281;IPI00329240;CON_6016414;IPI00291540;IPI00795958;IPI00791576;CON_IPI00166126;IPI0…	14;14;14;8;6;4;4;4;4;4;4;2;2;2;1;1;1;1;1;1;1;1;1;1;1;1;1;1;1;1;1;1;1	2;2;2;0;0;0;0;0;0;0;0;0;0;0;0;0;0;0;0;0;0;0;0;0;0;0;0;0;0;0;0;0;0	2;2;2;0;0;0;0;0;0;0;0;0;0;0;0;0;0;0;0;0;0;0;0;0;0;0;0;0;0;0;0;0;0	FALSE	Keratin, type I cytoskeletal 16;Cytokeratin-16;Keratin-16	KRT16;KRT16A	>IPI:CON_00217963.3|SWISS-PROT:P08779 Tax_Id=9606 Gene_Symbol=KRT16 Keratin, type I cytoskeletal 16;>IPI:CON_IPI00217963.3|SWISS-PROT:P08779 Tax_Id=9606 Gene_Symbol=KRT16 Keratin, type I cytoskeletal 16;Keratin, type I cytoskeletal 16;>IPI:CON_00225378.3|T	P08779;Q16195;A2A4G1	K1C16_HUMAN	ENST00000301653	OTTHUMP00000164740	NP_005548	PF00038	Filament	Intermediate filament protein	GO:0005882;GO:0044422;GO:0044424;GO:0044430;GO:0044446;GO:0044464	intermediate filament;organelle part;intracellular part;cytoskeletal part;intracellular organelle part;cell part	GO:0005198;GO:0005200;GO:0005488;GO:0005515	structural molecule activity;structural constituent of cytoskeleton;binding;protein binding	GO:0008283;GO:0008544;GO:0009888;GO:0009987;GO:0032502;GO:0048856	cell proliferation;epidermis development;tissue development;cellular process;developmental process;anatomical structure development	hsa:3868			K07604	33	14	16	17	2	2	2	2	2	2	11	11	10	1	2	1	1	2	1	24.1
7	180;407;735;1947;1991;1992;2151;2870;3092;3834;4202;4404;4405;4911;5928;5938;5939;6097;6876;7476;7795;8982;9045	10	452	IPI00300725;CON_00300725;IPI00909059;IPI00299145;CON_00299145;IPI00956313;IPI00942257;CON_00293665;IPI00930073;IPI00910738	23;23;23;22;22;22;22;21;20;18	9;9;9;8;8;8;8;7;8;5	2;2;2;1;1;1;1;0;1;0	FALSE	Keratin, type II cytoskeletal 6A;Cytokeratin-6A;K6a keratin;Cytokeratin-6D;cDNA FLJ53910, highly similar to Keratin, type II cytoskeletal 6A;Keratin, type II cytoskeletal 6C;Cytokeratin-6C;K6c keratin;Cytokeratin-6E;Keratin K6h;Keratin, type II cytoskeletal 6B;Cytokeratin-6B;K6b keratin;cDNA, FLJ93744, highly similar to Homo sapiens keratin 6E (KRT6E), mRNA;cDNA FLJ60647, highly similar to Kerati…	KRT6A;K6A;KRT6D;KRT6C;KRT6E;KRT6B;K6B;KRTL1	Keratin, type II cytoskeletal 6A;>IPI:CON_00300725.7|SWISS-PROT:P02538 Tax_Id=9606 Gene_Symbol=KRT6A Keratin, type II cytoskeletal 6A;cDNA FLJ53910, highly similar to Keratin, type II cytoskeletal 6A;Keratin, type II cytoskeletal 6C;>IPI:CON_00299145.9|SWI	P02538;A8K2I0;B4DRU6;B4DWU6;B4DRR0;P48668;B4DRY0;E7EQV7;E7EUE8;P04259;B2R853;B4DKV4;F5H6G5	K2C6A_HUMAN;B4DRR0_HUMAN;K2C6C_HUMAN;K2C6B_HUMAN;B2R853_HUMAN;B4DKV4_HUMAN	ENST00000330722;ENST00000252250;ENST00000252252		NP_005545;NP_775109	PF00038	Filament	Intermediate filament protein	GO:0005882;GO:0044422;GO:0044424;GO:0044430;GO:0044446;GO:0044464;GO:0045095	intermediate filament;organelle part;intracellular part;cytoskeletal part;intracellular organelle part;cell part;keratin filament	GO:0005198;GO:0005200;GO:0005488;GO:0005515	structural molecule activity;structural constituent of cytoskeleton;binding;protein binding	GO:0007398;GO:0008284;GO:0009888;GO:0009987;GO:0030154;GO:0032502;GO:0042127;GO:0048518;GO:0048522;GO:0048856;GO:0048869;GO:0050789;GO:0050794;GO:0065007;GO:0006996;GO:0007010;GO:0016043	ectoderm development;positive regulation of cell proliferation;tissue development;cellular process;cell differentiation;developmental process;regulation of cell proliferation;positive regulation of biological process	hsa:3853;hsa:286887;hsa:3854			K07605	10	23	24	30	9	9	9	2	2	2	21	17	11	7	5	4	1	1	1	34.4
8	495;668;1038;1039;1895;2877;3683;3859;4352;4449;4559;4910;6676;7673;7731;7935;8474;8790;8791	3	119	CON_00384444;IPI00384444;CON_00468696;CON_IPI00468696;CON_00230365;CON_IPI00230365;IPI00450768;CON_00450768;CON_IPI00450768;IPI00180956;IPI00240503;IPI00654614;CON_00828528	19;19;10;10;7;7;7;7;7;4;4;3;3	15;15;9;9;5;5;5;5;5;3;3;3;3	6;6;3;3;0;0;0;0;0;0;0;1;1	FALSE	Keratin, type I cytoskeletal 14;Cytokeratin-14;Keratin-14;Keratin, type I cytoskeletal 42;Cytokeratin-42;Keratin-42;Type I keratin Ka22;Keratin-17n	KRT14;Krt42;Ka22	>IPI:CON_00384444.5|SWISS-PROT:P02533 Tax_Id=9606 Gene_Symbol=KRT14 Keratin, type I cytoskeletal 14;Keratin, type I cytoskeletal 14;>IPI:CON_00468696.3|SWISS-PROT:Q6IFX2 Tax_Id=10090 Gene_Symbol=Krt42 Keratin, type I cytoskeletal 42;>IPI:CON_IPI00468696.3|	P02533;Q6IFX2	K1C14_HUMAN;K1C42_MOUSE	ENST00000167586;ENSMUST00000017270	OTTHUMP00000164624	NP_000517	PF00038	Filament	Intermediate filament protein	GO:0005634;GO:0005737;GO:0005882;GO:0043226;GO:0043227;GO:0043229;GO:0043231;GO:0044422;GO:0044424;GO:0044430;GO:0044446;GO:0044464;GO:0045095	nucleus;cytoplasm;intermediate filament;organelle;membrane-bounded organelle;intracellular organelle;intracellular membrane-bounded organelle;organelle part;intracellular part;cytoskeletal part;intracellular organelle part;cell part;keratin filament	GO:0005198;GO:0005200;GO:0005488;GO:0005515	structural molecule activity;structural constituent of cytoskeleton;binding;protein binding	GO:0006996;GO:0007010;GO:0008544;GO:0009888;GO:0009987;GO:0010926;GO:0016043;GO:0022607;GO:0032502;GO:0045103;GO:0045104;GO:0045109;GO:0045110;GO:0048856	organelle organization;cytoskeleton organization;epidermis development;tissue development;cellular process;anatomical structure formation;cellular component organization;cellular component assembly;developmental process;intermediate filament-based process	hsa:3861;mmu:68239			K07604	13	19	21	22	15	15	15	6	6	6	16	14	11	12	10	8	5	4	1	39
9	461;1220			CON_00660358	2	1	1	FALSE	Keratin, type II cytoskeletal 80;Cytokeratin-80;Keratin-80;Type II keratin-20	Krt80;Kb20	>IPI:CON_00660358.2|TREMBL:Q0VBK2;Q8C1M7 Tax_Id=10090 Gene_Symbol=Krt80 Keratin 80	Q0VBK2;Q8C1M7	K2C80_MOUSE	ENSMUST00000077196			PF00038	Filament	Intermediate filament protein	GO:0005882;GO:0044422;GO:0044424;GO:0044430;GO:0044446;GO:0044464;GO:0045095	intermediate filament;organelle part;intracellular part;cytoskeletal part;intracellular organelle part;cell part;keratin filament	GO:0005198	structural molecule activity			mmu:74127				1	2	3	5	1	1	1	1	1	1	2	1	0	1	0	0	1	0	0	4.2
10	373;374;1367;1370;7597;7598;7826	11;12	12;86	CON_00694107	7	3	3	FALSE			>IPI:CON_00694107.2|SWISS-PROT:P02584 (Bos taurus) Profilin-1	P02584																		1	7	9	15	3	3	6	3	3	6	4	4	1	0	3	1	0	3	1	55
11	309;912;913;1010;1011;1012;1019;1076;1294;1295;1296;1306;1381;1382;1675;1676;1690;1693;2249;3047;3048;3187;3189;3190;3492;3493;3575;3576;3970;4054;4471;4491;4492;4493;5705;5733;6262;6263;7449;7976;7977;8118;8119	13;14;15;16;17;18;19;20;21;22;23;24;25;26	16;44;47;119;123;132;153;190;227;269;283;305;313;325	CON_00698900;IPI00021439;IPI01015522;IPI01012766;IPI00878173;IPI01011107;IPI00916212;IPI00894365;IPI00942659;IPI01018261;IPI00893981;IPI00894523;IPI00893604;IPI00807522;IPI00739539;IPI00739998;IPI00555733;IPI00970839;IPI00917545;IPI00556391;IPI00893501;IPI00556300;IPI00970822;IPI00970912;IPI00556614;IPI00748022	43;43;38;31;20;20;15;14;12;11;10;10;9;8;7;3;3;3;3;2;2;1;1;1;1;1	1;1;1;0;0;0;0;1;1;0;1;1;1;0;0;0;0;0;0;0;0;0;0;0;0;0	1;1;1;0;0;0;0;1;1;0;1;1;1;0;0;0;0;0;0;0;0;0;0;0;0;0	FALSE	Actin, cytoplasmic 1;Beta-actin;Actin, cytoplasmic 1, N-terminally processed;cDNA FLJ55253, highly similar to Actin, cytoplasmic 1	ACTB;ACT	>IPI:CON_00698900.1|SWISS-PROT:P60712 (Bos taurus) Actin, cytoplasmic 1;Actin, cytoplasmic 1;cDNA FLJ55253, highly similar to Actin, cytoplasmic 1;cDNA, FLJ79260, highly similar to Actin, cytoplasmic 2	P60712;P60709;Q1KLZ0;Q53G76;Q53G99;Q53GK6;Q8WVW5;B4DW52;A4UCT3;A5GZ75;B3KWQ3;B7ZAP6;F1BXA6;F5GYT4;Q562L3;Q562L5;Q562L6;Q562L9;Q562M3;Q562M5;Q562N0;Q562N2;Q562N8;Q562P0;Q562R8;Q562S0;Q562U1;Q562U2;Q562V5;Q562X2;Q562X9;Q562Y6;Q562Y8;Q562Z4;Q562Z6;Q562Z7;Q6PJ43;Q96DE1;Q96FU6;Q9UE89;Q9UMN3	ACTB_HUMAN;B4DW52_HUMAN;A4UCT3_HUMAN	ENST00000331789;ENST00000331925	OTTHUMP00000024886	NP_001092	PF00022	Actin	Actin	GO:0000123;GO:0032991;GO:0034708;GO:0035097;GO:0035267;GO:0043189;GO:0043234;GO:0044422;GO:0044424;GO:0044428;GO:0044446;GO:0044451;GO:0044464;GO:0005856;GO:0043226;GO:0043228;GO:0043229;GO:0043232;GO:0000267;GO:0005625;GO:0005829;GO:0044444	histone acetyltransferase complex;macromolecular complex;methyltransferase complex;histone methyltransferase complex;NuA4 histone acetyltransferase complex;H4/H2A histone acetyltransferase complex;protein complex;organelle part;intracellular part	GO:0000166;GO:0001882;GO:0001883;GO:0005198;GO:0005200;GO:0005488;GO:0005515;GO:0005524;GO:0017076;GO:0019899;GO:0030554;GO:0032553;GO:0032555;GO:0032559;GO:0050998	nucleotide binding;nucleoside binding;purine nucleoside binding;structural molecule activity;structural constituent of cytoskeleton;binding;protein binding;ATP binding;purine nucleotide binding;enzyme binding;adenyl nucleotide binding	GO:0003008;GO:0006928;GO:0007600;GO:0007605;GO:0009987;GO:0032501;GO:0050877;GO:0050890;GO:0050954;GO:0010035;GO:0010038;GO:0042221;GO:0050896;GO:0051592	system process;cell motion;sensory perception;sensory perception of sound;cellular process;multicellular organismal process;neurological system process;cognition;sensory perception of mechanical stimulus;response to inorganic substance	hsa:60	ko04810;ko04510;ko04520;ko04530;ko04670;ko05110	Regulation of actin cytoskeleton;Focal adhesion;Adherens junction;Tight junction;Leukocyte transendothelial migration;Vibrio cholerae infection	K05692	26	43	62	115	1	2	3	1	2	3	42	36	25	1	1	1	1	1	1	86.4
12	1006;1042;3171;4319;4667;6612;8668;9116			CON_00708398	8	5	5	FALSE			>IPI:CON_00708398.1|SWISS-PROT:P02769 (Bos taurus) Bovine serum albumin precursor	P02769																		1	8	8	8	5	5	5	5	5	5	5	0	4	4	0	1	4	0	1	14.7
13	2222;2223;3795;3796;4169;4460	27	343	CON_00713000;IPI00006510	6;5	1;0	1;0	FALSE	Tubulin beta-1 chain	TUBB1	>IPI:CON_00713000.2|ENSEMBL:ENSBTAP00000025008 (Bos taurus) hypothetical protein;Tubulin beta-1 chain	Q9H4B7	TBB1_HUMAN	ENST00000217133	OTTHUMP00000031411	NP_110400	PF00091;PF03953	Tubulin;Tubulin_C	Tubulin/FtsZ family, GTPase domain;Tubulin/FtsZ family, C-terminal domain	GO:0005874;GO:0032991;GO:0043234;GO:0044422;GO:0044424;GO:0044430;GO:0044446;GO:0044464	microtubule;macromolecular complex;protein complex;organelle part;intracellular part;cytoskeletal part;intracellular organelle part;cell part	GO:0000166;GO:0003824;GO:0003924;GO:0005488;GO:0005525;GO:0016462;GO:0016787;GO:0016817;GO:0016818;GO:0017076;GO:0017111;GO:0019001;GO:0032553;GO:0032555;GO:0032561	nucleotide binding;catalytic activity;GTPase activity;binding;GTP binding;pyrophosphatase activity;hydrolase activity;hydrolase activity, acting on acid anhydrides;hydrolase activity, acting on acid anhydrides, in phosphorus-containing anhydrides	GO:0006461;GO:0007017;GO:0007018;GO:0009987;GO:0010926;GO:0016043;GO:0022607;GO:0034621;GO:0034622;GO:0043623;GO:0043933;GO:0051258;GO:0065003	protein complex assembly;microtubule-based process;microtubule-based movement;cellular process;anatomical structure formation;cellular component organization;cellular component assembly;cellular macromolecular complex subunit organization	hsa:81027	ko04540	Gap junction	K07375	2	6	8	14	1	1	1	1	1	1	5	6	4	0	1	0	0	1	0	7.6
14	4808;5344;6231;6673;8003;8337;8390;8674;8956	28;29	103;128	CON_00713814;IPI00022430	9;1	1;0	1;0	FALSE			>IPI:CON_00713814.2|SWISS-PROT:P10096 (Bos taurus) Glyceraldehyde-3-phosphate dehydrogenase	P10096																		2	9	12	19	1	1	1	1	1	1	9	3	4	1	0	0	1	0	0	30.6
15	4953			CON_00713928;CON_00716455	1;1	1;1	1;1	FALSE			>IPI:CON_00713928.4|TREMBL:Q3SX09 (Bos taurus) similar to HBG protein;>IPI:CON_00716455.1|SWISS-PROT:P02070 (Bos taurus) Hemoglobin subunit beta	Q3SX09;P02070																		2	1	1	1	1	1	1	1	1	1	1	0	0	1	0	0	1	0	0	6
16	36;1006;1431;2235;4319;5387;5439;6553;8668;9117	30	353	IPI00745872;CON_00745872;CON_IPI00745872;IPI00022434;IPI00966829;IPI00908876;IPI00878517;IPI00965074;IPI00965913;IPI00953582;IPI00384697;IPI00216773;IPI00878282	10;10;10;9;9;9;9;9;9;8;8;6;1	10;10;10;9;9;9;9;9;9;8;8;6;1	7;7;7;6;6;6;6;6;6;5;5;3;1	FALSE	Serum albumin;Putative uncharacterized protein ALB;cDNA FLJ50830, highly similar to Serum albumin;ALB protein	ALB;GIG20;GIG42;PRO0903;PRO1708;PRO2044;PRO2619;PRO2675;UNQ696/PRO1341	Isoform 1 of Serum albumin;>IPI:CON_00745872.2|SWISS-PROT:P02768-1 Tax_Id=9606 Gene_Symbol=ALB Isoform 1 of Serum albumin precursor;>IPI:CON_IPI00745872.2|SWISS-PROT:P02768-1 Tax_Id=9606 Gene_Symbol=ALB Isoform 1 of Serum albumin precursor;Uncharacterized	P02768-1;P02768;F6KPG5;A6NBZ8;A8K9P0;B2RBS8;B4DPP6;E7ESU5;Q56G89;B4DPR2;B7WNR0;D6RHD5;C9JKR2;P02768-2;Q8IUK7	ALBU_HUMAN;A6NBZ8_HUMAN;B4DPR2_HUMAN;B7WNR0_HUMAN;Q8IUK7_HUMAN	ENST00000295897;ENST00000380904;ENST00000401494;ENST00000329326	OTTHUMP00000160370;OTTHUMP00000220438;OTTHUMP00000196832;OTTHUMP00000220436;OTTHUMP00000220439;OTTHUMP00000220435	NP_000468	PF00273	Serum_albumin	Serum albumin family	GO:0005615;GO:0031093;GO:0031974;GO:0031983;GO:0032991;GO:0043233;GO:0043234;GO:0044421;GO:0044422;GO:0044424;GO:0044433;GO:0044444;GO:0044446;GO:0044464;GO:0060205;GO:0005604;GO:0005737;GO:0044420	extracellular space;platelet alpha granule lumen;membrane-enclosed lumen;vesicle lumen;macromolecular complex;organelle lumen;protein complex;extracellular region part;organelle part;intracellular part;cytoplasmic vesicle part;cytoplasmic part	GO:0003676;GO:0003677;GO:0005488;GO:0005496;GO:0005504;GO:0005507;GO:0005515;GO:0008144;GO:0008289;GO:0015643;GO:0016209;GO:0019842;GO:0030170;GO:0031406;GO:0033293;GO:0043167;GO:0043169;GO:0046872;GO:0046914;GO:0048037;GO:0070279;GO:0008270;GO:0043498	nucleic acid binding;DNA binding;binding;steroid binding;fatty acid binding;copper ion binding;protein binding;drug binding;lipid binding;toxin binding;antioxidant activity;vitamin binding;pyridoxal phosphate binding;carboxylic acid binding	GO:0001897;GO:0001906;GO:0001907;GO:0006810;GO:0006950;GO:0007154;GO:0009267;GO:0009605;GO:0009987;GO:0009991;GO:0010941;GO:0019836;GO:0031640;GO:0031667;GO:0031668;GO:0031669;GO:0033554;GO:0042594;GO:0042981;GO:0043066;GO:0043067;GO:0043069;GO:0044003;GO:0044004;GO:0044419;GO:0048519;GO:0048523;GO:0050789;GO:0050793;GO:0050794;GO:0050896;GO:0051093;GO:0051234;GO:0051235;GO:0051651;GO:0051657;GO:…	cytolysis by symbiont of host cells;cell killing;killing by symbiont of host cells;transport;response to stress;cell communication;cellular response to starvation;response to external stimulus;cellular process;response to extracellular stimulus	hsa:213				13	10	10	10	10	10	10	7	7	7	1	3	10	1	3	10	0	3	7	16.7
17	1808;2049;2050;3183;9165	31	135	CON_CASA1	5	5	5	FALSE			>IPI:CON_CASA1|SWISS-PROT:P02662 Alpha-S1-casein - Bos taurus (Bovine).	P02662																		1	5	5	5	5	5	5	5	5	5	3	5	4	3	5	4	3	5	4	31.2
18	1981			CON_CASA2	1	1	1	FALSE			>IPI:CON_CASA2|SWISS-PROT:P02663 Alpha-S2-casein [Contains: Casocidin-1 - Bos taurus (Bovine).	P02663																		1	1	1	1	1	1	1	1	1	1	1	1	1	1	1	1	1	1	1	3.9
19	1311;1312	32	185	CON_CASB	2	2	2	FALSE			>IPI:CON_CASB|SWISS-PROT:P02666 Beta-casein - Bos taurus (Bovine).	P02666																		1	2	2	2	2	2	2	2	2	2	1	1	1	1	1	1	1	1	1	12.4
20	2047;6209;7170;9133			CON_CASK	4	4	4	FALSE			>IPI:CON_CASK|SWISS-PROT:P02668 Kappa-casein [Contains: Casoxin C; Casoxin 6; Casoxin A; Casoxin B; Casoplatelin] - Bos taurus (Bovine).	P02668																		1	4	4	4	4	4	4	4	4	4	1	0	4	1	0	4	1	0	4	31.4
21	5920;7794	33	123	IPI00945846;IPI00011694;CON_IPI00011694;IPI01009918;IPI00946754	2;2;2;2;1	2;2;2;2;1	1;1;1;1;1	FALSE	Trypsin-1;Trypsin I;Cationic trypsinogen;Serine protease 1;Beta-trypsin;Alpha-trypsin chain 1;Alpha-trypsin chain 2;Protease serine 1	PRSS1;TRP1;TRY1;TRYP1	Uncharacterized protein;Trypsin-1;>IPI:CON_IPI00011694.1|SWISS-PROT:P07477 Tax_Id=9606 Gene_Symbol=PRSS1 Trypsin-1 precursor;Protease serine 1;Protease serine 1	E7EQ64;P07477;A1A508;A6XGL3;Q53ZF3;Q53ZV8;Q7Z445;Q7Z5P3;Q7Z5Y9;Q45KI0;Q53ZX7;Q53ZX8;Q53ZX9;Q86W17;Q86W18;Q86W19;Q86W20	TRY1_HUMAN;A6XGL3_HUMAN;Q45KI0_HUMAN	ENST00000290968	OTTHUMP00000213669;OTTHUMP00000213668;OTTHUMP00000213670	NP_002760	PF00089	Trypsin	Trypsin	GO:0005615;GO:0044421	extracellular space;extracellular region part	GO:0003824;GO:0004175;GO:0004252;GO:0005488;GO:0005509;GO:0005515;GO:0008233;GO:0008236;GO:0016787;GO:0017171;GO:0043167;GO:0043169;GO:0046872;GO:0070011	catalytic activity;endopeptidase activity;serine-type endopeptidase activity;binding;calcium ion binding;protein binding;peptidase activity;serine-type peptidase activity;hydrolase activity;serine hydrolase activity;ion binding;cation binding	GO:0006508;GO:0007586;GO:0008152;GO:0009056;GO:0009057;GO:0019538;GO:0030163;GO:0032501;GO:0043170;GO:0043283;GO:0043285;GO:0044238	proteolysis;digestion;metabolic process;catabolic process;macromolecule catabolic process;protein metabolic process;protein catabolic process;multicellular organismal process;macromolecule metabolic process;biopolymer metabolic process	hsa:5644	ko04080	Neuroactive ligand-receptor interaction	K01312	5	2	3	3	2	3	3	1	2	2	2	2	2	2	2	2	1	1	1	6.9
22	741;7732			CON_IPI00108478	2	2	1	FALSE	Keratin, type I cuticular Ha4;Hair keratin, type I Ha4;Keratin-34	Krt34;Ha4;Krt1-4	>IPI:CON_IPI00108478.1|TREMBL:Q9D646 Tax_Id=10090 Gene_Symbol=Krt34 10 days neonate skin cDNA, RIKEN full-length enriched library, clone:4733401E01 product:keratin complex 1, acidic, gene 4, full insert sequence	Q9D646	KRT34_MOUSE	ENSMUST00000056362			PF00038	Filament	Intermediate filament protein	GO:0005882;GO:0044422;GO:0044424;GO:0044430;GO:0044446;GO:0044464	intermediate filament;organelle part;intracellular part;cytoskeletal part;intracellular organelle part;cell part	GO:0005198	structural molecule activity			mmu:16672			K07604	1	2	2	2	2	2	2	1	1	1	0	1	1	0	1	1	0	0	1	5.4
23	736;1991;1992;2153;4202;4911;5940			CON_IPI00174775;IPI00174775;IPI01021464;CON_IPI00329306;IPI00329306;IPI00878987;IPI01022184;CON_IPI00061200;IPI00061200;CON_00347096;CON_IPI00347096;CON_IPI00103481;IPI00103481;IPI00794272;IPI00910219;IPI01022028	7;7;5;5;5;5;4;3;3;3;3;3;3;3;3;1	3;3;1;1;1;3;2;1;1;1;1;1;1;1;1;1	2;2;1;1;1;2;1;1;1;1;1;1;1;1;1;1	FALSE	Keratin, type II cytoskeletal 73;Cytokeratin-73;Keratin-73;Type II keratin-36;Type II inner root sheath-specific keratin-K6irs3;Keratin, type II cytoskeletal 74;Cytokeratin-74;Keratin-74;Type II keratin-37;Type II inner root sheath-specific keratin-K6irs4;Keratin-5c	KRT73;K6IRS3;KB36;KRT6IRS3;KRT74;K6IRS4;KB37;KRT5C;KRT6IRS4	>IPI:CON_IPI00174775.2|TREMBL:Q32MB2;Q86Y46 Tax_Id=9606 Gene_Symbol=KRT73 Keratin-73;Isoform 1 of Keratin, type II cytoskeletal 73;59 kDa protein;>IPI:CON_IPI00329306.3|SWISS-PROT:Q7RTS7 Tax_Id=9606 Gene_Symbol=KRT74 Keratin, type II cytoskeletal 74;Kerati	Q32MB2;Q86Y46;Q86Y46-1;Q7RTS7;Q86Y46-2	K2C73_HUMAN;K2C74_HUMAN	ENST00000305748;ENST00000305620;ENST00000354310		NP_778238;NP_778223	PF00038	Filament	Intermediate filament protein	GO:0005882;GO:0044422;GO:0044424;GO:0044430;GO:0044446;GO:0044464;GO:0045095	intermediate filament;organelle part;intracellular part;cytoskeletal part;intracellular organelle part;cell part;keratin filament	GO:0005198	structural molecule activity			hsa:319101;hsa:121391			K07605	16	7	7	9	3	3	4	2	2	3	6	5	3	2	2	1	1	2	1	9.3
24	735;1991;4401;5940;5944;6670			CON_IPI00290078;IPI00290078;IPI00797452;IPI01022327;IPI01022175	6;6;6;6;6	2;2;2;2;2	2;2;2;2;2	FALSE	Keratin, type II cytoskeletal 4;Cytokeratin-4;cDNA FLJ58539, highly similar to Keratin, type II cytoskeletal 4;cDNA FLJ55805, highly similar to Keratin, type II cytoskeletal 4	KRT4;CYK4;KRT5	>IPI:CON_IPI00290078.5|SWISS-PROT:P19013 Tax_Id=9606 Gene_Symbol=KRT4 keratin 4;64 kDa protein;Keratin, type II cytoskeletal 4;keratin, type II cytoskeletal 4;cDNA FLJ55805, highly similar to Keratin, type II cytoskeletal 4	P19013;F5H8K9;B4DKJ0;B4DRR7;B4DRS2;Q9UEK9;B4DRW1;Q6PIN2	K2C4_HUMAN;B4DKJ0_HUMAN;B4DRW1_HUMAN	ENST00000293774		NP_002263	PF00038	Filament	Intermediate filament protein	GO:0005882;GO:0044422;GO:0044424;GO:0044430;GO:0044446;GO:0044464;GO:0045095	intermediate filament;organelle part;intracellular part;cytoskeletal part;intracellular organelle part;cell part;keratin filament	GO:0005198	structural molecule activity	GO:0006996;GO:0007010;GO:0008285;GO:0009987;GO:0016043;GO:0030154;GO:0030855;GO:0032502;GO:0042127;GO:0048519;GO:0048523;GO:0048869;GO:0050678;GO:0050680;GO:0050789;GO:0050794;GO:0065007	organelle organization;cytoskeleton organization;negative regulation of cell proliferation;cellular process;cellular component organization;cell differentiation;epithelial cell differentiation;developmental process;regulation of cell proliferation	hsa:3851			K07605	5	6	6	7	2	2	2	2	2	2	4	5	2	0	2	0	0	2	0	12
25	3501;3696;3798;3945;4352;4526;4527;5204;5205;5206;6228;7050;8440;8441;8449;9054;9139	34;35;36	167;206;242	CON_IPI00311493;IPI00186714;IPI00152538;IPI01010583	17;1;1;1	1;0;0;0	1;0;0;0	FALSE	Keratin, type I cytoskeletal 18;Cytokeratin-18;Keratin-18;Cytokeratin endo B	Krt18;Kerd;Krt1-18	>IPI:CON_IPI00311493.5|SWISS-PROT:P05784 Tax_Id=10090 Gene_Symbol=Krt18 Keratin, type I cytoskeletal 18	P05784	K1C18_MOUSE	ENSMUST00000023803			PF00038	Filament	Intermediate filament protein	GO:0005882;GO:0044422;GO:0044424;GO:0044430;GO:0044446;GO:0044464	intermediate filament;organelle part;intracellular part;cytoskeletal part;intracellular organelle part;cell part	GO:0005198;GO:0005488;GO:0005515	structural molecule activity;binding;protein binding	GO:0006915;GO:0007154;GO:0007165;GO:0007166;GO:0008219;GO:0009987;GO:0012501;GO:0016265;GO:0019221;GO:0033209;GO:0050789;GO:0050794;GO:0065007	apoptosis;cell communication;signal transduction;cell surface receptor linked signal transduction;cell death;cellular process;programmed cell death;death;cytokine-mediated signaling pathway;tumor necrosis factor-mediated signaling pathway	mmu:16668			K07604	4	17	22	42	1	2	2	1	2	2	15	16	15	1	0	0	1	0	0	27.9
26	184;185;461;732;786;787;788;789;1141;1415;1416;1760;1947;1991;1992;2151;2481;2571;3092;3093;3857;4058;4203;4204;4401;4537;4563;4845;4913;4914;5172;5173;5262;5469;5928;6346;6377;6378;6648;6659;7036;7037;7150;7151;7272;7273;7454;7468;7556;7557;7558;7726;7795;7916;8202;8332;8749;8975;9044	10;37;38;39;40;41;42;43;44	88;196;217;233;276;284;309;338;406	IPI01021414;CON_IPI00554648;IPI00554648;IPI01022187;IPI01022891;IPI00985064;IPI01023071;IPI01022329;CON_IPI00017870;IPI00017870;IPI01020728;CON_IPI00306959;IPI00954463;IPI00306959;CON_IPI00847342;CON_IPI00406377;IPI00792841;IPI01021753;IPI01021596;IPI01021252;IPI00217437;CON_130456;CON_105456;IPI00300052;CON_IPI00748057;CON_IPI00215804;IPI00375843;CON_IPI00853265;IPI00853265;IPI00383815;IPI000253…	59;59;59;42;32;30;27;17;15;15;15;10;10;9;9;9;9;7;7;7;6;6;6;6;6;5;2;2;2;2;2;2;2;2;2;1;1	59;59;59;42;32;30;27;17;15;15;15;10;10;9;9;9;9;7;7;7;6;6;6;6;6;5;2;2;2;2;2;2;2;2;2;1;1	26;26;26;20;14;5;12;8;5;5;4;0;0;0;0;0;0;7;7;2;2;0;0;0;4;3;0;0;0;0;0;0;0;0;0;0;0	FALSE	Keratin, type II cytoskeletal 8;Cytokeratin-8;Keratin-8	KRT8;CYK8	57 kDa protein;>IPI:CON_IPI00554648.3|SWISS-PROT:P05787 Tax_Id=9606 Gene_Symbol=KRT8 Keratin, type II cytoskeletal 8;Keratin, type II cytoskeletal 8;37 kDa protein;31 kDa protein;Conserved hypothetical protein	P05787;Q7L4M3;Q969I0	K2C8_HUMAN	ENST00000293308		NP_002264	PF00038	Filament	Intermediate filament protein	GO:0005882;GO:0044422;GO:0044424;GO:0044430;GO:0044446;GO:0044464;GO:0045095	intermediate filament;organelle part;intracellular part;cytoskeletal part;intracellular organelle part;cell part;keratin filament	GO:0005198;GO:0005488;GO:0005515	structural molecule activity;binding;protein binding	GO:0006996;GO:0007010;GO:0009987;GO:0016043;GO:0044419;GO:0051704	organelle organization;cytoskeleton organization;cellular process;cellular component organization;interspecies interaction between organisms;multi-organism process	hsa:3856			K07605	37	59	82	154	59	82	154	26	40	74	58	47	40	58	47	40	26	19	17	78.3
27	184;185;461;786;787;788;789;1415;1416;1760;1947;2151;2481;4058;4401;4537;5262;5468;6346;6648;7036;7150;7151;8202;8975;9044	10;38;45;46;47	165;208;216;241;338	CON_IPI00787323;IPI00787323	26;26	1;1	1;1	FALSE			>IPI:CON_IPI00787323.2|H-INV:HIT000292931 Tax_Id=9606 Gene_Symbol=- Similar to Keratin, type II cytoskeletal 8;Similar to Keratin, type II cytoskeletal 8																			2	26	35	67	1	1	2	1	1	2	24	20	18	0	0	1	0	0	1	43.3
28	7877;7878;8594;8595			CON_LACB	4	4	4	FALSE			>IPI:CON_LACB|SWISS-PROT:P02754 Beta-lactoglobulin - Bos taurus (Bovine).	P02754																		1	4	4	4	4	4	4	4	4	4	1	4	0	1	4	0	1	4	0	14.8
29	5920;8133			CON_Trypsin;IPI00000848;IPI01008987;IPI00872703;IPI01008979;IPI00942788;IPI00973291;IPI00982058;IPI00012505	2;1;1;1;1;1;1;1;1	1;0;0;0;0;0;0;0;0	1;0;0;0;0;0;0;0;0	FALSE	Transmembrane protease, serine 13;Membrane-type mosaic serine protease	TMPRSS13;MSP;TMPRSS11	>IPI:CON_Trypsin|SWISS-PROT:P00761|TRYP_PIG Trypsin - Sus scrofa (Pig).;63 kDa protein;Isoform 1 of Transmembrane protease serine 13;transmembrane protease serine 13 isoform 1;61 kDa protein;Uncharacterized protein;Isoform 5 of Transmembrane protease serin	P00761;Q9BYE2-1;Q9BYE2;E9PRA0;Q9BYE2-2;E9PHM4;Q1RMF8;Q9BYE2-5;E9PIJ5;Q9BYE2-3	TMPSD_HUMAN	ENST00000278940;ENST00000336500	OTTHUMP00000234702;OTTHUMP00000234700;OTTHUMP00000234701;OTTHUMP00000234699	NP_001070731;NP_001193718	PF00089	Trypsin	Trypsin	GO:0016021;GO:0031224;GO:0044425;GO:0044464	integral to membrane;intrinsic to membrane;membrane part;cell part	GO:0003824;GO:0004175;GO:0004252;GO:0004871;GO:0004872;GO:0004888;GO:0005044;GO:0008233;GO:0008236;GO:0016787;GO:0017171;GO:0060089;GO:0070011	catalytic activity;endopeptidase activity;serine-type endopeptidase activity;signal transducer activity;receptor activity;transmembrane receptor activity;scavenger receptor activity;peptidase activity;serine-type peptidase activity;hydrolase activity	GO:0006508;GO:0008152;GO:0009056;GO:0009057;GO:0019538;GO:0030163;GO:0043170;GO:0043283;GO:0043285;GO:0044238	proteolysis;metabolic process;catabolic process;macromolecule catabolic process;protein metabolic process;protein catabolic process;macromolecule metabolic process;biopolymer metabolic process;biopolymer catabolic process;primary metabolic process	hsa:84000			K09643	9	2	2	2	1	1	1	1	1	1	1	1	2	0	0	1	0	0	1	6.9
30	5489			IPI00000005;IPI00000006;IPI00423568;IPI00423570;IPI00741763;IPI00979370	1;1;1;1;1;1	1;1;1;1;1;1	1;1;1;1;1;1	FALSE	GTPase NRas;Transforming protein N-Ras;GTPase HRas;Transforming protein p21;p21ras;H-Ras-1;c-H-ras;Ha-Ras;GTPase HRas, N-terminally processed;GTPase KRas;K-Ras 2;Ki-Ras;c-K-ras;c-Ki-ras;GTPase KRas, N-terminally processed;K-RAS protein	NRAS;HRAS1;HRAS;KRAS;KRAS2;RASK2;K-RAS	GTPase NRas;Isoform 1 of GTPase HRas;Isoform 2A of GTPase KRas;Isoform 2B of GTPase KRas;Isoform 2 of GTPase HRas;K-RAS protein (Fragment)	P01111;Q5U091;P01112-1;P01112;P01116-1;P01116;P01116-2;Q14014;Q14015;P01112-2;E5FF39;P78460;Q14007;Q15285;Q16525;Q71SP6;Q92468;Q92668;Q96T27;Q9UM97;Q7KZ06	RASN_HUMAN;RASH_HUMAN;RASK_HUMAN;Q7KZ06_HUMAN	ENST00000369535;ENST00000406761;ENST00000311189;ENST00000388730;ENST00000397596;ENST00000256078;ENST00000311936;ENST00000395977;ENST00000311175;ENST00000397594	OTTHUMP00000013879;OTTHUMP00000162769;OTTHUMP00000166055;OTTHUMP00000166053;OTTHUMP00000166056	NP_002515;NP_001123914;NP_005334;NP_203524;NP_004976;NP_789765	PF00071	Ras	Ras family	GO:0000139;GO:0005886;GO:0016020;GO:0031090;GO:0044422;GO:0044424;GO:0044431;GO:0044444;GO:0044446;GO:0044464;GO:0005622;GO:0000267;GO:0005624;GO:0005626	Golgi membrane;plasma membrane;membrane;organelle membrane;organelle part;intracellular part;Golgi apparatus part;cytoplasmic part;intracellular organelle part;cell part;intracellular;cell fraction;membrane fraction;insoluble fraction	GO:0000166;GO:0005488;GO:0005525;GO:0017076;GO:0019001;GO:0032553;GO:0032555;GO:0032561;GO:0005515;GO:0008022	nucleotide binding;binding;GTP binding;purine nucleotide binding;guanyl nucleotide binding;ribonucleotide binding;purine ribonucleotide binding;guanyl ribonucleotide binding;protein binding;protein C-terminus binding	GO:0007154;GO:0007165;GO:0007242;GO:0007264;GO:0007265;GO:0009987;GO:0050789;GO:0050794;GO:0065007;GO:0006935;GO:0007166;GO:0007610;GO:0007626;GO:0009605;GO:0009653;GO:0009887;GO:0032502;GO:0040011;GO:0042221;GO:0042330;GO:0050896;GO:0003008;GO:0007600;GO:0007605;GO:0032501;GO:0050877;GO:0050890;GO:0050954;GO:0006810;GO:0006897;GO:0006996;GO:0007010;GO:0007568;GO:0007569;GO:0007611;GO:0007612;GO:…	cell communication;signal transduction;intracellular signaling cascade;small GTPase mediated signal transduction;Ras protein signal transduction;cellular process;regulation of biological process;regulation of cellular process;biological regulation	hsa:4893;hsa:3265	ko04010;ko04012;ko04370;ko04810;ko04530;ko04540;ko04910;ko04912;ko04916;ko04650;ko04660;ko04662;ko04664;ko04062;ko04720;ko04730;ko04360;ko05200;ko05214;ko05216;ko05221;ko05220;ko05218;ko05211;ko05219;ko05215;ko05213;ko05223;ko04510	MAPK signaling pathway;ErbB signaling pathway;VEGF signaling pathway;Regulation of actin cytoskeleton;Tight junction;Gap junction;Insulin signaling pathway;GnRH signaling pathway;Melanogenesis;Natural killer cell mediated cytotoxicity;T cell receptor signaling pathway;B cell receptor signaling pathway;Fc epsilon RI signaling pathway;Chemokine signaling pathway;Long-term potentiation;Long-term dep…	K07828;K02833	6	1	1	1	1	1	1	1	1	1	1	1	1	1	1	1	1	1	1	5.8
31	491;1305;7944	48	560	IPI00000155;IPI00647134;IPI00647648;IPI00644210;IPI00910934	3;3;3;3;3	3;3;3;3;3	3;3;3;3;3	FALSE	Nuclear protein NP60;Nuclear protein of 60 kDa;3-hydroxyisobutyrate dehydrogenase-like protein;Cytokine-like nuclear factor N-PAC	NP60;HIBDL	Cytokine-like nuclear factor n-pac, isoform CRA_a;Isoform 3 of Putative oxidoreductase GLYR1;Isoform 2 of Putative oxidoreductase GLYR1;Isoform 4 of Putative oxidoreductase GLYR1;Isoform 5 of Putative oxidoreductase GLYR1	Q49A26-1;Q49A26;D3DUE6;D3DUE7;Q49A26-3;Q49A26-2;Q49A26-4;Q49A26-5	NP60_HUMAN	ENST00000321919;ENST00000381983	OTTHUMP00000159924	NP_115958	PF02178;PF03446;PF00855	AT_hook;NAD_binding_2;PWWP	AT hook motif;NAD binding domain of 6-phosphogluconate dehydrogenase;PWWP domain	GO:0005634;GO:0043226;GO:0043227;GO:0043229;GO:0043231;GO:0044424;GO:0044464	nucleus;organelle;membrane-bounded organelle;intracellular organelle;intracellular membrane-bounded organelle;intracellular part;cell part	GO:0003676;GO:0003677;GO:0003824;GO:0004616;GO:0005488;GO:0016491;GO:0016614;GO:0016616;GO:0048037;GO:0050662	nucleic acid binding;DNA binding;catalytic activity;phosphogluconate dehydrogenase (decarboxylating) activity;binding;oxidoreductase activity;oxidoreductase activity, acting on CH-OH group of donors	GO:0005975;GO:0005996;GO:0006006;GO:0006007;GO:0006066;GO:0006098;GO:0006139;GO:0006732;GO:0006733;GO:0006739;GO:0006740;GO:0006753;GO:0006766;GO:0006767;GO:0006769;GO:0006807;GO:0008152;GO:0009056;GO:0009117;GO:0009820;GO:0009987;GO:0016052;GO:0019318;GO:0019320;GO:0019362;GO:0019748;GO:0044237;GO:0044238;GO:0046164;GO:0046365;GO:0046496;GO:0051186;GO:0055086	carbohydrate metabolic process;monosaccharide metabolic process;glucose metabolic process;glucose catabolic process;alcohol metabolic process;pentose-phosphate shunt;nucleobase, nucleoside, nucleotide and nucleic acid metabolic process	hsa:84656				5	3	3	4	3	3	4	3	3	4	2	1	0	2	1	0	2	1	0	7.7
32	57;8680			IPI00000162;IPI00410360	2;2	2;2	2;2	FALSE	Neuroguidin;EIF4E-binding protein	NGDN;C14orf120	Isoform 1 of Neuroguidin;Isoform 2 of Neuroguidin	Q8NEJ9-1;Q8NEJ9;Q8NEJ9-2	NGDN_HUMAN	ENST00000397154;ENST00000408901		NP_001036100;NP_056329	PF04000	Sas10_Utp3	Sas10/Utp3/C1D family	GO:0005634;GO:0005737;GO:0030175;GO:0030424;GO:0030425;GO:0042995;GO:0043005;GO:0043226;GO:0043227;GO:0043229;GO:0043231;GO:0044424;GO:0044464	nucleus;cytoplasm;filopodium;axon;dendrite;cell projection;neuron projection;organelle;membrane-bounded organelle;intracellular organelle;intracellular membrane-bounded organelle;intracellular part;cell part			GO:0006417;GO:0009889;GO:0010468;GO:0010556;GO:0010608;GO:0019222;GO:0031323;GO:0031326;GO:0032268;GO:0050789;GO:0050794;GO:0051246;GO:0060255;GO:0065007;GO:0080090	regulation of translation;regulation of biosynthetic process;regulation of gene expression;regulation of macromolecule biosynthetic process;posttranscriptional regulation of gene expression;regulation of metabolic process	hsa:25983				2	2	2	3	2	2	3	2	2	3	2	0	0	2	0	0	2	0	0	8.9
33	323;860			IPI00218624;IPI00218620;IPI00000192;IPI00218622;IPI00218619;IPI00218618;IPI00217930;IPI00748258;IPI00218621;IPI00977070;IPI00218617;IPI00444149	2;2;2;2;2;2;2;2;2;1;1;1	2;2;2;2;2;2;2;2;2;1;1;1	2;2;2;2;2;2;2;2;2;1;1;1	FALSE	SON protein;SON3;Negative regulatory element-binding protein;DBP-5;Bax antagonist selected in saccharomyces 1;cDNA FLJ46057 fis, clone T1ESE2000609, highly similar to SON protein	SON;C21orf50;DBP5;KIAA1019;NREBP	Isoform I of Protein SON;Isoform D of Protein SON;Isoform F of Protein SON;Isoform G of Protein SON;Isoform C of Protein SON;Isoform B of Protein SON;Isoform J of Protein SON;Isoform A of Protein SON;Isoform E of Protein SON;Conserved hypothetical protein;	P18583-9;P18583;P18583-5;P18583-1;P18583-7;P18583-4;P18583-3;P18583-10;P18583-2;P18583-6;A0JLP4;D3DSF7;Q3SWV4;P18583-8;Q6ZRV7	SON_HUMAN;Q6ZRV7_HUMAN	ENST00000290239;ENST00000300278;ENST00000321758;ENST00000356577;ENST00000381679;ENST00000381695;ENST00000381692	OTTHUMP00000068516;OTTHUMP00000197908;OTTHUMP00000068517;OTTHUMP00000195998;OTTHUMP00000198934;OTTHUMP00000195997;OTTHUMP00000068515	NP_620305;NP_115571	PF00035;PF01585	dsrm;G-patch	Double-stranded RNA binding motif;G-patch domain	GO:0016604;GO:0016607;GO:0044422;GO:0044424;GO:0044428;GO:0044446;GO:0044451;GO:0044464;GO:0005622	nuclear body;nuclear speck;organelle part;intracellular part;nuclear part;intracellular organelle part;nucleoplasm part;cell part;intracellular	GO:0003676;GO:0003677;GO:0003723;GO:0003725;GO:0005488;GO:0005515;GO:0019904;GO:0050733	nucleic acid binding;DNA binding;RNA binding;double-stranded RNA binding;binding;protein binding;protein domain specific binding;RS domain binding	GO:0006916;GO:0010941;GO:0042981;GO:0043066;GO:0043067;GO:0043069;GO:0048519;GO:0048523;GO:0050789;GO:0050793;GO:0050794;GO:0051093;GO:0060548;GO:0065007	anti-apoptosis;regulation of cell death;regulation of apoptosis;negative regulation of apoptosis;regulation of programmed cell death;negative regulation of programmed cell death;negative regulation of biological process	hsa:6651				12	2	2	3	2	2	3	2	2	3	2	0	0	2	0	0	2	0	0	0.9
34	715;1410;3849;5416			IPI00000335	4	4	4	FALSE	Histidine triad nucleotide-binding protein 2;HINT-3;HIT-17kDa;PKCI-1-related HIT protein	HINT2	Histidine triad nucleotide-binding protein 2, mitochondrial	Q9BX68;Q53HJ8;Q8WYJ5	HINT2_HUMAN	ENST00000259667	OTTHUMP00000021363	NP_115982	PF01230	HIT	HIT domain	GO:0005576;GO:0005739;GO:0043226;GO:0043227;GO:0043229;GO:0043231;GO:0044424;GO:0044444;GO:0044464	extracellular region;mitochondrion;organelle;membrane-bounded organelle;intracellular organelle;intracellular membrane-bounded organelle;intracellular part;cytoplasmic part;cell part	GO:0003824;GO:0016787	catalytic activity;hydrolase activity			hsa:84681				1	4	4	6	4	4	6	4	4	6	4	2	0	4	2	0	4	2	0	35.6
35	1177;1797;2224;2430;3131;3371;4124;5421;5930;6087;6088;6275;6534;7990;7991;8315;8794;9174	49;50;51;52;53;54;55	73;200;208;212;235;236;239	IPI00000494;IPI00640037	18;16	18;16	18;16	FALSE	60S ribosomal protein L5;cDNA FLJ38496 fis, clone FELIV1000137, highly similar to 60S RIBOSOMAL PROTEIN L5;Ribosomal protein L5, isoform CRA_b	RPL5;MSTP030;hCG_2028912	60S ribosomal protein L5;cDNA FLJ38496 fis, clone FELIV1000137, highly similar to 60S RIBOSOMAL PROTEIN L5	P46777;A2RUM7;Q59GX9;Q9BUV4;B3KTM6;Q5T7N0;Q8WYP1	RL5_HUMAN;B3KTM6_HUMAN	ENST00000370321	OTTHUMP00000012584;OTTHUMP00000036094	NP_000960	PF00861	Ribosomal_L18p	Ribosomal L18p/L5e family	GO:0005730;GO:0015934;GO:0022625;GO:0030529;GO:0032991;GO:0033279;GO:0043226;GO:0043228;GO:0043229;GO:0043232;GO:0044422;GO:0044424;GO:0044428;GO:0044444;GO:0044445;GO:0044446;GO:0044464;GO:0005840	nucleolus;large ribosomal subunit;cytosolic large ribosomal subunit;ribonucleoprotein complex;macromolecular complex;ribosomal subunit;organelle;non-membrane-bounded organelle;intracellular organelle;intracellular non-membrane-bounded organelle	GO:0003676;GO:0003723;GO:0003735;GO:0005198;GO:0005488;GO:0005515;GO:0008097;GO:0019843	nucleic acid binding;RNA binding;structural constituent of ribosome;structural molecule activity;binding;protein binding;5S rRNA binding;rRNA binding	GO:0006139;GO:0006364;GO:0006396;GO:0006414;GO:0006807;GO:0008152;GO:0009058;GO:0009059;GO:0009987;GO:0016070;GO:0016072;GO:0022613;GO:0034470;GO:0034645;GO:0034660;GO:0034960;GO:0034961;GO:0042273;GO:0043170;GO:0043283;GO:0043284;GO:0044085;GO:0044237;GO:0044238;GO:0044249;GO:0044260;GO:0006412;GO:0019538;GO:0044267	nucleobase, nucleoside, nucleotide and nucleic acid metabolic process;rRNA processing;RNA processing;translational elongation;nitrogen compound metabolic process;metabolic process;biosynthetic process;macromolecule biosynthetic process;cellular process	hsa:6125	ko03010	Ribosome	K02932	2	18	19	35	18	19	35	18	19	35	18	8	0	18	8	0	18	8	0	51.9
36	2328			IPI00000684;IPI00607787;IPI00217816	1;1;1	1;1;1	1;1;1	FALSE	UDP-N-acetylhexosamine pyrophosphorylase;Antigen X;Sperm-associated antigen 2;UDP-N-acetylgalactosamine pyrophosphorylase;AGX-1;UDP-N-acetylglucosamine pyrophosphorylase;AGX-2	UAP1;SPAG2	Isoform AGX2 of UDP-N-acetylhexosamine pyrophosphorylase;Isoform 3 of UDP-N-acetylhexosamine pyrophosphorylase;Isoform AGX1 of UDP-N-acetylhexosamine pyrophosphorylase	Q16222-1;Q16222;Q16222-3;Q16222-2	UAP1_HUMAN	ENST00000271469;ENST00000367925;ENST00000367926	OTTHUMP00000032326;OTTHUMP00000032327;OTTHUMP00000032325	NP_003106	PF01704	UDPGP	UTP--glucose-1-phosphate uridylyltransferase	GO:0005737;GO:0044424;GO:0044464	cytoplasm;intracellular part;cell part	GO:0003824;GO:0003977;GO:0016740;GO:0016772;GO:0016779;GO:0070569	catalytic activity;UDP-N-acetylglucosamine diphosphorylase activity;transferase activity;transferase activity, transferring phosphorus-containing groups;nucleotidyltransferase activity;uridylyltransferase activity	GO:0005975;GO:0005996;GO:0006040;GO:0006041;GO:0006042;GO:0006044;GO:0006045;GO:0006047;GO:0006048;GO:0006066;GO:0006139;GO:0006807;GO:0008152;GO:0009058;GO:0009225;GO:0009987;GO:0016051;GO:0034637;GO:0044237;GO:0044238;GO:0044249;GO:0044262;GO:0046165;GO:0046349;GO:0046364	carbohydrate metabolic process;monosaccharide metabolic process;amino sugar metabolic process;glucosamine metabolic process;glucosamine biosynthetic process;N-acetylglucosamine metabolic process;N-acetylglucosamine biosynthetic process	hsa:6675	ko00530	Aminosugars metabolism	K00972	3	1	1	1	1	1	1	1	1	1	1	0	0	1	0	0	1	0	0	1.9
37	395;2780;6500;8371	56;57;58;59	117;165;169;172	IPI00000783;IPI01017933;IPI00215824;IPI00893032;IPI00552984	4;4;4;3;3	4;4;4;3;3	4;4;4;3;3	FALSE	Proteasome subunit beta type-8;Proteasome subunit beta-5i;Proteasome component C13;Macropain subunit C13;Multicatalytic endopeptidase complex subunit C13;Proteasome (Prosome, macropain) subunit, beta type, 8 (Large multifunctional peptidase 7);Proteasome (Prosome, macropain) subunit beta type 8 (Large multifunctional protease 7)	PSMB8;LMP7;RING10;Y2;DADB-78A10.2-004;DAAP-57C1.3-004;DAMA-91I23.1-004;DAMC-27I8.3-004;DAQB-69D7.6-004;DASS-67H14.1-004;XXbac-BCX32M13.6-004;XXbac-BPG246D15.6-004	Isoform 1 of Proteasome subunit beta type-8;30 kDa protein;Isoform 2 of Proteasome subunit beta type-8;Uncharacterized protein;Uncharacterized protein	P28062-1;P28062;P28062-2;Q6FHU0;B0UZC1;Q5JNW7	PSB8_HUMAN;B0UZC1_HUMAN;Q5JNW7_HUMAN	ENST00000374881;ENST00000374882;ENST00000383116;ENST00000383236;ENST00000395339;ENST00000399386;ENST00000399630	OTTHUMP00000014892;OTTHUMP00000029420;OTTHUMP00000029854;OTTHUMP00000178625;OTTHUMP00000193102;OTTHUMP00000193918;OTTHUMP00000194324;OTTHUMP00000193490;OTTHUMP00000014891;OTTHUMP00000029421;OTTHUMP00000029853;OTTHUMP00000178624;OTTHUMP00000193103;OTTHUMP00000193491;OTTHUMP00000193919;OTTHUMP00000194325;OTTHUMP00000193492;OTTHUMP00000178621;OTTHUMP00000193104;OTTHUMP00000193920;OTTHUMP00000194326;…	NP_683720;NP_004150	PF00227	Proteasome	Proteasome A-type and B-type	GO:0005634;GO:0005829;GO:0005839;GO:0032991;GO:0043226;GO:0043227;GO:0043229;GO:0043231;GO:0043234;GO:0044424;GO:0044444;GO:0044464	nucleus;cytosol;proteasome core complex;macromolecular complex;organelle;membrane-bounded organelle;intracellular organelle;intracellular membrane-bounded organelle;protein complex;intracellular part;cytoplasmic part;cell part	GO:0003824;GO:0004175;GO:0004298;GO:0008233;GO:0016787;GO:0070003;GO:0070011	catalytic activity;endopeptidase activity;threonine-type endopeptidase activity;peptidase activity;hydrolase activity;threonine-type peptidase activity;peptidase activity, acting on L-amino acid peptides	GO:0002376;GO:0006508;GO:0006511;GO:0006955;GO:0008152;GO:0009056;GO:0009057;GO:0009987;GO:0010498;GO:0019538;GO:0019941;GO:0022402;GO:0030163;GO:0031145;GO:0034960;GO:0034962;GO:0043085;GO:0043086;GO:0043161;GO:0043170;GO:0043283;GO:0043285;GO:0043632;GO:0044092;GO:0044093;GO:0044237;GO:0044238;GO:0044248;GO:0044257;GO:0044260;GO:0044265;GO:0044267;GO:0050790;GO:0050896;GO:0051340;GO:0051351;GO:…	immune system process;proteolysis;ubiquitin-dependent protein catabolic process;immune response;metabolic process;catabolic process;macromolecule catabolic process;cellular process;proteasomal protein catabolic process;protein metabolic process	hsa:5696	ko03050	Proteasome	K02740	5	4	4	4	4	4	4	4	4	4	4	0	0	4	0	0	4	0	0	17.4
38	1155			IPI00000787;IPI00894395;IPI00170899;IPI01015769;IPI00893456	1;1;1;1;1	1;1;1;1;1	1;1;1;1;1	FALSE	Proteasome subunit beta type-9;Proteasome subunit beta-1i;Proteasome chain 7;Macropain chain 7;Multicatalytic endopeptidase complex chain 7;RING12 protein;Low molecular mass protein 2;Proteasome subunit beta type	PSMB9;LMP2;RING12;DADB-223G19.3-005;DAMA-91I23.6-005;DAQB-69D7.7-005;XXbac-BCX32M13.7-005;XXbac-BPG246D15.7-005;hCG_17510;DAAP-27A1.3-005;DAMC-226H3.3-005;DASS-67H14.4-005	Isoform LMP2.L of Proteasome subunit beta type-9;23 kDa protein;Isoform LMP2.S of Proteasome subunit beta type-9;Proteasome subunit beta type;Proteasome subunit beta type	P28065-1;P28065;Q5JNW4;P28065-2;A2ACR1;B0V0T3	PSB9_HUMAN;A2ACR1_HUMAN;B0V0T3_HUMAN	ENST00000374859;ENST00000383114;ENST00000383234;ENST00000395330;ENST00000399371;ENST00000399607	OTTHUMP00000014895;OTTHUMP00000029423;OTTHUMP00000029856;OTTHUMP00000193523;OTTHUMP00000193927;OTTHUMP00000178765;OTTHUMP00000193106;OTTHUMP00000194357;OTTHUMP00000178622;OTTHUMP00000193524;OTTHUMP00000193928;OTTHUMP00000195561;OTTHUMP00000195785;OTTHUMP00000193107;OTTHUMP00000194358;OTTHUMP00000195934	NP_002791	PF00227	Proteasome	Proteasome A-type and B-type	GO:0005634;GO:0005829;GO:0005839;GO:0032991;GO:0043226;GO:0043227;GO:0043229;GO:0043231;GO:0043234;GO:0044424;GO:0044444;GO:0044464	nucleus;cytosol;proteasome core complex;macromolecular complex;organelle;membrane-bounded organelle;intracellular organelle;intracellular membrane-bounded organelle;protein complex;intracellular part;cytoplasmic part;cell part	GO:0003824;GO:0004175;GO:0004298;GO:0008233;GO:0016787;GO:0070003;GO:0070011	catalytic activity;endopeptidase activity;threonine-type endopeptidase activity;peptidase activity;hydrolase activity;threonine-type peptidase activity;peptidase activity, acting on L-amino acid peptides	GO:0002376;GO:0006508;GO:0006511;GO:0006955;GO:0008152;GO:0009056;GO:0009057;GO:0009987;GO:0010498;GO:0019538;GO:0019941;GO:0022402;GO:0030163;GO:0031145;GO:0034960;GO:0034962;GO:0043085;GO:0043086;GO:0043161;GO:0043170;GO:0043283;GO:0043285;GO:0043632;GO:0044092;GO:0044093;GO:0044237;GO:0044238;GO:0044248;GO:0044257;GO:0044260;GO:0044265;GO:0044267;GO:0050790;GO:0050896;GO:0051340;GO:0051351;GO:…	immune system process;proteolysis;ubiquitin-dependent protein catabolic process;immune response;metabolic process;catabolic process;macromolecule catabolic process;cellular process;proteasomal protein catabolic process;protein metabolic process	hsa:5698	ko03050	Proteasome	K02741	5	1	1	1	1	1	1	1	1	1	1	0	0	1	0	0	1	0	0	9.6
39	2924;4241;8085			IPI00000792;IPI00647366;IPI00645425;IPI00641565;IPI00642016	3;3;2;1;1	3;3;2;1;1	3;3;2;1;1	FALSE	Quinone oxidoreductase;NADPH:quinone reductase;Zeta-crystallin;Putative uncharacterized protein CRYZ;Putative uncharacterized protein DKFZp686C16101;Crystallin, zeta (Quinone reductase), isoform CRA_a	CRYZ;DKFZp686C16101;hCG_21668	Quinone oxidoreductase;quinone oxidoreductase isoform b;quinone oxidoreductase isoform c	Q08257;A6NN60;Q5HYE7	QOR_HUMAN;A6NN60_HUMAN;Q5HYE7_HUMAN	ENST00000340866;ENST00000370871;ENST00000370872	OTTHUMP00000011194;OTTHUMP00000011213;OTTHUMP00000011210	NP_001123514;NP_001880;NP_001123515;NP_001128231	PF08240;PF00107	ADH_N;ADH_zinc_N	Alcohol dehydrogenase GroES-like domain;Zinc-binding dehydrogenase	GO:0005737;GO:0044424;GO:0044464	cytoplasm;intracellular part;cell part	GO:0003824;GO:0003960;GO:0005488;GO:0008270;GO:0016491;GO:0016651;GO:0016655;GO:0043167;GO:0043169;GO:0046872;GO:0046914	catalytic activity;NADPH:quinone reductase activity;binding;zinc ion binding;oxidoreductase activity;oxidoreductase activity, acting on NADH or NADPH;oxidoreductase activity, acting on NADH or NADPH, quinone or similar compound as acceptor;ion binding	GO:0003008;GO:0007600;GO:0007601;GO:0008152;GO:0032501;GO:0050877;GO:0050890;GO:0050953;GO:0055114	system process;sensory perception;visual perception;metabolic process;multicellular organismal process;neurological system process;cognition;sensory perception of light stimulus;oxidation reduction	hsa:1429			K00344	5	3	3	5	3	3	5	3	3	5	3	1	0	3	1	0	3	1	0	15.8
40	1154;4357;6470;6904;7992;8765			IPI00000811	6	6	6	FALSE	Proteasome subunit beta type-6;Proteasome delta chain;Macropain delta chain;Multicatalytic endopeptidase complex delta chain;Proteasome subunit Y	PSMB6;LMPY	Proteasome subunit beta type-6	P28072;Q6IAT9	PSB6_HUMAN	ENST00000270586	OTTHUMP00000115982	NP_002789	PF00227	Proteasome	Proteasome A-type and B-type	GO:0005634;GO:0005829;GO:0005839;GO:0032991;GO:0043226;GO:0043227;GO:0043229;GO:0043231;GO:0043234;GO:0044424;GO:0044444;GO:0044464	nucleus;cytosol;proteasome core complex;macromolecular complex;organelle;membrane-bounded organelle;intracellular organelle;intracellular membrane-bounded organelle;protein complex;intracellular part;cytoplasmic part;cell part	GO:0003824;GO:0004175;GO:0004298;GO:0008233;GO:0016787;GO:0070003;GO:0070011	catalytic activity;endopeptidase activity;threonine-type endopeptidase activity;peptidase activity;hydrolase activity;threonine-type peptidase activity;peptidase activity, acting on L-amino acid peptides	GO:0006508;GO:0006511;GO:0008152;GO:0009056;GO:0009057;GO:0009987;GO:0010498;GO:0019538;GO:0019941;GO:0022402;GO:0030163;GO:0031145;GO:0034960;GO:0034962;GO:0043085;GO:0043086;GO:0043161;GO:0043170;GO:0043283;GO:0043285;GO:0043632;GO:0044092;GO:0044093;GO:0044237;GO:0044238;GO:0044248;GO:0044257;GO:0044260;GO:0044265;GO:0044267;GO:0050790;GO:0051340;GO:0051351;GO:0051352;GO:0051436;GO:0051437;GO:…	proteolysis;ubiquitin-dependent protein catabolic process;metabolic process;catabolic process;macromolecule catabolic process;cellular process;proteasomal protein catabolic process;protein metabolic process;modification-dependent protein catabolic process	hsa:5694	ko03050	Proteasome	K02738	1	6	6	9	6	6	9	6	6	9	6	1	1	6	1	1	6	1	1	37.7
41	35;1378;1496;3548;4380;5578;5967	60;61	1;221	IPI00000816;IPI00974544;IPI00013890;IPI00411765;IPI00792761;IPI00086909;IPI00651755	7;5;3;3;3;1;1	4;3;0;0;2;1;0	4;3;0;0;2;1;0	FALSE	14-3-3 protein epsilon	YWHAE	Isoform 1 of 14-3-3 protein epsilon;Isoform SV of 14-3-3 protein epsilon	P62258-1;P62258;P62258-2;B4DJF2;B7ZA86	1433E_HUMAN	ENST00000264335	OTTHUMP00000166035	NP_006752	PF00244	14-3-3	14-3-3 protein	GO:0016023;GO:0031410;GO:0031982;GO:0031988;GO:0042470;GO:0043226;GO:0043227;GO:0043229;GO:0043231;GO:0044424;GO:0044444;GO:0044464;GO:0048770	cytoplasmic membrane-bounded vesicle;cytoplasmic vesicle;vesicle;membrane-bounded vesicle;melanosome;organelle;membrane-bounded organelle;intracellular organelle;intracellular membrane-bounded organelle;intracellular part;cytoplasmic part;cell part	GO:0005488;GO:0005515;GO:0019899	binding;protein binding;enzyme binding	GO:0007154;GO:0007165;GO:0007242;GO:0009987;GO:0044419;GO:0050789;GO:0050794;GO:0051704;GO:0065007	cell communication;signal transduction;intracellular signaling cascade;cellular process;interspecies interaction between organisms;regulation of biological process;regulation of cellular process;multi-organism process;biological regulation	hsa:7531	ko04110	Cell cycle	K06630	7	7	8	13	4	4	5	4	4	5	7	2	3	4	0	0	4	0	0	29.4
42	283;998;2099;2560;2561;2796;2816;3322;3471;4187;4925;4990;5654;5805;5840;8300;9002	62;63	1013;1078	IPI00455210;IPI00000846;IPI01012026;IPI00465222;IPI00373870;IPI00411592;IPI00152535;IPI00445286;IPI00646871;IPI01011841;IPI01013432;IPI00910580;IPI00514825;IPI00879599;IPI01013311;IPI00879443	17;17;17;3;3;3;3;3;2;2;2;2;1;1;1;1	17;17;17;3;3;3;3;3;2;2;2;2;1;1;1;1	17;17;17;3;3;3;3;3;2;2;2;2;1;1;1;1	FALSE	Chromodomain-helicase-DNA-binding protein 4;ATP-dependent helicase CHD4;Mi-2 autoantigen 218 kDa protein;Mi2-beta	CHD4	Isoform 2 of Chromodomain-helicase-DNA-binding protein 4;Isoform 1 of Chromodomain-helicase-DNA-binding protein 4;Uncharacterized protein	Q14839-2;Q14839;Q14839-1;B3KY63;F5GWX5;Q05CG6;F5H2G1	CHD4_HUMAN	ENST00000309577;ENST00000357008	OTTHUMP00000240273;OTTHUMP00000240274	NP_001264	PF08074;PF08073;PF00385;PF06461;PF06465;PF00271;PF00628;PF00176	CHDCT2;CHDNT;Chromo;DUF1086;DUF1087;Helicase_C;PHD;SNF2_N	CHDCT2 (NUC038) domain;CHDNT (NUC034) domain;'chromo' (CHRromatin Organisation MOdifier) domain;Domain of Unknown Function (DUF1086);Domain of Unknown Function (DUF1087);Helicase conserved C-terminal domain;PHD-finger;SNF2 family N-terminal domain	GO:0000785;GO:0005634;GO:0043226;GO:0043227;GO:0043229;GO:0043231;GO:0044422;GO:0044424;GO:0044427;GO:0044446;GO:0044464	chromatin;nucleus;organelle;membrane-bounded organelle;intracellular organelle;intracellular membrane-bounded organelle;organelle part;intracellular part;chromosomal part;intracellular organelle part;cell part	GO:0000166;GO:0001882;GO:0001883;GO:0003676;GO:0003677;GO:0003678;GO:0003682;GO:0003824;GO:0004003;GO:0004386;GO:0005488;GO:0005524;GO:0008026;GO:0008094;GO:0008270;GO:0016462;GO:0016787;GO:0016817;GO:0016818;GO:0016887;GO:0017076;GO:0017111;GO:0030554;GO:0032553;GO:0032555;GO:0032559;GO:0042623;GO:0043167;GO:0043169;GO:0046872;GO:0046914;GO:0070035	nucleotide binding;nucleoside binding;purine nucleoside binding;nucleic acid binding;DNA binding;DNA helicase activity;chromatin binding;catalytic activity;ATP-dependent DNA helicase activity;helicase activity;binding;ATP binding	GO:0006139;GO:0006325;GO:0006333;GO:0006350;GO:0006355;GO:0006357;GO:0006807;GO:0006996;GO:0008152;GO:0009058;GO:0009059;GO:0009889;GO:0009987;GO:0010468;GO:0010556;GO:0016043;GO:0016568;GO:0019219;GO:0019222;GO:0031323;GO:0031326;GO:0034645;GO:0034960;GO:0034961;GO:0043170;GO:0043283;GO:0043284;GO:0044237;GO:0044238;GO:0044249;GO:0044260;GO:0045449;GO:0050789;GO:0050794;GO:0051171;GO:0051252;GO:…	nucleobase, nucleoside, nucleotide and nucleic acid metabolic process;chromatin organization;chromatin assembly or disassembly;transcription;regulation of transcription, DNA-dependent;regulation of transcription from RNA polymerase II promoter					16	17	17	32	17	17	32	17	17	32	16	3	2	16	3	2	16	3	2	10.6
43	1373;2539;3966;4860;5619;6628			IPI00386803;IPI00000861;IPI00883946;IPI00909678;IPI00909481;IPI00909939;IPI00015157	6;6;5;4;3;3;2	6;6;5;4;3;3;2	6;6;5;4;3;3;2	FALSE	LIM and SH3 domain protein 1;MLN 50;cDNA FLJ51834, highly similar to LIM and SH3 domain protein 1;cDNA FLJ58065, highly similar to LIM and SH3 domain protein 1;cDNA FLJ52195, highly similar to LIM and SH3 domain protein 1	LASP1;MLN50	Isoform 2 of LIM and SH3 domain protein 1;Isoform 1 of LIM and SH3 domain protein 1;Uncharacterized protein;cDNA FLJ51834, highly similar to LIM and SH3 domain protein 1;cDNA FLJ58065, highly similar to LIM and SH3 domain protein 1;cDNA FLJ52195, highly si	Q14847-2;Q14847;C9JVR8;Q14847-1;A8K1D2;C9J9W2;B4DGQ0;B4DJI4;B4DIC4	LASP1_HUMAN;B4DGQ0_HUMAN;B4DJI4_HUMAN;B4DIC4_HUMAN	ENST00000318008	OTTHUMP00000164238;OTTHUMP00000164239	NP_006139	PF00412;PF00880;PF00018	LIM;Nebulin;SH3_1	LIM domain;Nebulin repeat;SH3 domain	GO:0005856;GO:0030863;GO:0030864;GO:0043226;GO:0043228;GO:0043229;GO:0043232;GO:0044422;GO:0044424;GO:0044430;GO:0044444;GO:0044446;GO:0044448;GO:0044464	cytoskeleton;cortical cytoskeleton;cortical actin cytoskeleton;organelle;non-membrane-bounded organelle;intracellular organelle;intracellular non-membrane-bounded organelle;organelle part;intracellular part;cytoskeletal part;cytoplasmic part	GO:0004871;GO:0005070;GO:0005215;GO:0005488;GO:0005515;GO:0008270;GO:0015075;GO:0022857;GO:0022891;GO:0022892;GO:0030674;GO:0043167;GO:0043169;GO:0046872;GO:0046914;GO:0060089;GO:0060090	signal transducer activity;SH3/SH2 adaptor activity;transporter activity;binding;protein binding;zinc ion binding;ion transmembrane transporter activity;transmembrane transporter activity;substrate-specific transmembrane transporter activity	GO:0006810;GO:0006811;GO:0051234	transport;ion transport;establishment of localization	hsa:3927				7	6	7	12	6	7	12	6	7	12	6	1	0	6	1	0	6	1	0	30.7
44	564;1199;2404;3891;5047;6123;7295;7374;9076	64	1064	IPI00893918;IPI00000873;IPI00908612;IPI00646425;IPI00793323;IPI00893211;IPI00893333;IPI00893487;IPI00788898	9;9;4;4;4;4;2;1;1	9;9;4;4;4;4;2;1;1	9;9;4;4;4;4;2;1;1	FALSE	Valyl-tRNA synthetase;Valine--tRNA ligase;Protein G7a	VARS;DAAP-21F2.2-001;DAMC-117B11.3-001;G7A;VARS2	Valyl-tRNA synthetase;Valyl-tRNA synthetase	B0V043;P26640	B0V043_HUMAN;SYVC_HUMAN	ENST00000211402;ENST00000375663	OTTHUMP00000193037;OTTHUMP00000194184;OTTHUMP00000029422;OTTHUMP00000029855;OTTHUMP00000193354	NP_006286	PF08264;PF00043;PF02798;PF00133	Anticodon_1;GST_C;GST_N;tRNA-synt_1	Anticodon-binding domain;Glutathione S-transferase, C-terminal domain;Glutathione S-transferase, N-terminal domain;tRNA synthetases class I (I, L, M and V)	GO:0005739;GO:0005829;GO:0032991;GO:0043226;GO:0043227;GO:0043229;GO:0043231;GO:0043234;GO:0044424;GO:0044444;GO:0044464	mitochondrion;cytosol;macromolecular complex;organelle;membrane-bounded organelle;intracellular organelle;intracellular membrane-bounded organelle;protein complex;intracellular part;cytoplasmic part;cell part	GO:0000166;GO:0001882;GO:0001883;GO:0003824;GO:0004812;GO:0004832;GO:0005488;GO:0005515;GO:0005524;GO:0008134;GO:0016874;GO:0016875;GO:0016876;GO:0017076;GO:0030554;GO:0032553;GO:0032555;GO:0032559;GO:0051059	nucleotide binding;nucleoside binding;purine nucleoside binding;catalytic activity;aminoacyl-tRNA ligase activity;valine-tRNA ligase activity;binding;protein binding;ATP binding;transcription factor binding;ligase activity	GO:0006082;GO:0006139;GO:0006399;GO:0006418;GO:0006438;GO:0006519;GO:0006520;GO:0006807;GO:0006950;GO:0006952;GO:0006986;GO:0007584;GO:0008152;GO:0009308;GO:0009605;GO:0009607;GO:0009987;GO:0009991;GO:0010033;GO:0016070;GO:0019752;GO:0031667;GO:0034660;GO:0034960;GO:0042180;GO:0042221;GO:0043038;GO:0043039;GO:0043170;GO:0043283;GO:0043436;GO:0044106;GO:0044237;GO:0044238;GO:0044260;GO:0050896;GO:…	organic acid metabolic process;nucleobase, nucleoside, nucleotide and nucleic acid metabolic process;tRNA metabolic process;tRNA aminoacylation for protein translation;valyl-tRNA aminoacylation;cellular amino acid and derivative metabolic process	hsa:7407	ko00290;ko00970	Valine, leucine and isoleucine biosynthesis;Aminoacyl-tRNA biosynthesis	K01873	9	9	10	15	9	10	15	9	10	15	9	0	0	9	0	0	9	0	0	9.5
45	148;193;819;820;1206;1207;2702;2703;2704;3099;3439;4252;4253;5086;5452;5453;6192;6284;6285;6328;6661;7394;7665;7666	65;66	21;100	IPI00000874;IPI00640741;IPI00641244	24;21;11	24;21;11	20;17;7	FALSE	Peroxiredoxin-1;Thioredoxin peroxidase 2;Thioredoxin-dependent peroxide reductase 2;Proliferation-associated gene protein;Natural killer cell-enhancing factor A	PRDX1;PAGA;PAGB;TDPX2	Peroxiredoxin-1;19 kDa protein	Q06830;B2R4P2	PRDX1_HUMAN	ENST00000262746;ENST00000319248	OTTHUMP00000009234;OTTHUMP00000009235;OTTHUMP00000009237	NP_001189360;NP_002565;NP_859047;NP_859048	PF10417;PF00578	1-cysPrx_C;AhpC-TSA	C-terminal domain of 1-Cys peroxiredoxin;AhpC/TSA family	GO:0005634;GO:0016023;GO:0031410;GO:0031982;GO:0031988;GO:0042470;GO:0043226;GO:0043227;GO:0043229;GO:0043231;GO:0044424;GO:0044444;GO:0044464;GO:0048770	nucleus;cytoplasmic membrane-bounded vesicle;cytoplasmic vesicle;vesicle;membrane-bounded vesicle;melanosome;organelle;membrane-bounded organelle;intracellular organelle;intracellular membrane-bounded organelle;intracellular part;cytoplasmic part	GO:0003824;GO:0004601;GO:0005488;GO:0005515;GO:0016209;GO:0016491;GO:0016684;GO:0051920	catalytic activity;peroxidase activity;binding;protein binding;antioxidant activity;oxidoreductase activity;oxidoreductase activity, acting on peroxide as acceptor;peroxiredoxin activity	GO:0000302;GO:0001501;GO:0006800;GO:0006950;GO:0006979;GO:0008152;GO:0008283;GO:0009056;GO:0009987;GO:0019725;GO:0032502;GO:0033554;GO:0034599;GO:0034614;GO:0042221;GO:0042542;GO:0042592;GO:0042743;GO:0042744;GO:0044237;GO:0044248;GO:0045454;GO:0048731;GO:0048856;GO:0050789;GO:0050794;GO:0050896;GO:0051716;GO:0055114;GO:0065007;GO:0065008;GO:0070301	response to reactive oxygen species;skeletal system development;oxygen and reactive oxygen species metabolic process;response to stress;response to oxidative stress;metabolic process;cell proliferation;catabolic process;cellular process	hsa:5052			K03386	3	24	28	53	24	28	53	20	24	45	22	18	17	22	18	17	18	14	13	79.4
46	58;101;577;3610;3666;5432;7125;8310;8452;8559			IPI00001159	10	10	10	FALSE	Translational activator GCN1;GCN1-like protein 1	GCN1L1;KIAA0219	Translational activator GCN1	Q92616;B4DM32;E1NZA1	GCN1L_HUMAN	ENST00000300648		NP_006827	PF02985	HEAT	HEAT repeat	GO:0005840;GO:0030529;GO:0032991;GO:0043226;GO:0043228;GO:0043229;GO:0043232;GO:0044424;GO:0044444;GO:0044464	ribosome;ribonucleoprotein complex;macromolecular complex;organelle;non-membrane-bounded organelle;intracellular organelle;intracellular non-membrane-bounded organelle;intracellular part;cytoplasmic part;cell part	GO:0003676;GO:0005488;GO:0005515;GO:0008135;GO:0045182	nucleic acid binding;binding;protein binding;translation factor activity, nucleic acid binding;translation regulator activity	GO:0006417;GO:0009889;GO:0010468;GO:0010556;GO:0010608;GO:0019222;GO:0031323;GO:0031326;GO:0032268;GO:0050789;GO:0050794;GO:0051246;GO:0060255;GO:0065007;GO:0080090	regulation of translation;regulation of biosynthetic process;regulation of gene expression;regulation of macromolecule biosynthetic process;posttranscriptional regulation of gene expression;regulation of metabolic process	hsa:10985				1	10	10	17	10	10	17	10	10	17	10	2	0	10	2	0	10	2	0	5.9
47	1112;2964;3178;3870;7879;8740			IPI00001539	6	6	6	FALSE	3-ketoacyl-CoA thiolase, mitochondrial;Beta-ketothiolase;Acetyl-CoA acyltransferase;Mitochondrial 3-oxoacyl-CoA thiolase;T1	ACAA2	3-ketoacyl-CoA thiolase, mitochondrial	P42765;B2RB23;B3KNP8	THIM_HUMAN	ENST00000285093;ENST00000398549	OTTHUMP00000163502	NP_006102	PF02803;PF00108	Thiolase_C;Thiolase_N	Thiolase, C-terminal domain;Thiolase, N-terminal domain	GO:0005743;GO:0016020;GO:0019866;GO:0031090;GO:0031966;GO:0044422;GO:0044424;GO:0044429;GO:0044444;GO:0044446;GO:0044464	mitochondrial inner membrane;membrane;organelle inner membrane;organelle membrane;mitochondrial membrane;organelle part;intracellular part;mitochondrial part;cytoplasmic part;intracellular organelle part;cell part	GO:0003824;GO:0003988;GO:0008415;GO:0016408;GO:0016740;GO:0016746;GO:0016747	catalytic activity;acetyl-CoA C-acyltransferase activity;acyltransferase activity;C-acyltransferase activity;transferase activity;transferase activity, transferring acyl groups;transferase activity, transferring acyl groups other than amino-acyl groups	GO:0006066;GO:0006082;GO:0006629;GO:0006631;GO:0006694;GO:0006695;GO:0008152;GO:0008202;GO:0008203;GO:0008610;GO:0009058;GO:0009987;GO:0016125;GO:0016126;GO:0019752;GO:0032787;GO:0042180;GO:0043436;GO:0044237;GO:0044238;GO:0044249;GO:0044255	alcohol metabolic process;organic acid metabolic process;lipid metabolic process;fatty acid metabolic process;steroid biosynthetic process;cholesterol biosynthetic process;metabolic process;steroid metabolic process;cholesterol metabolic process	hsa:10449	ko00062;ko00071;ko00280;ko00362	Fatty acid elongation in mitochondria;Fatty acid metabolism;Valine, leucine and isoleucine degradation;Benzoate degradation via hydroxylation	K07508	1	6	6	10	6	6	10	6	6	10	6	0	0	6	0	0	6	0	0	19.1
48	112;2409;4365;4932;5595;7414;7415;8464	67	1	IPI00001639;IPI01010020;IPI00922792	8;5;4	8;5;4	8;5;4	FALSE	Importin subunit beta-1;Karyopherin subunit beta-1;Nuclear factor P97;Importin-90;cDNA, FLJ79320, highly similar to Importin beta-1 subunit;cDNA FLJ50625, highly similar to Importin beta-1 subunit	KPNB1;NTF97	Importin subunit beta-1;cDNA, FLJ79320, highly similar to Importin beta-1 subunit;Uncharacterized protein	Q14974;B2RBR9;B7Z752;B7ZAV6;B7Z5M1;F5H4R7	IMB1_HUMAN;B7ZAV6_HUMAN;B7Z5M1_HUMAN	ENST00000290158	OTTHUMP00000035030	NP_002256	PF00514;PF02985;PF03810	Arm;HEAT;IBN_N	Armadillo/beta-catenin-like repeat;HEAT repeat;Importin-beta N-terminal domain	GO:0005643;GO:0005654;GO:0005829;GO:0032991;GO:0043234;GO:0044422;GO:0044424;GO:0044425;GO:0044428;GO:0044444;GO:0044446;GO:0044464;GO:0046930	nuclear pore;nucleoplasm;cytosol;macromolecular complex;protein complex;organelle part;intracellular part;membrane part;nuclear part;cytoplasmic part;intracellular organelle part;cell part;pore complex	GO:0005048;GO:0005488;GO:0005515;GO:0008139;GO:0008270;GO:0019904;GO:0042277;GO:0043167;GO:0043169;GO:0046872;GO:0046914	signal sequence binding;binding;protein binding;nuclear localization sequence binding;zinc ion binding;protein domain specific binding;peptide binding;ion binding;cation binding;metal ion binding;transition metal ion binding	GO:0000059;GO:0000060;GO:0006461;GO:0006605;GO:0006606;GO:0006607;GO:0006810;GO:0006886;GO:0006913;GO:0009987;GO:0010926;GO:0015031;GO:0016043;GO:0017038;GO:0022607;GO:0034621;GO:0034622;GO:0043623;GO:0043933;GO:0044419;GO:0045184;GO:0046907;GO:0051169;GO:0051170;GO:0051234;GO:0051649;GO:0051704;GO:0065003	protein import into nucleus, docking;protein import into nucleus, translocation;protein complex assembly;protein targeting;protein import into nucleus;NLS-bearing substrate import into nucleus;transport;intracellular protein transport	hsa:3837				3	8	9	17	8	9	17	8	9	17	8	2	1	8	2	1	8	2	1	12.1
49	7141;8258;8657	68	194	IPI00001661;IPI00787306;IPI00747309;IPI00925791;IPI00926548;IPI00925317;IPI00927389;IPI00925570	3;3;3;3;3;3;3;3	3;3;3;3;3;3;3;3	3;3;3;3;3;3;3;3	FALSE	Regulator of chromosome condensation;Chromosome condensation protein 1;Cell cycle regulatory protein	RCC1;CHC1	Isoform 2 of Regulator of chromosome condensation;regulator of chromosome condensation isoform b;Isoform 1 of Regulator of chromosome condensation;Uncharacterized protein;Uncharacterized protein;Uncharacterized protein;Uncharacterized protein;Protein	P18754-2;P18754;C9JW69;E9PAT9;P18754-1;Q5T081;C9JQZ4;C9J3R0;C9JMJ4;C9JRH2	RCC1_HUMAN	ENST00000373832;ENST00000373833;ENST00000373834;ENST00000398958;ENST00000398962	OTTHUMP00000211005;OTTHUMP00000211007;OTTHUMP00000003775;OTTHUMP00000003777;OTTHUMP00000211009;OTTHUMP00000211008;OTTHUMP00000211006;OTTHUMP00000211004;OTTHUMP00000211010	NP_001041659;NP_001041660;NP_001041664;NP_001260	PF00415	RCC1	Regulator of chromosome condensation (RCC1)	GO:0000228;GO:0000785;GO:0000790;GO:0000793;GO:0000794;GO:0005694;GO:0005737;GO:0043226;GO:0043228;GO:0043229;GO:0043232;GO:0044422;GO:0044424;GO:0044427;GO:0044428;GO:0044446;GO:0044454;GO:0044464	nuclear chromosome;chromatin;nuclear chromatin;condensed chromosome;condensed nuclear chromosome;chromosome;cytoplasm;organelle;non-membrane-bounded organelle;intracellular organelle;intracellular non-membrane-bounded organelle;organelle part	GO:0003682;GO:0005083;GO:0005085;GO:0005087;GO:0005088;GO:0005488;GO:0005515;GO:0030234;GO:0030695;GO:0042393;GO:0060589	chromatin binding;small GTPase regulator activity;guanyl-nucleotide exchange factor activity;Ran guanyl-nucleotide exchange factor activity;Ras guanyl-nucleotide exchange factor activity;binding;protein binding;enzyme regulator activity	GO:0000082;GO:0000226;GO:0000280;GO:0006996;GO:0007010;GO:0007017;GO:0007051;GO:0007052;GO:0007067;GO:0007088;GO:0007090;GO:0007346;GO:0009987;GO:0010564;GO:0016043;GO:0022402;GO:0022403;GO:0033043;GO:0033261;GO:0048285;GO:0050789;GO:0050794;GO:0051128;GO:0051301;GO:0051726;GO:0051783;GO:0065007	G1/S transition of mitotic cell cycle;microtubule cytoskeleton organization;nuclear division;organelle organization;cytoskeleton organization;microtubule-based process;spindle organization;mitotic spindle organization;mitosis;regulation of mitosis	hsa:751867			K11493	8	3	3	5	3	3	5	3	3	5	3	1	0	3	1	0	3	1	0	6.9
50	342;1806;3781;5039;7271;7497;7925	69	420	IPI00001663;IPI00220543;IPI00220544;IPI00220542	7;7;5;5	7;7;5;5	7;7;5;5	FALSE	Serine protease HTRA2, mitochondrial;High temperature requirement protein A2;Omi stress-regulated endoprotease;Serine proteinase OMI;Serine protease 25	HTRA2;OMI;PRSS25	Isoform 1 of Serine protease HTRA2, mitochondrial;Isoform 3 of Serine protease HTRA2, mitochondrial;Isoform 4 of Serine protease HTRA2, mitochondrial;Isoform 2 of Serine protease HTRA2, mitochondrial	O43464-1;O43464;A8K7G2;O43464-3;O43464-4;O43464-2;B2BKJ3	HTRA2_HUMAN	ENST00000258080;ENST00000352222	OTTHUMP00000160415;OTTHUMP00000202723;OTTHUMP00000160416	NP_037379;NP_659540	PF00595;PF00089	PDZ;Trypsin	PDZ domain (Also known as DHR or GLGF);Trypsin	GO:0005634;GO:0005758;GO:0005789;GO:0016020;GO:0016021;GO:0031090;GO:0031224;GO:0031966;GO:0031970;GO:0031974;GO:0043226;GO:0043227;GO:0043229;GO:0043231;GO:0044422;GO:0044424;GO:0044425;GO:0044429;GO:0044432;GO:0044444;GO:0044446;GO:0044464	nucleus;mitochondrial intermembrane space;endoplasmic reticulum membrane;membrane;integral to membrane;organelle membrane;intrinsic to membrane;mitochondrial membrane;organelle envelope lumen;membrane-enclosed lumen;organelle;membrane-bounded organelle	GO:0003824;GO:0004175;GO:0004252;GO:0005488;GO:0005515;GO:0008233;GO:0008236;GO:0016787;GO:0017171;GO:0051082;GO:0070011	catalytic activity;endopeptidase activity;serine-type endopeptidase activity;binding;protein binding;peptidase activity;serine-type peptidase activity;hydrolase activity;serine hydrolase activity;unfolded protein binding	GO:0006508;GO:0006915;GO:0006950;GO:0008152;GO:0008219;GO:0009056;GO:0009057;GO:0009987;GO:0012501;GO:0016265;GO:0019538;GO:0030163;GO:0043170;GO:0043283;GO:0043285;GO:0044238;GO:0050896	proteolysis;apoptosis;response to stress;metabolic process;cell death;catabolic process;macromolecule catabolic process;cellular process;programmed cell death;death;protein metabolic process;protein catabolic process;macromolecule metabolic process	hsa:27429	ko05012	Parkinson's disease	K08669	4	7	7	12	7	7	12	7	7	12	7	0	0	7	0	0	7	0	0	23.4
51	3531			IPI00001734;IPI00219478	1;1	1;1	1;1	FALSE	Phosphoserine aminotransferase;Phosphohydroxythreonine aminotransferase	PSAT1;PSA	Phosphoserine aminotransferase;Isoform 2 of Phosphoserine aminotransferase	Q9Y617-1;Q9Y617;B4DHQ3;B4DHX7;Q9Y617-2;A9LS35	SERC_HUMAN	ENST00000347159;ENST00000376588	OTTHUMP00000021524;OTTHUMP00000021525	NP_478059;NP_066977	PF00266	Aminotran_5	Aminotransferase class-V			GO:0003824;GO:0004648;GO:0005488;GO:0005496;GO:0008289;GO:0008483;GO:0016740;GO:0016769;GO:0019842;GO:0030170;GO:0048037;GO:0070279	catalytic activity;O-phospho-L-serine:2-oxoglutarate aminotransferase activity;binding;steroid binding;lipid binding;transaminase activity;transferase activity;transferase activity, transferring nitrogenous groups;vitamin binding	GO:0006082;GO:0006519;GO:0006520;GO:0006563;GO:0006564;GO:0006766;GO:0006767;GO:0006807;GO:0008152;GO:0008614;GO:0008615;GO:0008652;GO:0009058;GO:0009069;GO:0009070;GO:0009110;GO:0009308;GO:0009309;GO:0009987;GO:0016053;GO:0019752;GO:0034641;GO:0042180;GO:0042364;GO:0042816;GO:0042819;GO:0043436;GO:0044106;GO:0044237;GO:0044238;GO:0044249;GO:0044271;GO:0046394;GO:0046483	organic acid metabolic process;cellular amino acid and derivative metabolic process;cellular amino acid metabolic process;L-serine metabolic process;L-serine biosynthetic process;vitamin metabolic process;water-soluble vitamin metabolic process	hsa:29968	ko00260;ko00750	Glycine, serine and threonine metabolism;Vitamin B6 metabolism	K00831	2	1	1	1	1	1	1	1	1	1	1	1	0	1	1	0	1	1	0	2.4
52	5708	70	50	IPI00001757;IPI00216659	1;1	1;1	1;1	FALSE	RNA-binding protein 8A;RNA-binding motif protein 8A;Ribonucleoprotein RBM8A;RNA-binding protein Y14;Binder of OVCA1-1	RBM8A;RBM8;HSPC114;MDS014	Isoform 1 of RNA-binding protein 8A;Isoform 2 of RNA-binding protein 8A	Q9Y5S9-1;Q9Y5S9;Q9Y5S9-2	RBM8A_HUMAN	ENST00000330165	OTTHUMP00000015573;OTTHUMP00000015574	NP_005096	PF00076	RRM_1	RNA recognition motif. (a.k.a. RRM, RBD, or RNP domain)	GO:0005681;GO:0005737;GO:0030529;GO:0032991;GO:0035145;GO:0043234;GO:0044422;GO:0044424;GO:0044428;GO:0044446;GO:0044464	spliceosomal complex;cytoplasm;ribonucleoprotein complex;macromolecular complex;exon-exon junction complex;protein complex;organelle part;intracellular part;nuclear part;intracellular organelle part;cell part	GO:0000166;GO:0003676;GO:0003723;GO:0003729;GO:0005488;GO:0005515	nucleotide binding;nucleic acid binding;RNA binding;mRNA binding;binding;protein binding	GO:0000184;GO:0000375;GO:0000377;GO:0000398;GO:0000956;GO:0006139;GO:0006396;GO:0006397;GO:0006401;GO:0006402;GO:0006807;GO:0006810;GO:0008152;GO:0008380;GO:0009056;GO:0009057;GO:0009987;GO:0015931;GO:0016070;GO:0016071;GO:0034960;GO:0034962;GO:0043170;GO:0043283;GO:0043285;GO:0044237;GO:0044238;GO:0044248;GO:0044260;GO:0044265;GO:0050657;GO:0050658;GO:0051028;GO:0051234;GO:0051236	nuclear-transcribed mRNA catabolic process, nonsense-mediated decay;RNA splicing, via transesterification reactions;RNA splicing, via transesterification reactions with bulged adenosine as nucleophile;nuclear mRNA splicing, via spliceosome	hsa:9939				2	1	1	1	1	1	1	1	1	1	0	1	0	0	1	0	0	1	0	10.9
53	293;7823;8222			IPI00001835	3	2	2	FALSE	Zinc finger and BTB domain-containing protein 4;KAISO-like zinc finger protein 1	ZBTB4;KIAA1538	Zinc finger and BTB domain-containing protein 4	Q9P1Z0;B3KVD4	ZBTB4_HUMAN	ENST00000311403;ENST00000380599	OTTHUMP00000135276	NP_001122305;NP_065950	PF00651;PF00096	BTB;zf-C2H2	BTB/POZ domain;Zinc finger, C2H2 type	GO:0005634;GO:0043226;GO:0043227;GO:0043229;GO:0043231;GO:0044424;GO:0044464	nucleus;organelle;membrane-bounded organelle;intracellular organelle;intracellular membrane-bounded organelle;intracellular part;cell part	GO:0003676;GO:0003677;GO:0005488;GO:0005515;GO:0008270;GO:0043167;GO:0043169;GO:0046872;GO:0046914	nucleic acid binding;DNA binding;binding;protein binding;zinc ion binding;ion binding;cation binding;metal ion binding;transition metal ion binding	GO:0006139;GO:0006350;GO:0006355;GO:0006807;GO:0008152;GO:0009058;GO:0009059;GO:0009889;GO:0009987;GO:0010468;GO:0010556;GO:0019219;GO:0019222;GO:0031323;GO:0031326;GO:0034645;GO:0034960;GO:0034961;GO:0043170;GO:0043283;GO:0043284;GO:0044237;GO:0044238;GO:0044249;GO:0044260;GO:0045449;GO:0050789;GO:0050794;GO:0051171;GO:0051252;GO:0060255;GO:0065007;GO:0080090	nucleobase, nucleoside, nucleotide and nucleic acid metabolic process;transcription;regulation of transcription, DNA-dependent;nitrogen compound metabolic process;metabolic process;biosynthetic process;macromolecule biosynthetic process	hsa:57659			K10491	1	3	3	5	2	2	3	2	2	3	3	0	1	2	0	1	2	0	1	4.7
54	563;2257;6078	71	5	IPI00001960;IPI01010396	3;3	2;2	2;2	FALSE	Chloride intracellular channel protein 4;Intracellular chloride ion channel protein p64H1	CLIC4	Chloride intracellular channel protein 4;Uncharacterized protein	Q9Y696;B4DWC4;Q6FIC5;Q9NVF8;F5H1F8	CLIC4_HUMAN	ENST00000374379	OTTHUMP00000003380;OTTHUMP00000003381	NP_039234				GO:0000267;GO:0005625;GO:0005634;GO:0005856;GO:0005886;GO:0005902;GO:0012506;GO:0015629;GO:0016020;GO:0016021;GO:0030659;GO:0031090;GO:0031224;GO:0042995;GO:0043226;GO:0043227;GO:0043228;GO:0043229;GO:0043231;GO:0043232;GO:0044422;GO:0044424;GO:0044425;GO:0044433;GO:0044444;GO:0044446;GO:0044464	cell fraction;soluble fraction;nucleus;cytoskeleton;plasma membrane;microvillus;vesicle membrane;actin cytoskeleton;membrane;integral to membrane;cytoplasmic vesicle membrane;organelle membrane;intrinsic to membrane;cell projection;organelle	GO:0005215;GO:0005216;GO:0005244;GO:0005247;GO:0005253;GO:0005254;GO:0005488;GO:0005515;GO:0008308;GO:0008509;GO:0015075;GO:0015267;GO:0022803;GO:0022832;GO:0022836;GO:0022838;GO:0022857;GO:0022891;GO:0022892;GO:0031404;GO:0043167;GO:0043168	transporter activity;ion channel activity;voltage-gated ion channel activity;voltage-gated chloride channel activity;anion channel activity;chloride channel activity;binding;protein binding;voltage-gated anion channel activity	GO:0006810;GO:0006811;GO:0006820;GO:0006821;GO:0009987;GO:0015698;GO:0030154;GO:0030334;GO:0030336;GO:0032502;GO:0032879;GO:0040012;GO:0048519;GO:0048523;GO:0048869;GO:0050789;GO:0050794;GO:0051234;GO:0051270;GO:0051271;GO:0065007	transport;ion transport;anion transport;chloride transport;cellular process;inorganic anion transport;cell differentiation;regulation of cell migration;negative regulation of cell migration;developmental process;regulation of localization	hsa:25932			K05024	2	3	3	5	2	2	4	2	2	4	3	0	1	2	0	0	2	0	0	16.2
55	82;3842			IPI00002134;IPI00909766;IPI00983122	2;1;1	2;1;1	2;1;1	FALSE	26S proteasome non-ATPase regulatory subunit 5;26S proteasome subunit S5B;26S protease subunit S5 basic;cDNA FLJ52877, highly similar to 26S proteasome non-ATPase regulatory subunit 5	PSMD5;KIAA0072	26S proteasome non-ATPase regulatory subunit 5;cDNA FLJ52877, highly similar to 26S proteasome non-ATPase regulatory subunit 5;Uncharacterized protein	Q16401;A8K4T6;B4DZM8;F2Z3J2	PSMD5_HUMAN;B4DZM8_HUMAN	ENST00000210313	OTTHUMP00000021990;OTTHUMP00000021991	NP_005038	PF10508	Proteasom_PSMB	Proteasome non-ATPase 26S subunit	GO:0000502;GO:0005634;GO:0005829;GO:0032991;GO:0043226;GO:0043227;GO:0043229;GO:0043231;GO:0043234;GO:0044424;GO:0044444;GO:0044464	proteasome complex;nucleus;cytosol;macromolecular complex;organelle;membrane-bounded organelle;intracellular organelle;intracellular membrane-bounded organelle;protein complex;intracellular part;cytoplasmic part;cell part	GO:0005488	binding	GO:0006508;GO:0006511;GO:0008152;GO:0009056;GO:0009057;GO:0009987;GO:0010498;GO:0019538;GO:0019941;GO:0022402;GO:0030163;GO:0031145;GO:0034960;GO:0034962;GO:0043085;GO:0043086;GO:0043161;GO:0043170;GO:0043283;GO:0043285;GO:0043632;GO:0044092;GO:0044093;GO:0044237;GO:0044238;GO:0044248;GO:0044257;GO:0044260;GO:0044265;GO:0044267;GO:0050790;GO:0051340;GO:0051351;GO:0051352;GO:0051436;GO:0051437;GO:…	proteolysis;ubiquitin-dependent protein catabolic process;metabolic process;catabolic process;macromolecule catabolic process;cellular process;proteasomal protein catabolic process;protein metabolic process;modification-dependent protein catabolic process	hsa:5711			K06692	3	2	2	4	2	2	4	2	2	4	2	1	2	2	1	2	2	1	2	6
56	3346;5404;6297;7982	72	44	IPI00002149;IPI00966157;IPI00968137;IPI00967559;IPI00644667;IPI00964410;IPI00964747	4;3;2;2;2;2;1	1;1;0;1;0;0;1	1;1;0;1;0;0;1	FALSE	GTP-binding protein SAR1b;Putative uncharacterized protein DKFZp434B2017;cDNA FLJ32259 fis, clone PROST1000298, highly similar to GTP-binding protein SAR1b;SAR1 gene homolog A (S. cerevisiae)	SAR1B;SARA2;SARB;DKFZp434B2017;SAR1A;RP11-367H5.4-004	GTP-binding protein SAR1b;Uncharacterized protein;Uncharacterized protein;cDNA FLJ32259 fis, clone PROST1000298, highly similar to GTP-binding protein SAR1b;Uncharacterized protein;Uncharacterized protein	Q9Y6B6;Q53F37;D6RD69;D6RDB2;Q9H029;Q5SQT8;D6RAA2	SAR1B_HUMAN;Q9H029_HUMAN;Q5SQT8_HUMAN	ENST00000282606;ENST00000394992;ENST00000402673;ENST00000373236;ENST00000373242	OTTHUMP00000159375;OTTHUMP00000159376;OTTHUMP00000223105;OTTHUMP00000223102;OTTHUMP00000223099;OTTHUMP00000223103;OTTHUMP00000223104;OTTHUMP00000019746;OTTHUMP00000223100	NP_001028675;NP_057187	PF00025	Arf	ADP-ribosylation factor family	GO:0000139;GO:0005789;GO:0016020;GO:0031090;GO:0032580;GO:0044422;GO:0044424;GO:0044425;GO:0044431;GO:0044432;GO:0044444;GO:0044446;GO:0044464;GO:0005622	Golgi membrane;endoplasmic reticulum membrane;membrane;organelle membrane;Golgi cisterna membrane;organelle part;intracellular part;membrane part;Golgi apparatus part;endoplasmic reticulum part;cytoplasmic part;intracellular organelle part;cell part	GO:0000166;GO:0000287;GO:0005488;GO:0005525;GO:0017076;GO:0019001;GO:0032553;GO:0032555;GO:0032561;GO:0043167;GO:0043169;GO:0046872	nucleotide binding;magnesium ion binding;binding;GTP binding;purine nucleotide binding;guanyl nucleotide binding;ribonucleotide binding;purine ribonucleotide binding;guanyl ribonucleotide binding;ion binding;cation binding;metal ion binding	GO:0006810;GO:0006886;GO:0006888;GO:0009987;GO:0015031;GO:0016043;GO:0016044;GO:0016192;GO:0045184;GO:0046907;GO:0048193;GO:0051234;GO:0051649	transport;intracellular protein transport;ER to Golgi vesicle-mediated transport;cellular process;protein transport;cellular component organization;membrane organization;vesicle-mediated transport;establishment of protein localization	hsa:51128			K07954	7	4	4	6	1	1	1	1	1	1	3	3	1	0	1	0	0	1	0	20.7
57	672			IPI00220152;IPI00002203;IPI00068254;IPI00786906;IPI00909058	1;1;1;1;1	1;1;1;1;1	1;1;1;1;1	FALSE	BRCA2 and CDKN1A-interacting protein;Protein TOK-1;P21- and CDK-associated protein 1;cDNA FLJ31129 fis, clone IMR322000918, highly similar to Homo sapiens BRCA2 and CDKN1A interacting protein (BCCIP), transcript variant C, mRNA;cDNA FLJ54246, highly similar to Homo sapiens BRCA2 and CDKN1A interacting protein (BCCIP), transcript variant C, mRNA	BCCIP;TOK1	Isoform 2 of BRCA2 and CDKN1A-interacting protein;Isoform 1 of BRCA2 and CDKN1A-interacting protein;BRCA2 and CDKN1A-interacting protein isoform C;Isoform 3 of BRCA2 and CDKN1A-interacting protein;cDNA FLJ54246, highly similar to Homo sapiens BRCA2 and CDK	Q9P287-2;Q9P287;Q9P287-1;B3KP45;B4DUS0;Q9P287-3;B4E318	BCCIP_HUMAN;B3KP45_HUMAN;B4E318_HUMAN	ENST00000278100;ENST00000368759;ENST00000392718;ENST00000299130	OTTHUMP00000020714;OTTHUMP00000020715;OTTHUMP00000020716	NP_057651;NP_510868;NP_510869				GO:0005634;GO:0043226;GO:0043227;GO:0043229;GO:0043231;GO:0044424;GO:0044464	nucleus;organelle;membrane-bounded organelle;intracellular organelle;intracellular membrane-bounded organelle;intracellular part;cell part	GO:0005488;GO:0005515	binding;protein binding	GO:0000079;GO:0006139;GO:0006259;GO:0006281;GO:0006807;GO:0006950;GO:0006974;GO:0007049;GO:0008152;GO:0009987;GO:0019220;GO:0019222;GO:0031323;GO:0033554;GO:0034960;GO:0034984;GO:0042325;GO:0043170;GO:0043283;GO:0043549;GO:0044237;GO:0044238;GO:0044260;GO:0045859;GO:0050789;GO:0050790;GO:0050794;GO:0050896;GO:0051174;GO:0051338;GO:0051716;GO:0051726;GO:0065007;GO:0065009	regulation of cyclin-dependent protein kinase activity;nucleobase, nucleoside, nucleotide and nucleic acid metabolic process;DNA metabolic process;DNA repair;nitrogen compound metabolic process;response to stress;response to DNA damage stimulus;cell cycle	hsa:56647				5	1	1	1	1	1	1	1	1	1	1	0	0	1	0	0	1	0	0	7.1
58	4946			IPI00002214	1	1	1	FALSE	Importin subunit alpha-2;Karyopherin subunit alpha-2;SRP1-alpha;RAG cohort protein 1	KPNA2;RCH1;SRP1	Importin subunit alpha-2	P52292;A8K7D9;Q53YE3;Q6NVW7;Q7Z726	IMA2_HUMAN	ENST00000330459;ENST00000400873		NP_002257	PF00514;PF01749	Arm;IBB	Armadillo/beta-catenin-like repeat;Importin beta binding domain	GO:0005643;GO:0005654;GO:0005737;GO:0032991;GO:0043234;GO:0044422;GO:0044424;GO:0044425;GO:0044428;GO:0044446;GO:0044464;GO:0046930	nuclear pore;nucleoplasm;cytoplasm;macromolecular complex;protein complex;organelle part;intracellular part;membrane part;nuclear part;intracellular organelle part;cell part;pore complex	GO:0005048;GO:0005215;GO:0005488;GO:0005515;GO:0008139;GO:0008565;GO:0022892;GO:0042277	signal sequence binding;transporter activity;binding;protein binding;nuclear localization sequence binding;protein transporter activity;substrate-specific transporter activity;peptide binding	GO:0000018;GO:0000072;GO:0000085;GO:0006139;GO:0006259;GO:0006605;GO:0006606;GO:0006607;GO:0006807;GO:0006810;GO:0006886;GO:0006913;GO:0007017;GO:0008152;GO:0009987;GO:0015031;GO:0017038;GO:0019219;GO:0019222;GO:0022402;GO:0022403;GO:0031323;GO:0034960;GO:0043170;GO:0043283;GO:0044237;GO:0044238;GO:0044260;GO:0044419;GO:0045184;GO:0046907;GO:0050789;GO:0050794;GO:0051052;GO:0051169;GO:0051170;GO:…	regulation of DNA recombination;M phase specific microtubule process;G2 phase of mitotic cell cycle;nucleobase, nucleoside, nucleotide and nucleic acid metabolic process;DNA metabolic process;protein targeting;protein import into nucleus	hsa:3838;hsa:728860				1	1	1	2	1	1	2	1	1	2	1	1	0	1	1	0	1	1	0	2.8
59	796;7323			IPI00002220;IPI00748953	2;2	2;2	2;2	FALSE	Histone deacetylase complex subunit SAP130;130 kDa Sin3-associated polypeptide;Sin3-associated polypeptide p130	SAP130	histone deacetylase complex subunit SAP130 isoform a;Isoform 1 of Histone deacetylase complex subunit SAP130	Q9H0E3-2;Q9H0E3;B7ZLM3;Q96DP1;Q9H0E3-1;B3KRT9	SP130_HUMAN	ENST00000259234;ENST00000259235	OTTHUMP00000162313;OTTHUMP00000162312	NP_001139400;NP_078821				GO:0000123;GO:0030914;GO:0032991;GO:0043234;GO:0044422;GO:0044424;GO:0044428;GO:0044446;GO:0044451;GO:0044464;GO:0070461	histone acetyltransferase complex;STAGA complex;macromolecular complex;protein complex;organelle part;intracellular part;nuclear part;intracellular organelle part;nucleoplasm part;cell part;SAGA-type complex	GO:0003712;GO:0003713;GO:0005488;GO:0005515;GO:0008134;GO:0016563;GO:0030528	transcription cofactor activity;transcription coactivator activity;binding;protein binding;transcription factor binding;transcription activator activity;transcription regulator activity	GO:0006139;GO:0006325;GO:0006350;GO:0006355;GO:0006464;GO:0006473;GO:0006807;GO:0006996;GO:0008152;GO:0009058;GO:0009059;GO:0009889;GO:0009987;GO:0010468;GO:0010556;GO:0016043;GO:0016568;GO:0016569;GO:0016570;GO:0016573;GO:0019219;GO:0019222;GO:0019538;GO:0031323;GO:0031326;GO:0034645;GO:0034960;GO:0034961;GO:0043170;GO:0043283;GO:0043284;GO:0043412;GO:0043543;GO:0043687;GO:0043966;GO:0044237;GO:…	nucleobase, nucleoside, nucleotide and nucleic acid metabolic process;chromatin organization;transcription;regulation of transcription, DNA-dependent;protein modification process;protein amino acid acetylation;nitrogen compound metabolic process	hsa:79595				2	2	2	3	2	2	3	2	2	3	1	0	1	1	0	1	1	0	1	1.9
60	3952;6168;6737			IPI00924788;IPI00002230;IPI00790972	3;3;3	3;3;3	3;3;3	FALSE	Arylacetamide deacetylase-like 1;Neutral cholesterol ester hydrolase	AADACL1;KIAA1363	neutral cholesterol ester hydrolase 1 isoform a;neutral cholesterol ester hydrolase 1 isoform b;Isoform 3 of Neutral cholesterol ester hydrolase 1	Q6PIU2-2;Q6PIU2;F5H7K4;Q6PIU2-1;Q6PIU2-3	ADCL1_HUMAN	ENST00000273512	OTTHUMP00000210946;OTTHUMP00000210873	NP_001139748;NP_065843;NP_001139749;NP_001139750	PF07859	Abhydrolase_3	alpha/beta hydrolase fold	GO:0000267;GO:0005624;GO:0005626;GO:0005783;GO:0005792;GO:0016021;GO:0031224;GO:0042598;GO:0043226;GO:0043227;GO:0043229;GO:0043231;GO:0044424;GO:0044425;GO:0044444;GO:0044464	cell fraction;membrane fraction;insoluble fraction;endoplasmic reticulum;microsome;integral to membrane;intrinsic to membrane;vesicular fraction;organelle;membrane-bounded organelle;intracellular organelle;intracellular membrane-bounded organelle	GO:0003824;GO:0004091;GO:0016787;GO:0016788	catalytic activity;carboxylesterase activity;hydrolase activity;hydrolase activity, acting on ester bonds	GO:0006629;GO:0008152;GO:0009056;GO:0016042;GO:0044238	lipid metabolic process;metabolic process;catabolic process;lipid catabolic process;primary metabolic process	hsa:57552				3	3	3	6	3	3	6	3	3	6	3	0	0	3	0	0	3	0	0	9.2
61	1658			IPI00328195;IPI00964042;IPI01011585;IPI00002255;IPI00945818;IPI00967340;IPI00939641	1;1;1;1;1;1;1	1;1;1;1;1;1;1	1;1;1;1;1;1;1	FALSE	Neurobeachin;Lysosomal-trafficking regulator 2;Protein BCL8B;Neurobeachin, isoform CRA_e;Lipopolysaccharide-responsive and beige-like anchor protein;CDC4-like protein;Beige-like protein;LRBA protein;cDNA FLJ34150 fis, clone FCBBF3012667, highly similar to Protein neurobeachin	NBEA;BCL8B;KIAA1544;LYST2;RP11-270C18.1-001;hCG_2019985;LRBA;BGL;CDC4L;LBA;DKFZp686I03263	Isoform 1 of Neurobeachin;Uncharacterized protein;Uncharacterized protein;Isoform 1 of Lipopolysaccharide-responsive and beige-like anchor protein;Uncharacterized protein;Uncharacterized protein;Uncharacterized protein	Q8NFP9-1;Q8NFP9;B3KXQ8;F5GXV7;Q5T321;P50851-1;P50851;P50851-2;F5H1X8;E9PEM5;Q6P1X2;B3KRF6;B3KVG9;E9PG20;F5GY83;Q6N008	NBEA_HUMAN;Q5T321_HUMAN;LRBA_HUMAN;Q6P1X2_HUMAN;B3KRF6_HUMAN	ENST00000310336;ENST00000402346;ENST00000379939;ENST00000357115	OTTHUMP00000018239;OTTHUMP00000220232;OTTHUMP00000220231;OTTHUMP00000220234	NP_056493;NP_001186211;NP_006717	PF02138;PF06469;PF00400	Beach;DUF1088;WD40	Beige/BEACH domain;Domain of Unknown Function (DUF1088);WD domain, G-beta repeat	GO:0005802;GO:0005829;GO:0005886;GO:0012505;GO:0016020;GO:0044422;GO:0044424;GO:0044431;GO:0044444;GO:0044446;GO:0044464	trans-Golgi network;cytosol;plasma membrane;endomembrane system;membrane;organelle part;intracellular part;Golgi apparatus part;cytoplasmic part;intracellular organelle part;cell part	GO:0005488;GO:0005515;GO:0019899;GO:0019900;GO:0019901	binding;protein binding;enzyme binding;kinase binding;protein kinase binding	GO:0008104;GO:0033036;GO:0051179	protein localization;macromolecule localization;localization	hsa:26960;hsa:987				7	1	1	2	1	1	2	1	1	2	1	1	0	1	1	0	1	1	0	0.4
62	964			IPI00002270	1	1	1	FALSE	UPF0364 protein C6orf211	C6orf211	UPF0364 protein C6orf211	Q9H993;B4DPT6	CF211_HUMAN	ENST00000367294	OTTHUMP00000017433	NP_078849	PF01937	DUF89	Protein of unknown function DUF89	GO:0005634;GO:0005737;GO:0043226;GO:0043227;GO:0043229;GO:0043231;GO:0044424;GO:0044464	nucleus;cytoplasm;organelle;membrane-bounded organelle;intracellular organelle;intracellular membrane-bounded organelle;intracellular part;cell part	GO:0005488;GO:0005515	binding;protein binding			hsa:79624				1	1	1	2	1	1	2	1	1	2	1	0	0	1	0	0	1	0	0	6.8
63	925;1848;5396;5777;6615;8600			IPI00002324;IPI00181717;IPI00845510;IPI00845294;IPI00921893;IPI00973068;IPI00974257;IPI00845444;IPI00981635	6;5;4;4;3;2;2;1;1	6;5;4;4;3;2;2;1;1	6;5;4;4;3;2;2;1;1	FALSE	Methionine adenosyltransferase 2 subunit beta;Methionine adenosyltransferase II beta;Methionine adenosyltransferase 2 beta subunit;DTDP-4-keto-6-deoxy-D-glucose 4-reductase;cDNA FLJ55836, highly similar to Homo sapiens methionine adenosyltransferase II, beta (MAT2B), transcript variant 2, mRNA	MAT2B;TGR;MSTP045;Nbla02999;UNQ2435/PRO4995	Isoform 1 of Methionine adenosyltransferase 2 subunit beta;Isoform 2 of Methionine adenosyltransferase 2 subunit beta;Isoform 4 of Methionine adenosyltransferase 2 subunit beta;Isoform 3 of Methionine adenosyltransferase 2 subunit beta;cDNA FLJ55836, highl	Q9NZL9-1;Q9NZL9;A8K7A4;Q9NZL9-2;Q9NZL9-4;Q9NZL9-3;B7Z1X8	MAT2B_HUMAN;B7Z1X8_HUMAN	ENST00000280969;ENST00000321757;ENST00000393908	OTTHUMP00000160917;OTTHUMP00000160916;OTTHUMP00000224275	NP_037415;NP_877725	PF04321	RmlD_sub_bind	RmlD substrate binding domain	GO:0005634;GO:0032991;GO:0043226;GO:0043227;GO:0043229;GO:0043231;GO:0043234;GO:0044424;GO:0044464;GO:0048269	nucleus;macromolecular complex;organelle;membrane-bounded organelle;intracellular organelle;intracellular membrane-bounded organelle;protein complex;intracellular part;cell part;methionine adenosyltransferase complex	GO:0003824;GO:0005488;GO:0005515;GO:0008831;GO:0016491;GO:0016614;GO:0016616;GO:0030234;GO:0048270	catalytic activity;binding;protein binding;dTDP-4-dehydrorhamnose reductase activity;oxidoreductase activity;oxidoreductase activity, acting on CH-OH group of donors;oxidoreductase activity, acting on the CH-OH group of donors, NAD or NADP as acceptor	GO:0000271;GO:0005975;GO:0005976;GO:0006139;GO:0006519;GO:0006556;GO:0006575;GO:0006725;GO:0006730;GO:0006790;GO:0006807;GO:0008152;GO:0009058;GO:0009059;GO:0009116;GO:0009119;GO:0009987;GO:0016051;GO:0033692;GO:0034637;GO:0034645;GO:0034960;GO:0034961;GO:0042278;GO:0042398;GO:0043170;GO:0043283;GO:0043284;GO:0044237;GO:0044238;GO:0044249;GO:0044260;GO:0044262;GO:0044264;GO:0044272;GO:0045226;GO:…	polysaccharide biosynthetic process;carbohydrate metabolic process;polysaccharide metabolic process;nucleobase, nucleoside, nucleotide and nucleic acid metabolic process;cellular amino acid and derivative metabolic process	hsa:27430	ko00271;ko00450	Methionine metabolism;Selenoamino acid metabolism	K00789	9	6	6	8	6	6	8	6	6	8	6	3	2	6	3	2	6	3	2	26.9
64	987;1641;1757;2103;3044;3242;4079;4129;4921;5925;6727;7013;7234;7746;8189;8710;8951	73	265	IPI00002330;IPI01015614;IPI01008797;IPI01009341;IPI00791885;IPI01010279;IPI01009992	17;17;15;13;10;9;5	17;17;15;13;10;9;5	17;17;15;13;10;9;5	FALSE	Ubiquitin carboxyl-terminal hydrolase 3;Ubiquitin thioesterase 3;Ubiquitin-specific-processing protease 3;Deubiquitinating enzyme 3;Ubiquitin carboxyl-terminal hydrolase;cDNA FLJ12869 fis, clone NT2RP2003713, highly similar to Ubiquitin carboxyl-terminal hydrolase 3 (EC 3.1.2.15);SIH003;cDNA FLJ60359, highly similar to Ubiquitin carboxyl-terminal hydrolase 3 (EC 3.1.2.15)	USP3	Ubiquitin carboxyl-terminal hydrolase 3;Ubiquitin carboxyl-terminal hydrolase;Ubiquitin carboxyl-terminal hydrolase;cDNA FLJ12869 fis, clone NT2RP2003713, highly similar to Ubiquitin carboxyl-terminal hydrolase 3;Uncharacterized protein;cDNA FLJ60359, high	Q9Y6I4;Q498Y2;Q6JHV3;B4DVU5;F5H1A6;B3KMX7;Q9Y2R8;B4DWJ6	UBP3_HUMAN;Q6JHV3_HUMAN;B4DVU5_HUMAN;B3KMX7_HUMAN;Q9Y2R8_HUMAN;B4DWJ6_HUMAN	ENST00000380324		NP_006528	PF00443;PF02148	UCH;zf-UBP	Ubiquitin carboxyl-terminal hydrolase;Zn-finger in ubiquitin-hydrolases and other protein			GO:0003824;GO:0004221;GO:0004843;GO:0005488;GO:0008233;GO:0008234;GO:0008270;GO:0016787;GO:0016788;GO:0016790;GO:0019783;GO:0043167;GO:0043169;GO:0046872;GO:0046914;GO:0070011	catalytic activity;ubiquitin thiolesterase activity;ubiquitin-specific protease activity;binding;peptidase activity;cysteine-type peptidase activity;zinc ion binding;hydrolase activity;hydrolase activity, acting on ester bonds	GO:0006508;GO:0006511;GO:0008152;GO:0009056;GO:0009057;GO:0009987;GO:0019538;GO:0019941;GO:0030163;GO:0034960;GO:0034962;GO:0043170;GO:0043283;GO:0043285;GO:0043632;GO:0044237;GO:0044238;GO:0044248;GO:0044257;GO:0044260;GO:0044265;GO:0044267;GO:0051603	proteolysis;ubiquitin-dependent protein catabolic process;metabolic process;catabolic process;macromolecule catabolic process;cellular process;protein metabolic process;modification-dependent protein catabolic process;protein catabolic process	hsa:9960			K11986	7	17	17	28	17	17	28	17	17	28	16	4	0	16	4	0	16	4	0	37.7
65	3284;8505			IPI00908804;IPI00002372;IPI01015425;IPI00185503;IPI00884932	2;2;2;2;1	2;2;2;2;1	2;2;2;2;1	FALSE	cDNA FLJ53353, highly similar to ATP-binding cassette sub-family D member 3;ATP-binding cassette sub-family D member 3;70 kDa peroxisomal membrane protein;PMP70	ABCD3;PMP70;PXMP1	cDNA FLJ53353, highly similar to ATP-binding cassette sub-family D member 3;Isoform 1 of ATP-binding cassette sub-family D member 3;Uncharacterized protein;Isoform 2 of ATP-binding cassette sub-family D member 3;Isoform 3 of ATP-binding cassette sub-family	B4DL07;E7EUE1;P28288-1;P28288;B4DZ22;F5GYC1;P28288-2;P28288-3	B4DL07_HUMAN;ABCD3_HUMAN	ENST00000370214;ENST00000394233	OTTHUMP00000012428;OTTHUMP00000012429	NP_002849;NP_001116146	PF06472;PF00005	ABC_membrane_2;ABC_tran	ABC transporter transmembrane region 2;ABC transporter	GO:0016021;GO:0031224;GO:0044425;GO:0044464;GO:0005779;GO:0031231;GO:0031300;GO:0031301;GO:0044422;GO:0044424;GO:0044438;GO:0044439;GO:0044444;GO:0044446	integral to membrane;intrinsic to membrane;membrane part;cell part;integral to peroxisomal membrane;intrinsic to peroxisomal membrane;intrinsic to organelle membrane;integral to organelle membrane;organelle part;intracellular part;microbody part	GO:0000166;GO:0001882;GO:0001883;GO:0003824;GO:0005215;GO:0005488;GO:0005524;GO:0015399;GO:0015405;GO:0016462;GO:0016787;GO:0016817;GO:0016818;GO:0016820;GO:0016887;GO:0017076;GO:0017111;GO:0022804;GO:0022857;GO:0030554;GO:0032553;GO:0032555;GO:0032559;GO:0042623;GO:0042626;GO:0043492;GO:0005515	nucleotide binding;nucleoside binding;purine nucleoside binding;catalytic activity;transporter activity;binding;ATP binding;primary active transmembrane transporter activity;P-P-bond-hydrolysis-driven transmembrane transporter activity	GO:0006810;GO:0051234;GO:0006869;GO:0006996;GO:0007031;GO:0009987;GO:0015718;GO:0015849;GO:0015908;GO:0015909;GO:0015910;GO:0016043;GO:0046942	transport;establishment of localization;lipid transport;organelle organization;peroxisome organization;cellular process;monocarboxylic acid transport;organic acid transport;fatty acid transport;long-chain fatty acid transport	hsa:5825	ko02010	ABC transporters	K05677	5	2	2	3	2	2	3	2	2	3	2	0	0	2	0	0	2	0	0	3.8
66	1087;1598;4051;4157;6048;6049			IPI00002441;IPI00893400;IPI00892674	6;1;1	6;1;1	6;1;1	FALSE	Syndecan-1	SDC1;SDC	Syndecan-1	P18827	SDC1_HUMAN	ENST00000254351;ENST00000381150	OTTHUMP00000115942	NP_001006947;NP_002988	PF01034	Syndecan	Syndecan domain	GO:0005887;GO:0016021;GO:0031224;GO:0031226;GO:0044425;GO:0044459;GO:0044464	integral to plasma membrane;integral to membrane;intrinsic to membrane;intrinsic to plasma membrane;membrane part;plasma membrane part;cell part	GO:0005488;GO:0005515;GO:0008022;GO:0008092	binding;protein binding;protein C-terminus binding;cytoskeletal protein binding			hsa:6382	ko04512;ko04514	ECM-receptor interaction;Cell adhesion molecules (CAMs)	K06257	3	6	6	12	6	6	12	6	6	12	6	1	2	6	1	2	6	1	2	16.1
67	2714			IPI00221226;IPI00002459;IPI01011319;IPI00978313;IPI00975868;IPI00974274	1;1;1;1;1;1	1;1;1;1;1;1	1;1;1;1;1;1	FALSE	Annexin A6;Annexin-6;Annexin VI;Lipocortin VI;p68;p70;Protein III;Chromobindin-20;67 kDa calelectrin;Calphobindin-II;Putative uncharacterized protein ANXA6;cDNA FLJ53638, highly similar to Annexin A6	ANXA6;ANX6	Annexin A6;Uncharacterized protein;annexin A6 isoform 2;cDNA FLJ53638, highly similar to Annexin A6;Annexin family protein;Uncharacterized protein	P08133;A8K3Q7;B7Z8A7;A6NN80;E5RJR0;E9PGK1;B7Z582;E5RK69	ANXA6_HUMAN;A6NN80_HUMAN;B7Z582_HUMAN	ENST00000354546;ENST00000356496	OTTHUMP00000226119;OTTHUMP00000226165;OTTHUMP00000226120;OTTHUMP00000226122	NP_001146;NP_001180473	PF00191	Annexin	Annexin	GO:0016023;GO:0031410;GO:0031982;GO:0031988;GO:0042470;GO:0043226;GO:0043227;GO:0043229;GO:0043231;GO:0044424;GO:0044444;GO:0044464;GO:0048770;GO:0016324;GO:0032991;GO:0043234;GO:0044425;GO:0044459;GO:0048471	cytoplasmic membrane-bounded vesicle;cytoplasmic vesicle;vesicle;membrane-bounded vesicle;melanosome;organelle;membrane-bounded organelle;intracellular organelle;intracellular membrane-bounded organelle;intracellular part;cytoplasmic part;cell part	GO:0005488;GO:0005509;GO:0005515;GO:0005543;GO:0005544;GO:0008289;GO:0043167;GO:0043169;GO:0046872	binding;calcium ion binding;protein binding;phospholipid binding;calcium-dependent phospholipid binding;lipid binding;ion binding;cation binding;metal ion binding	GO:0006810;GO:0006811;GO:0006812;GO:0006816;GO:0006937;GO:0015674;GO:0030001;GO:0044057;GO:0050789;GO:0051234;GO:0051239;GO:0065007;GO:0070838	transport;ion transport;cation transport;calcium ion transport;regulation of muscle contraction;di-, tri-valent inorganic cation transport;metal ion transport;regulation of system process;regulation of biological process;establishment of localization	hsa:309				6	1	1	1	1	1	1	1	1	1	1	0	0	1	0	0	1	0	0	2.4
68	591;3049;4784;6729;6892;7626			IPI00748411;IPI00002520;IPI00789370;IPI00794572;IPI00909681;IPI00794549;IPI00908824;IPI00795816	6;6;6;6;6;6;6;5	6;6;6;6;6;6;6;5	6;6;6;6;6;6;6;5	FALSE	Serine hydroxymethyltransferase;Serine hydroxymethyltransferase, mitochondrial;Glycine hydroxymethyltransferase;cDNA FLJ58585, highly similar to Serine hydroxymethyltransferase, mitochondrial (EC 2.1.2.1);Serine hydroxymethyltransferase 2 (Mitochondrial), isoform CRA_h	SHMT2;hCG_41231	Serine hydroxymethyltransferase;Serine hydroxymethyltransferase, mitochondrial;serine hydroxymethyltransferase, mitochondrial isoform 3;Serine hydroxymethyltransferase;Serine hydroxymethyltransferase;Serine hydroxymethyltransferase;Serine hydroxymethyltran	B4DWA7;Q5BJF5;P34897;B4DJQ3;Q53ET4;Q5HYG8;B7Z9F1;B4DP88;B4E1G2;B4DW25;B4DLV4;B4DJ63;Q8N1A5	B4DWA7_HUMAN;GLYM_HUMAN;B7Z9F1_HUMAN;B4DP88_HUMAN;B4DW25_HUMAN;B4DLV4_HUMAN;B4DJ63_HUMAN;Q8N1A5_HUMAN	ENST00000328923;ENST00000393827		NP_005403;NP_001159829;NP_001159830;NP_001159831;NP_001159828	PF00464	SHMT	Serine hydroxymethyltransferase	GO:0009295;GO:0042645;GO:0044422;GO:0044424;GO:0044429;GO:0044444;GO:0044446;GO:0044464;GO:0005743;GO:0016020;GO:0019866;GO:0031090;GO:0031966	nucleoid;mitochondrial nucleoid;organelle part;intracellular part;mitochondrial part;cytoplasmic part;intracellular organelle part;cell part;mitochondrial inner membrane;membrane;organelle inner membrane;organelle membrane;mitochondrial membrane	GO:0003824;GO:0004372;GO:0005488;GO:0005496;GO:0008168;GO:0008289;GO:0016740;GO:0016741;GO:0019842;GO:0030170;GO:0048037;GO:0070279;GO:0005515	catalytic activity;glycine hydroxymethyltransferase activity;binding;steroid binding;methyltransferase activity;lipid binding;transferase activity;transferase activity, transferring one-carbon groups;vitamin binding;pyridoxal phosphate binding	GO:0006082;GO:0006519;GO:0006520;GO:0006544;GO:0006563;GO:0006807;GO:0008152;GO:0009069;GO:0009308;GO:0009987;GO:0019752;GO:0042180;GO:0043436;GO:0044106;GO:0044237;GO:0044238;GO:0006730	organic acid metabolic process;cellular amino acid and derivative metabolic process;cellular amino acid metabolic process;glycine metabolic process;L-serine metabolic process;nitrogen compound metabolic process;metabolic process	hsa:6472	ko00680;ko00260;ko00460;ko00670	Methane metabolism;Glycine, serine and threonine metabolism;Cyanoamino acid metabolism;One carbon pool by folate	K00600	8	6	6	7	6	6	7	6	6	7	3	5	2	3	5	2	3	5	2	13.8
69	1254			IPI00966303;IPI00002551;IPI00419201;IPI00969130;IPI00966626	1;1;1;1;1	1;1;1;1;1	1;1;1;1;1	FALSE	cDNA FLJ13535 fis, clone PLACE1006506, highly similar to Anaphase-promoting complex subunit 4;Anaphase-promoting complex subunit 4;Cyclosome subunit 4	ANAPC4;APC4	Uncharacterized protein;Isoform 1 of Anaphase-promoting complex subunit 4;Isoform 2 of Anaphase-promoting complex subunit 4;Uncharacterized protein;Uncharacterized protein	B3KN47;E9PCR4;Q9UJX5-1;Q9UJX5;Q9UJX5-2;D6RAP6;D6RFM7	B3KN47_HUMAN;APC4_HUMAN	ENST00000315368	OTTHUMP00000218479;OTTHUMP00000123382;OTTHUMP00000218480;OTTHUMP00000218481	NP_037499				GO:0000151;GO:0000152;GO:0005654;GO:0005680;GO:0005829;GO:0032991;GO:0043234;GO:0044422;GO:0044424;GO:0044428;GO:0044444;GO:0044446;GO:0044464	ubiquitin ligase complex;nuclear ubiquitin ligase complex;nucleoplasm;anaphase-promoting complex;cytosol;macromolecular complex;protein complex;organelle part;intracellular part;nuclear part;cytoplasmic part;intracellular organelle part;cell part	GO:0003824;GO:0004842;GO:0016874;GO:0016879;GO:0016881;GO:0019787	catalytic activity;ubiquitin-protein ligase activity;ligase activity;ligase activity, forming carbon-nitrogen bonds;acid-amino acid ligase activity;small conjugating protein ligase activity	GO:0000086;GO:0000090;GO:0006508;GO:0006511;GO:0008152;GO:0009056;GO:0009057;GO:0009987;GO:0010498;GO:0019538;GO:0019941;GO:0022402;GO:0022403;GO:0030163;GO:0031145;GO:0034960;GO:0034962;GO:0043085;GO:0043086;GO:0043161;GO:0043170;GO:0043283;GO:0043285;GO:0043632;GO:0044092;GO:0044093;GO:0044237;GO:0044238;GO:0044248;GO:0044257;GO:0044260;GO:0044265;GO:0044267;GO:0050790;GO:0051301;GO:0051322;GO:…	G2/M transition of mitotic cell cycle;mitotic anaphase;proteolysis;ubiquitin-dependent protein catabolic process;metabolic process;catabolic process;macromolecule catabolic process;cellular process;proteasomal protein catabolic process	hsa:29945	ko04120;ko04110;ko04111;ko04914	Ubiquitin mediated proteolysis;Cell cycle;Cell cycle - yeast;Progesterone-mediated oocyte maturation	K03351	5	1	1	2	1	1	2	1	1	2	1	0	1	1	0	1	1	0	1	2
70	4106			IPI00655631;IPI00002894;IPI00556021	1;1;1	1;1;1	1;1;1	FALSE	DNA polymerase;DNA polymerase delta catalytic subunit;DNA polymerase subunit delta p125	POLD1;POLD	DNA polymerase;DNA polymerase delta catalytic subunit;DNA polymerase (Fragment)	E7EVW0;Q308M6;P28340;Q59FA0	Q308M6_HUMAN;DPOD1_HUMAN;Q59FA0_HUMAN	ENST00000391817;ENST00000262266;ENST00000376930		NP_002682	PF00136;PF03104	DNA_pol_B;DNA_pol_B_exo	DNA polymerase family B;DNA polymerase family B, exonuclease domain	GO:0005634;GO:0043226;GO:0043227;GO:0043229;GO:0043231;GO:0044424;GO:0044464;GO:0005654;GO:0044422;GO:0044428;GO:0044446	nucleus;organelle;membrane-bounded organelle;intracellular organelle;intracellular membrane-bounded organelle;intracellular part;cell part;nucleoplasm;organelle part;nuclear part;intracellular organelle part	GO:0000166;GO:0003676;GO:0003677;GO:0003824;GO:0003887;GO:0005488;GO:0016740;GO:0016772;GO:0016779;GO:0034061;GO:0003682;GO:0004518;GO:0004527;GO:0005515;GO:0008270;GO:0016787;GO:0016788;GO:0043167;GO:0043169;GO:0046872;GO:0046914;GO:0008408	nucleotide binding;nucleic acid binding;DNA binding;catalytic activity;DNA-directed DNA polymerase activity;binding;transferase activity;transferase activity, transferring phosphorus-containing groups;nucleotidyltransferase activity	GO:0006139;GO:0006259;GO:0006260;GO:0006807;GO:0008152;GO:0009058;GO:0009059;GO:0009987;GO:0034645;GO:0034960;GO:0034961;GO:0043170;GO:0043283;GO:0043284;GO:0044237;GO:0044238;GO:0044249;GO:0044260;GO:0000084;GO:0000731;GO:0006297;GO:0009314;GO:0009411;GO:0009416;GO:0009628;GO:0022402;GO:0022403;GO:0050896;GO:0051320;GO:0006281;GO:0006287;GO:0006950;GO:0006974;GO:0033554;GO:0034984;GO:0045004;GO:…	nucleobase, nucleoside, nucleotide and nucleic acid metabolic process;DNA metabolic process;DNA replication;nitrogen compound metabolic process;metabolic process;biosynthetic process;macromolecule biosynthetic process;cellular process	hsa:5424	ko03030;ko03420	DNA replication;Nucleotide excision repair	K02327	3	1	1	2	1	1	2	1	1	2	1	0	0	1	0	0	1	0	0	1.3
71	278;279;318;1590;1767;5782;5854;7423;8467	74;75	157;628	IPI00002966;IPI01010895;IPI00031022	9;8;3	9;8;3	9;8;3	FALSE	Heat shock 70 kDa protein 4;Heat shock 70-related protein APG-2;HSP70RY;HS24/P52	HSPA4;APG2;HS24/p52	Heat shock 70 kDa protein 4;HS24/P52	P34932;B0AZS1;B0AZT0;B0AZU6;B4DH02;B4DIZ3;B4DN48;B4DSE8;B4DT47;B4DUS3;B4E0H6;B4E354;Q59GF8;F5H3R0;O14992;Q7KYN0	HSP74_HUMAN;O14992_HUMAN	ENST00000304858	OTTHUMP00000159262	NP_002145	PF00012	HSP70	Hsp70 protein	GO:0005737;GO:0044424;GO:0044464	cytoplasm;intracellular part;cell part	GO:0000166;GO:0001882;GO:0001883;GO:0005488;GO:0005524;GO:0017076;GO:0030554;GO:0032553;GO:0032555;GO:0032559	nucleotide binding;nucleoside binding;purine nucleoside binding;binding;ATP binding;purine nucleotide binding;adenyl nucleotide binding;ribonucleotide binding;purine ribonucleotide binding;adenyl ribonucleotide binding	GO:0006461;GO:0006950;GO:0006986;GO:0009607;GO:0009987;GO:0010033;GO:0010926;GO:0016043;GO:0022607;GO:0034619;GO:0034621;GO:0034622;GO:0042221;GO:0043623;GO:0043933;GO:0050896;GO:0051131;GO:0051789;GO:0065003;GO:0070096	protein complex assembly;response to stress;response to unfolded protein;response to biotic stimulus;cellular process;response to organic substance;anatomical structure formation;cellular component organization;cellular component assembly	hsa:3308	ko04612	Antigen processing and presentation	K09489	3	9	9	16	9	9	16	9	9	16	6	8	0	6	8	0	6	8	0	14.9
72	1447;1448			IPI00003004;IPI00980909	2;2	2;2	2;2	FALSE	Mitochondrial glutamate carrier 1;Glutamate/H(+) symporter 1;Solute carrier family 25 member 22	SLC25A22;GC1	Mitochondrial glutamate carrier 1;Uncharacterized protein	Q9H936;E9PJH7	GHC1_HUMAN	ENST00000320230	OTTHUMP00000164433;OTTHUMP00000229783;OTTHUMP00000229784	NP_001177989;NP_001177990;NP_078974	PF00153	Mito_carr	Mitochondrial carrier protein	GO:0005743;GO:0016020;GO:0016021;GO:0019866;GO:0031090;GO:0031224;GO:0031966;GO:0044422;GO:0044424;GO:0044425;GO:0044429;GO:0044444;GO:0044446;GO:0044464	mitochondrial inner membrane;membrane;integral to membrane;organelle inner membrane;organelle membrane;intrinsic to membrane;mitochondrial membrane;organelle part;intracellular part;membrane part;mitochondrial part;cytoplasmic part	GO:0005215;GO:0005275;GO:0005313;GO:0005342;GO:0005488;GO:0005515;GO:0015171;GO:0015172;GO:0015179;GO:0015291;GO:0015293;GO:0022804;GO:0022857;GO:0022891;GO:0022892;GO:0046943	transporter activity;amine transmembrane transporter activity;L-glutamate transmembrane transporter activity;organic acid transmembrane transporter activity;binding;protein binding;amino acid transmembrane transporter activity	GO:0006810;GO:0006865;GO:0009987;GO:0015800;GO:0015813;GO:0015837;GO:0015849;GO:0046942;GO:0051234;GO:0055085	transport;amino acid transport;cellular process;acidic amino acid transport;L-glutamate transport;amine transport;organic acid transport;carboxylic acid transport;establishment of localization;transmembrane transport	hsa:79751				2	2	2	2	2	2	2	2	2	2	2	0	0	2	0	0	2	0	0	8
73	16;4790;4935	76	56	IPI00003031;IPI00551022;IPI00442223	3;3;2	3;3;2	3;3;2	FALSE	Isochorismatase domain-containing protein 2, mitochondrial	ISOC2	Isoform 2 of Isochorismatase domain-containing protein 2, mitochondrial;Isoform 1 of Isochorismatase domain-containing protein 2, mitochondrial;Isoform 3 of Isochorismatase domain-containing protein 2, mitochondrial	Q96AB3-2;Q96AB3;Q96AB3-1;Q96AB3-3	ISOC2_HUMAN	ENST00000085068		NP_078986;NP_001129673;NP_001129674	PF00857	Isochorismatase	Isochorismatase family	GO:0005634;GO:0005739;GO:0043226;GO:0043227;GO:0043229;GO:0043231;GO:0044424;GO:0044444;GO:0044464	nucleus;mitochondrion;organelle;membrane-bounded organelle;intracellular organelle;intracellular membrane-bounded organelle;intracellular part;cytoplasmic part;cell part	GO:0003824;GO:0005488;GO:0005515	catalytic activity;binding;protein binding	GO:0008152;GO:0010468;GO:0010608;GO:0019222;GO:0019538;GO:0031647;GO:0031648;GO:0043170;GO:0043283;GO:0044238;GO:0050789;GO:0060255;GO:0065007;GO:0065008	metabolic process;regulation of gene expression;posttranscriptional regulation of gene expression;regulation of metabolic process;protein metabolic process;regulation of protein stability;protein destabilization;macromolecule metabolic process	hsa:79763				3	3	3	6	3	3	6	3	3	6	3	0	1	3	0	1	3	0	1	29.4
74	826;1140;2254;4478	77	189	IPI00003217;IPI00514549;IPI00908513	4;2;2	4;2;2	4;2;2	FALSE	Proteasome subunit beta type-7;Proteasome subunit Z;Macropain chain Z;Multicatalytic endopeptidase complex chain Z;Proteasome subunit beta type;cDNA FLJ60039, highly similar to Proteasome subunit beta type 7 (EC 3.4.25.1);Proteasome (Prosome, macropain) subunit, beta type, 7, isoform CRA_b	PSMB7;RP11-101K10.7-003;hCG_29221	Proteasome subunit beta type-7;Uncharacterized protein;cDNA FLJ60039, highly similar to Proteasome subunit beta type 7	Q99436;B2RAQ9;E9KL30;Q6IBT1;Q86U62;Q5TBG5;B4E0P1	PSB7_HUMAN;Q5TBG5_HUMAN;B4E0P1_HUMAN	ENST00000259457;ENST00000373590	OTTHUMP00000022798;OTTHUMP00000022799	NP_002790	PF00227	Proteasome	Proteasome A-type and B-type	GO:0005634;GO:0005829;GO:0005839;GO:0032991;GO:0043226;GO:0043227;GO:0043229;GO:0043231;GO:0043234;GO:0044424;GO:0044444;GO:0044464	nucleus;cytosol;proteasome core complex;macromolecular complex;organelle;membrane-bounded organelle;intracellular organelle;intracellular membrane-bounded organelle;protein complex;intracellular part;cytoplasmic part;cell part	GO:0003824;GO:0004175;GO:0004298;GO:0008233;GO:0016787;GO:0070003;GO:0070011	catalytic activity;endopeptidase activity;threonine-type endopeptidase activity;peptidase activity;hydrolase activity;threonine-type peptidase activity;peptidase activity, acting on L-amino acid peptides	GO:0006508;GO:0006511;GO:0008152;GO:0009056;GO:0009057;GO:0009987;GO:0010498;GO:0019538;GO:0019941;GO:0022402;GO:0030163;GO:0031145;GO:0034960;GO:0034962;GO:0043085;GO:0043086;GO:0043161;GO:0043170;GO:0043283;GO:0043285;GO:0043632;GO:0044092;GO:0044093;GO:0044237;GO:0044238;GO:0044248;GO:0044257;GO:0044260;GO:0044265;GO:0044267;GO:0050790;GO:0051340;GO:0051351;GO:0051352;GO:0051436;GO:0051437;GO:…	proteolysis;ubiquitin-dependent protein catabolic process;metabolic process;catabolic process;macromolecule catabolic process;cellular process;proteasomal protein catabolic process;protein metabolic process;modification-dependent protein catabolic process	hsa:5695	ko03050	Proteasome	K02739	3	4	5	7	4	5	7	4	5	7	4	0	0	4	0	0	4	0	0	17.3
75	1010;1011;1294;1295;3187;3188;3492;3493;3575;3576;4491;4492;7449;8116	78;79;80	45;48;191	IPI00003269	14	2	2	FALSE	Beta-actin-like protein 2;Kappa-actin	ACTBL2	Beta-actin-like protein 2	Q562R1	ACTBL_HUMAN	ENST00000306758	OTTHUMP00000221904	NP_001017992	PF00022	Actin	Actin	GO:0005737;GO:0005856;GO:0043226;GO:0043228;GO:0043229;GO:0043232;GO:0044424;GO:0044464	cytoplasm;cytoskeleton;organelle;non-membrane-bounded organelle;intracellular organelle;intracellular non-membrane-bounded organelle;intracellular part;cell part	GO:0000166;GO:0001882;GO:0001883;GO:0005488;GO:0005515;GO:0005524;GO:0017076;GO:0030554;GO:0032553;GO:0032555;GO:0032559	nucleotide binding;nucleoside binding;purine nucleoside binding;binding;protein binding;ATP binding;purine nucleotide binding;adenyl nucleotide binding;ribonucleotide binding;purine ribonucleotide binding;adenyl ribonucleotide binding			hsa:345651				1	14	20	35	2	2	2	2	2	2	12	11	10	0	1	1	0	1	1	24.7
76	325;326;3370;8933			IPI00927044;IPI00003309;IPI00927876;IPI00927637;IPI00924545	4;4;4;2;2	4;4;4;2;2	4;4;4;2;2	FALSE	DNA-directed RNA polymerases I, II, and III subunit RPABC3;DNA-directed RNA polymerase II subunit H;DNA-directed RNA polymerases I, II, and III 17.1 kDa polypeptide;RPB17;hRPB8	POLR2H	Uncharacterized protein;DNA-directed RNA polymerases I, II, and III subunit RPABC3;Uncharacterized protein;Uncharacterized protein;Uncharacterized protein	C9JCU7;P52434;C9JLU1;C9J413;C9JBJ6	RPAB3_HUMAN	ENST00000296223	OTTHUMP00000210512;OTTHUMP00000210505;OTTHUMP00000210508;OTTHUMP00000210509;OTTHUMP00000210507;OTTHUMP00000210511	NP_006223	PF03870	RNA_pol_Rpb8	RNA polymerase Rpb8	GO:0005654;GO:0005730;GO:0043226;GO:0043228;GO:0043229;GO:0043232;GO:0044422;GO:0044424;GO:0044428;GO:0044446;GO:0044464	nucleoplasm;nucleolus;organelle;non-membrane-bounded organelle;intracellular organelle;intracellular non-membrane-bounded organelle;organelle part;intracellular part;nuclear part;intracellular organelle part;cell part	GO:0003824;GO:0003899;GO:0005488;GO:0005515;GO:0008270;GO:0016740;GO:0016772;GO:0016779;GO:0034062;GO:0043167;GO:0043169;GO:0046872;GO:0046914	catalytic activity;DNA-directed RNA polymerase activity;binding;protein binding;zinc ion binding;transferase activity;transferase activity, transferring phosphorus-containing groups;nucleotidyltransferase activity;RNA polymerase activity;ion binding	GO:0000375;GO:0000377;GO:0000398;GO:0006139;GO:0006352;GO:0006354;GO:0006367;GO:0006368;GO:0006396;GO:0006397;GO:0006807;GO:0008152;GO:0008380;GO:0009987;GO:0010926;GO:0016043;GO:0016070;GO:0016071;GO:0022607;GO:0034621;GO:0034622;GO:0034960;GO:0043170;GO:0043283;GO:0043933;GO:0044237;GO:0044238;GO:0044260;GO:0065003;GO:0065004	RNA splicing, via transesterification reactions;RNA splicing, via transesterification reactions with bulged adenosine as nucleophile;nuclear mRNA splicing, via spliceosome;nucleobase, nucleoside, nucleotide and nucleic acid metabolic process	hsa:5437	ko03020;ko05016	RNA polymerase;Huntington's disease	K03016	5	4	4	7	4	4	7	4	4	7	4	1	0	4	1	0	4	1	0	20.6
77	3649			IPI00003327	1	1	1	FALSE	ADP-ribosylation factor-like protein 3	ARL3;ARFL3	ADP-ribosylation factor-like protein 3	P36405	ARL3_HUMAN	ENST00000260746	OTTHUMP00000020373	NP_004302	PF00025	Arf	ADP-ribosylation factor family	GO:0000139;GO:0005634;GO:0005819;GO:0016020;GO:0031090;GO:0043226;GO:0043227;GO:0043228;GO:0043229;GO:0043231;GO:0043232;GO:0044422;GO:0044424;GO:0044430;GO:0044431;GO:0044444;GO:0044446;GO:0044464	Golgi membrane;nucleus;spindle;membrane;organelle membrane;organelle;membrane-bounded organelle;non-membrane-bounded organelle;intracellular organelle;intracellular membrane-bounded organelle;intracellular non-membrane-bounded organelle;organelle part	GO:0000166;GO:0000287;GO:0005488;GO:0005525;GO:0017076;GO:0019001;GO:0032553;GO:0032555;GO:0032561;GO:0043167;GO:0043169;GO:0046872	nucleotide binding;magnesium ion binding;binding;GTP binding;purine nucleotide binding;guanyl nucleotide binding;ribonucleotide binding;purine ribonucleotide binding;guanyl ribonucleotide binding;ion binding;cation binding;metal ion binding	GO:0007049;GO:0007154;GO:0007165;GO:0007242;GO:0007264;GO:0009987;GO:0050789;GO:0050794;GO:0051301;GO:0065007	cell cycle;cell communication;signal transduction;intracellular signaling cascade;small GTPase mediated signal transduction;cellular process;regulation of biological process;regulation of cellular process;cell division;biological regulation	hsa:403			K07944	1	1	1	2	1	1	2	1	1	2	1	1	1	1	1	1	1	1	1	6
78	365;3974;4787;4788;5069;6799;6800;7602;8342			IPI00003348;IPI00790302;IPI00790896;IPI00925530;IPI00797969;IPI00924758;IPI00946201	9;8;8;7;7;2;2	3;3;3;1;2;1;1	2;2;2;1;1;1;0	FALSE	Guanine nucleotide-binding protein G(I)/G(S)/G(T) subunit beta-2;Transducin beta chain 2;G protein subunit beta-2	GNB2	Guanine nucleotide-binding protein G(I)/G(S)/G(T) subunit beta-2;Uncharacterized protein;Uncharacterized protein;Uncharacterized protein;Uncharacterized protein	P62879;Q6FHM2;C9JXA5;C9JIS1;E7EP32;C9JZN1	GBB2_HUMAN	ENST00000303210;ENST00000393924;ENST00000393926	OTTHUMP00000174595;OTTHUMP00000174601;OTTHUMP00000174602;OTTHUMP00000174603;OTTHUMP00000174604;OTTHUMP00000211369;OTTHUMP00000211370;OTTHUMP00000174605	NP_005264	PF00400	WD40	WD domain, G-beta repeat			GO:0003824;GO:0003924;GO:0004871;GO:0016462;GO:0016787;GO:0016817;GO:0016818;GO:0017111;GO:0060089	catalytic activity;GTPase activity;signal transducer activity;pyrophosphatase activity;hydrolase activity;hydrolase activity, acting on acid anhydrides;hydrolase activity, acting on acid anhydrides, in phosphorus-containing anhydrides	GO:0007154;GO:0007165;GO:0007166;GO:0007186;GO:0007242;GO:0009719;GO:0009725;GO:0009755;GO:0009987;GO:0010033;GO:0032870;GO:0042221;GO:0050789;GO:0050794;GO:0050896;GO:0051716;GO:0065007	cell communication;signal transduction;cell surface receptor linked signal transduction;G-protein coupled receptor protein signaling pathway;intracellular signaling cascade;response to endogenous stimulus;response to hormone stimulus	hsa:2783	ko04062	Chemokine signaling pathway	K04537	7	9	10	15	3	3	4	2	2	2	9	2	0	3	1	0	2	0	0	23.2
79	451;566;1048;1313;1719;3527;3529;3882;3893;4160;4275;4325;5518;5744;6039;6043;6044;7236;7722;8057;8198;8490;8776;8916	81;82;83	196;332;541	IPI00003362;IPI01014129	24;11	22;9	22;9	FALSE	78 kDa glucose-regulated protein;GRP 78;Heat shock 70 kDa protein 5;Immunoglobulin heavy chain-binding protein;Endoplasmic reticulum lumenal Ca(2+)-binding protein grp78	HSPA5;GRP78	78 kDa glucose-regulated protein	P11021	GRP78_HUMAN	ENST00000324460	OTTHUMP00000022124	NP_005338	PF00012	HSP70	Hsp70 protein	GO:0005634;GO:0005788;GO:0005793;GO:0009986;GO:0016021;GO:0016023;GO:0030176;GO:0031224;GO:0031227;GO:0031300;GO:0031301;GO:0031410;GO:0031974;GO:0031982;GO:0031988;GO:0042470;GO:0043226;GO:0043227;GO:0043229;GO:0043231;GO:0043233;GO:0044422;GO:0044424;GO:0044425;GO:0044432;GO:0044444;GO:0044446;GO:0044464;GO:0048471;GO:0048770;GO:0070013	nucleus;endoplasmic reticulum lumen;ER-Golgi intermediate compartment;cell surface;integral to membrane;cytoplasmic membrane-bounded vesicle;integral to endoplasmic reticulum membrane;intrinsic to membrane;intrinsic to endoplasmic reticulum membrane	GO:0000166;GO:0001882;GO:0001883;GO:0004857;GO:0004866;GO:0004869;GO:0005488;GO:0005509;GO:0005515;GO:0005524;GO:0017076;GO:0030234;GO:0030414;GO:0030554;GO:0030674;GO:0032553;GO:0032555;GO:0032559;GO:0043027;GO:0043028;GO:0043167;GO:0043169;GO:0046872;GO:0051082	nucleotide binding;nucleoside binding;purine nucleoside binding;enzyme inhibitor activity;endopeptidase inhibitor activity;cysteine-type endopeptidase inhibitor activity;binding;calcium ion binding;protein binding;ATP binding;purine nucleotide binding	GO:0006916;GO:0006950;GO:0007154;GO:0009267;GO:0009605;GO:0009987;GO:0009991;GO:0010466;GO:0010941;GO:0031667;GO:0031668;GO:0031669;GO:0033554;GO:0042149;GO:0042594;GO:0042981;GO:0043066;GO:0043067;GO:0043069;GO:0043086;GO:0043154;GO:0043281;GO:0044092;GO:0048519;GO:0048523;GO:0050789;GO:0050790;GO:0050793;GO:0050794;GO:0050896;GO:0051093;GO:0051336;GO:0051346;GO:0051716;GO:0052547;GO:0052548;GO:…	anti-apoptosis;response to stress;cell communication;cellular response to starvation;response to external stimulus;cellular process;response to extracellular stimulus;negative regulation of peptidase activity;regulation of cell death	hsa:3309			K09490	2	24	24	44	22	22	40	22	22	40	24	5	4	22	4	3	22	4	3	41.3
80	13;14	84	5	IPI00003386	2	2	2	FALSE	RING-box protein 1;Regulator of cullins 1;RING finger protein 75;Protein ZYP	RBX1;RNF75;ROC1	E3 ubiquitin-protein ligase RBX1	P62877	RBX1_HUMAN	ENST00000216225	OTTHUMP00000199764	NP_055063	PF00097	zf-C3HC4	Zinc finger, C3HC4 type (RING finger)	GO:0005634;GO:0005829;GO:0043226;GO:0043227;GO:0043229;GO:0043231;GO:0044424;GO:0044444;GO:0044464	nucleus;cytosol;organelle;membrane-bounded organelle;intracellular organelle;intracellular membrane-bounded organelle;intracellular part;cytoplasmic part;cell part	GO:0003824;GO:0005488;GO:0005515;GO:0008270;GO:0016874;GO:0016879;GO:0016881;GO:0019787;GO:0019788;GO:0043167;GO:0043169;GO:0046872;GO:0046914	catalytic activity;binding;protein binding;zinc ion binding;ligase activity;ligase activity, forming carbon-nitrogen bonds;acid-amino acid ligase activity;small conjugating protein ligase activity;NEDD8 ligase activity;ion binding;cation binding	GO:0006139;GO:0006259;GO:0006281;GO:0006464;GO:0006508;GO:0006807;GO:0006950;GO:0006974;GO:0008152;GO:0009056;GO:0009057;GO:0009987;GO:0019538;GO:0019941;GO:0030163;GO:0032446;GO:0033554;GO:0034960;GO:0034962;GO:0034984;GO:0043170;GO:0043283;GO:0043285;GO:0043412;GO:0043632;GO:0043687;GO:0044237;GO:0044238;GO:0044248;GO:0044257;GO:0044260;GO:0044265;GO:0044267;GO:0045116;GO:0050896;GO:0051603;GO:…	nucleobase, nucleoside, nucleotide and nucleic acid metabolic process;DNA metabolic process;DNA repair;protein modification process;proteolysis;nitrogen compound metabolic process;response to stress;response to DNA damage stimulus;metabolic process	hsa:9978	ko04120;ko03420;ko04310;ko04350;ko04110;ko04111;ko05200;ko05211	Ubiquitin mediated proteolysis;Nucleotide excision repair;Wnt signaling pathway;TGF-beta signaling pathway;Cell cycle;Cell cycle - yeast;Pathways in cancer;Renal cell carcinoma	K03868	1	2	2	4	2	2	4	2	2	4	0	2	0	0	2	0	0	2	0	17.6
81	7209			IPI00794221;IPI00295624;IPI00003406;IPI00965316;IPI01012874	1;1;1;1;1	1;1;1;1;1	1;1;1;1;1	FALSE	Putative uncharacterized protein DBN1;Drebrin;Developmentally-regulated brain protein	DBN1;D0S117E	Uncharacterized protein;Isoform 2 of Drebrin;Isoform 1 of Drebrin;Uncharacterized protein;40 kDa protein	A8MV58;Q16643-2;Q16643;Q16643-1;B3KSQ7;B7Z2Z0;D6R9Q9	A8MV58_HUMAN;DREB_HUMAN	ENST00000393565;ENST00000292385;ENST00000309007;ENST00000393563	OTTHUMP00000165798;OTTHUMP00000161449;OTTHUMP00000161448;OTTHUMP00000223808	NP_543157;NP_004386	PF00241	Cofilin_ADF	Cofilin/tropomyosin-type actin-binding protein	GO:0005622;GO:0044464;GO:0005737;GO:0030425;GO:0042641;GO:0042995;GO:0043005;GO:0044422;GO:0044424;GO:0044430;GO:0044446	intracellular;cell part;cytoplasm;dendrite;actomyosin;cell projection;neuron projection;organelle part;intracellular part;cytoskeletal part;intracellular organelle part	GO:0003779;GO:0005488;GO:0005515;GO:0008092;GO:0005522	actin binding;binding;protein binding;cytoskeletal protein binding;profilin binding	GO:0006996;GO:0007010;GO:0007015;GO:0009987;GO:0010646;GO:0010975;GO:0016043;GO:0030029;GO:0030036;GO:0031344;GO:0031644;GO:0044057;GO:0045595;GO:0045664;GO:0048167;GO:0048168;GO:0050767;GO:0050773;GO:0050789;GO:0050793;GO:0050794;GO:0050804;GO:0051128;GO:0051239;GO:0051960;GO:0051969;GO:0060284;GO:0065007	organelle organization;cytoskeleton organization;actin filament organization;cellular process;regulation of cell communication;regulation of neuron projection development;cellular component organization;actin filament-based process	hsa:1627				5	1	1	2	1	1	2	1	1	2	0	1	0	0	1	0	0	1	0	2.6
82	1;2251;2863;3305;4829	85	13	IPI00003479;IPI00874012;IPI01015278;IPI00293565;IPI00021396;IPI00018335;IPI00966321;IPI00337568;IPI00015902;IPI00027721;IPI00005722;IPI01010459;IPI00022296;IPI00848233;IPI00965445;IPI01010238;IPI01014110;IPI00936281;IPI00980020;IPI00018195;IPI01010354;IPI00742900;IPI00983657;IPI00304111;IPI00975595;IPI00985374;IPI00982739;IPI00982169;IPI00976191;IPI00968257	5;5;4;1;1;1;1;1;1;1;1;1;1;1;1;1;1;1;1;1;1;1;1;1;1;1;1;1;1;1	5;5;4;1;1;1;1;1;1;1;1;1;1;1;1;1;1;1;1;1;1;1;1;1;1;1;1;1;1;1	5;5;4;1;1;1;1;1;1;1;1;1;1;1;1;1;1;1;1;1;1;1;1;1;1;1;1;1;1;1	FALSE	Mitogen-activated protein kinase 1;Extracellular signal-regulated kinase 2;Mitogen-activated protein kinase 2;p42-MAPK;ERT1;Extracellular signal-regulated kinase-2 splice variant;cDNA FLJ58314, highly similar to Mitogen-activated protein kinase 1 (EC 2.7.11.24)	MAPK1;ERK2;PRKM1;PRKM2	Mitogen-activated protein kinase 1;Uncharacterized protein;cDNA FLJ58314, highly similar to Mitogen-activated protein kinase 1	P28482;Q1HBJ4;Q499G7;A8CZ64;B4DHN0	MK01_HUMAN;A8CZ64_HUMAN;B4DHN0_HUMAN	ENST00000215832;ENST00000398822	OTTHUMP00000028754;OTTHUMP00000174492	NP_002736;NP_620407	PF00069	Pkinase	Protein kinase domain	GO:0005654;GO:0005829;GO:0005856;GO:0043226;GO:0043228;GO:0043229;GO:0043232;GO:0044422;GO:0044424;GO:0044428;GO:0044444;GO:0044446;GO:0044464;GO:0005634;GO:0005737;GO:0043227;GO:0043231	nucleoplasm;cytosol;cytoskeleton;organelle;non-membrane-bounded organelle;intracellular organelle;intracellular non-membrane-bounded organelle;organelle part;intracellular part;nuclear part;cytoplasmic part;intracellular organelle part;cell part;nucleus	GO:0000166;GO:0001882;GO:0001883;GO:0005488;GO:0005524;GO:0017076;GO:0030554;GO:0032553;GO:0032555;GO:0032559;GO:0003824;GO:0004672;GO:0004674;GO:0004702;GO:0004707;GO:0004871;GO:0005057;GO:0016301;GO:0016740;GO:0016772;GO:0016773;GO:0060089;GO:0001784;GO:0005515;GO:0016908;GO:0045309;GO:0051219	nucleotide binding;nucleoside binding;purine nucleoside binding;binding;ATP binding;purine nucleotide binding;adenyl nucleotide binding;ribonucleotide binding;purine ribonucleotide binding;adenyl ribonucleotide binding;catalytic activity	GO:0006917;GO:0006935;GO:0007049;GO:0007154;GO:0007165;GO:0007242;GO:0007264;GO:0007265;GO:0007267;GO:0007268;GO:0007610;GO:0007626;GO:0009605;GO:0009987;GO:0010941;GO:0010942;GO:0012502;GO:0040011;GO:0042221;GO:0042330;GO:0042981;GO:0043065;GO:0043067;GO:0043068;GO:0044419;GO:0048518;GO:0048522;GO:0050789;GO:0050793;GO:0050794;GO:0050896;GO:0051094;GO:0051704;GO:0065007;GO:0006464;GO:0006468;GO:…	induction of apoptosis;chemotaxis;cell cycle;cell communication;signal transduction;intracellular signaling cascade;small GTPase mediated signal transduction;Ras protein signal transduction;cell-cell signaling;synaptic transmission;behavior	hsa:5594	ko04010;ko04013;ko04012;ko04350;ko04370;ko04150;ko04810;ko04510;ko04520;ko04540;ko04270;ko04910;ko04912;ko04914;ko04916;ko04620;ko04650;ko04660;ko04662;ko04664;ko04062;ko04720;ko04730;ko04320;ko04360;ko05200;ko05210;ko05212;ko05214;ko05216;ko05221;ko05220;ko05218;ko05211;ko05219;ko05215;ko05213;ko05223;ko05010;ko04930	MAPK signaling pathway;MAPK signaling pathway - fly;ErbB signaling pathway;TGF-beta signaling pathway;VEGF signaling pathway;mTOR signaling pathway;Regulation of actin cytoskeleton;Focal adhesion;Adherens junction;Gap junction;Vascular smooth muscle contraction;Insulin signaling pathway;GnRH signaling pathway;Progesterone-mediated oocyte maturation;Melanogenesis;Toll-like receptor signaling pathw…	K04371	30	5	5	8	5	5	8	5	5	8	5	2	0	5	2	0	5	2	0	15.6
83	8868			IPI00003505;IPI00953289	1;1	1;1	1;1	FALSE	Thyroid receptor-interacting protein 13;Thyroid hormone receptor interactor 13;Human papillomavirus type 16 E1 protein-binding protein	TRIP13	Isoform 1 of Pachytene checkpoint protein 2 homolog;thyroid receptor-interacting protein 13 isoform 2	Q15645-1;Q15645	TRP13_HUMAN	ENST00000166345;ENST00000354240	OTTHUMP00000115407	NP_004228;NP_001159732	PF00004	AAA	ATPase family associated with various cellular activities (AAA)	GO:0005634;GO:0043226;GO:0043227;GO:0043229;GO:0043231;GO:0044424;GO:0044464	nucleus;organelle;membrane-bounded organelle;intracellular organelle;intracellular membrane-bounded organelle;intracellular part;cell part	GO:0000166;GO:0001882;GO:0001883;GO:0003712;GO:0003824;GO:0005488;GO:0005515;GO:0005524;GO:0008134;GO:0016462;GO:0016787;GO:0016817;GO:0016818;GO:0017076;GO:0017111;GO:0030528;GO:0030554;GO:0032553;GO:0032555;GO:0032559;GO:0042802	nucleotide binding;nucleoside binding;purine nucleoside binding;transcription cofactor activity;catalytic activity;binding;protein binding;ATP binding;transcription factor binding;pyrophosphatase activity;hydrolase activity	GO:0006139;GO:0006350;GO:0006351;GO:0006366;GO:0006807;GO:0008152;GO:0009058;GO:0009059;GO:0009987;GO:0016070;GO:0032774;GO:0034645;GO:0034960;GO:0034961;GO:0043170;GO:0043283;GO:0043284;GO:0044237;GO:0044238;GO:0044249;GO:0044260	nucleobase, nucleoside, nucleotide and nucleic acid metabolic process;transcription;transcription, DNA-dependent;transcription from RNA polymerase II promoter;nitrogen compound metabolic process;metabolic process;biosynthetic process	hsa:9319				2	1	1	2	1	1	2	1	1	2	1	0	0	1	0	0	1	0	0	3.2
84	259;2562;2681;3300;3597;3602;3973;6845;7379			IPI00003519;IPI01012385;IPI00917777;IPI00903143	9;9;9;5	8;8;8;5	8;8;8;5	FALSE	116 kDa U5 small nuclear ribonucleoprotein component;U5 snRNP-specific protein, 116 kDa;Elongation factor Tu GTP-binding domain-containing protein 2;cDNA FLJ44500 fis, clone UTERU3000828, highly similar to 116 kDa U5 small nuclear ribonucleoprotein component;cDNA FLJ59627, highly similar to 116 kDa U5 small nuclear ribonucleoprotein component;cDNA, FLJ78997, highly similar to 116 kDa U5 small nuc…	EFTUD2;KIAA0031;SNRP116	116 kDa U5 small nuclear ribonucleoprotein component;cDNA FLJ44500 fis, clone UTERU3000828, highly similar to 116 kDa U5 small nuclear ribonucleoprotein component;116 kDa U5 small nuclear ribonucleoprotein component isoform b;cDNA FLJ44205 fis, clone THYMU	Q15029;A8KAP3;Q6IBM8;B3KX19;B4DMC0;B4DK30;B4DZB1;Q8IXJ3;B3KWY2	U5S1_HUMAN;B3KX19_HUMAN;B4DK30_HUMAN;B3KWY2_HUMAN	ENST00000262414		NP_004238;NP_001136077	PF00679;PF03764;PF00009;PF03144	EFG_C;EFG_IV;GTP_EFTU;GTP_EFTU_D2	Elongation factor G C-terminus;Elongation factor G, domain IV;Elongation factor Tu GTP binding domain;Elongation factor Tu domain 2	GO:0005681;GO:0030529;GO:0032991;GO:0044422;GO:0044424;GO:0044428;GO:0044446;GO:0044464;GO:0005634;GO:0043226;GO:0043227;GO:0043229;GO:0043231	spliceosomal complex;ribonucleoprotein complex;macromolecular complex;organelle part;intracellular part;nuclear part;intracellular organelle part;cell part;nucleus;organelle;membrane-bounded organelle;intracellular organelle	GO:0000166;GO:0003824;GO:0003924;GO:0005488;GO:0005515;GO:0005525;GO:0016462;GO:0016787;GO:0016817;GO:0016818;GO:0017076;GO:0017111;GO:0019001;GO:0032553;GO:0032555;GO:0032561;GO:0003676	nucleotide binding;catalytic activity;GTPase activity;binding;protein binding;GTP binding;pyrophosphatase activity;hydrolase activity;hydrolase activity, acting on acid anhydrides	GO:0000375;GO:0000377;GO:0000398;GO:0006139;GO:0006396;GO:0006397;GO:0006807;GO:0008152;GO:0008380;GO:0009987;GO:0016070;GO:0016071;GO:0034960;GO:0043170;GO:0043283;GO:0044237;GO:0044238;GO:0044260	RNA splicing, via transesterification reactions;RNA splicing, via transesterification reactions with bulged adenosine as nucleophile;nuclear mRNA splicing, via spliceosome;nucleobase, nucleoside, nucleotide and nucleic acid metabolic process	hsa:9343				4	9	9	16	8	8	14	8	8	14	9	3	1	8	2	0	8	2	0	12.8
85	6			IPI00003588;IPI00646720;IPI00964364;IPI00913838	1;1;1;1	1;1;1;1	1;1;1;1	FALSE	Eukaryotic translation elongation factor 1 epsilon-1;Multisynthetase complex auxiliary component p18;Elongation factor p18	EEF1E1;AIMP3;P18	Eukaryotic translation elongation factor 1 epsilon-1;Uncharacterized protein;Uncharacterized protein;eukaryotic translation elongation factor 1 epsilon-1 isoform 2	O43324;C9J1V9;D6RBD7;C9JLK5	MCA3_HUMAN	ENST00000379715	OTTHUMP00000016008;OTTHUMP00000221323;OTTHUMP00000221319;OTTHUMP00000221320	NP_004271;NP_001129122	PF00043	GST_C	Glutathione S-transferase, C-terminal domain	GO:0005634;GO:0005737;GO:0043226;GO:0043227;GO:0043229;GO:0043231;GO:0044424;GO:0044464	nucleus;cytoplasm;organelle;membrane-bounded organelle;intracellular organelle;intracellular membrane-bounded organelle;intracellular part;cell part			GO:0006412;GO:0008152;GO:0008285;GO:0009058;GO:0009059;GO:0009966;GO:0009967;GO:0009987;GO:0010646;GO:0010647;GO:0010941;GO:0010942;GO:0019538;GO:0034645;GO:0034960;GO:0034961;GO:0042127;GO:0042981;GO:0043065;GO:0043067;GO:0043068;GO:0043170;GO:0043283;GO:0043284;GO:0043516;GO:0043517;GO:0044237;GO:0044238;GO:0044249;GO:0044260;GO:0044267;GO:0048518;GO:0048519;GO:0048522;GO:0048523;GO:0048583;GO:…	translation;metabolic process;negative regulation of cell proliferation;biosynthetic process;macromolecule biosynthetic process;regulation of signal transduction;positive regulation of signal transduction;cellular process;regulation of cell communication					4	1	1	2	1	1	2	1	1	2	1	0	0	1	0	0	1	0	0	6.3
86	3533;5272;9033			IPI00022887;IPI00003635;IPI00979997;IPI00983506	3;3;2;1	3;3;2;1	3;3;2;1	FALSE	Endoplasmic reticulum-Golgi intermediate compartment protein 1;ER-Golgi intermediate compartment 32 kDa protein	ERGIC1;ERGIC32;KIAA1181;HT034	Isoform 1 of Endoplasmic reticulum-Golgi intermediate compartment protein 1;cDNA FLJ56280, highly similar to Endoplasmic reticulum-Golgi intermediate compartment protein 1;Conserved hypothetical protein	Q969X5-1;Q969X5;Q969X5-2;B4E0N6	ERGI1_HUMAN	ENST00000265089;ENST00000326654;ENST00000393784	OTTHUMP00000161076	NP_001026881	PF07970	DUF1692	Protein of unknown function (DUF1692)	GO:0000139;GO:0005789;GO:0016020;GO:0016021;GO:0031090;GO:0031224;GO:0033116;GO:0044422;GO:0044424;GO:0044425;GO:0044431;GO:0044432;GO:0044444;GO:0044446;GO:0044464	Golgi membrane;endoplasmic reticulum membrane;membrane;integral to membrane;organelle membrane;intrinsic to membrane;ER-Golgi intermediate compartment membrane;organelle part;intracellular part;membrane part;Golgi apparatus part;endoplasmic reticulum part	GO:0005488;GO:0005515	binding;protein binding	GO:0006810;GO:0006888;GO:0009987;GO:0016192;GO:0046907;GO:0048193;GO:0051234;GO:0051649	transport;ER to Golgi vesicle-mediated transport;cellular process;vesicle-mediated transport;intracellular transport;Golgi vesicle transport;establishment of localization;establishment of localization in cell	hsa:57222				4	3	3	4	3	3	4	3	3	4	3	1	1	3	1	1	3	1	1	14.1
87	817			IPI00003704;IPI00719549;IPI00974578	1;1;1	1;1;1	1;1;1	FALSE	RNA-binding protein 4;RNA-binding motif protein 4;RNA-binding motif protein 4a;Lark homolog;Transcriptional coactivator CoAZ	RBM4;RBM4A;RBM14/RBM4 fusion	Isoform 1 of RNA-binding protein 4;RBM14-RBM4 protein isoform 1;Uncharacterized protein	Q9BWF3-1;Q9BWF3;A8K9U0;B0LM41;E9PB51	RBM4_HUMAN;B0LM41_HUMAN	ENST00000310092;ENST00000310137;ENST00000398692;ENST00000408993;ENST00000409406;ENST00000409713	OTTHUMP00000205224;OTTHUMP00000205225;OTTHUMP00000205226;OTTHUMP00000235631;OTTHUMP00000235524	NP_002887;NP_001185774	PF00076;PF00098	RRM_1;zf-CCHC	RNA recognition motif. (a.k.a. RRM, RBD, or RNP domain);Zinc knuckle	GO:0005730;GO:0005737;GO:0043226;GO:0043228;GO:0043229;GO:0043232;GO:0044422;GO:0044424;GO:0044428;GO:0044446;GO:0044464	nucleolus;cytoplasm;organelle;non-membrane-bounded organelle;intracellular organelle;intracellular non-membrane-bounded organelle;organelle part;intracellular part;nuclear part;intracellular organelle part;cell part	GO:0000166;GO:0003676;GO:0003723;GO:0005488;GO:0008270;GO:0043167;GO:0043169;GO:0046872;GO:0046914	nucleotide binding;nucleic acid binding;RNA binding;binding;zinc ion binding;ion binding;cation binding;metal ion binding;transition metal ion binding	GO:0006139;GO:0006396;GO:0006397;GO:0006807;GO:0008152;GO:0008380;GO:0009987;GO:0016070;GO:0016071;GO:0034960;GO:0043170;GO:0043283;GO:0044237;GO:0044238;GO:0044260	nucleobase, nucleoside, nucleotide and nucleic acid metabolic process;RNA processing;mRNA processing;nitrogen compound metabolic process;metabolic process;RNA splicing;cellular process;RNA metabolic process;mRNA metabolic process	hsa:5936				3	1	1	1	1	1	1	1	1	1	1	0	0	1	0	0	1	0	0	7.7
88	1540;1977;7083			IPI00003766	3	3	3	FALSE	Protein ETHE1, mitochondrial;Ethylmalonic encephalopathy protein 1;Hepatoma subtracted clone one protein	ETHE1;HSCO	Protein ETHE1, mitochondrial	O95571;B2RCZ7	ETHE1_HUMAN	ENST00000292147		NP_055112	PF00753	Lactamase_B	Metallo-beta-lactamase superfamily	GO:0005634;GO:0005759;GO:0043226;GO:0043227;GO:0043229;GO:0043231;GO:0044422;GO:0044424;GO:0044429;GO:0044444;GO:0044446;GO:0044464	nucleus;mitochondrial matrix;organelle;membrane-bounded organelle;intracellular organelle;intracellular membrane-bounded organelle;organelle part;intracellular part;mitochondrial part;cytoplasmic part;intracellular organelle part;cell part	GO:0003824;GO:0005488;GO:0008270;GO:0016787;GO:0043167;GO:0043169;GO:0046872;GO:0046914	catalytic activity;binding;zinc ion binding;hydrolase activity;ion binding;cation binding;metal ion binding;transition metal ion binding			hsa:23474				1	3	3	5	3	3	5	3	3	5	2	2	2	2	2	2	2	2	2	12.6
89	4197;8688			IPI00003783;IPI00419792;IPI00219604;IPI00797850;IPI00795187	2;2;1;1;1	2;2;1;1;1	2;2;1;1;1	FALSE	Dual specificity mitogen-activated protein kinase kinase 2;ERK activator kinase 2;MAPK/ERK kinase 2;Dual specificity mitogen-activated protein kinase kinase 1;ERK activator kinase 1;MAPK/ERK kinase 1;cDNA FLJ35806 fis, clone TESTI2005987, highly similar to Dual specificity mitogen-activated protein kinase kinase 2 (EC 2.7.12.2);Mitogen-activated protein kinase kinase 2, isoform CRA_d	MAP2K2;MEK2;MKK2;PRKMK2;MAP2K1;MEK1;PRKMK1;hCG_23544	Dual specificity mitogen-activated protein kinase kinase 2;Similar to Dual specificity mitogen-activated protein kinase kinase 2;Isoform 1 of Dual specificity mitogen-activated protein kinase kinase 1;Isoform 2 of Dual specificity mitogen-activated protein	P36507;Q7Z370;Q02750-1;Q02750;A4QPA9;B4DFY5;Q02750-2;B3KS97	MP2K2_HUMAN;MP2K1_HUMAN;B3KS97_HUMAN	ENST00000262948;ENST00000307102;ENST00000394867	OTTHUMP00000165826;OTTHUMP00000164252;OTTHUMP00000174459;OTTHUMP00000165827	NP_109587;NP_002746	PF00069	Pkinase	Protein kinase domain	GO:0005576;GO:0005794;GO:0005829;GO:0043226;GO:0043227;GO:0043229;GO:0043231;GO:0044424;GO:0044444;GO:0044464	extracellular region;Golgi apparatus;cytosol;organelle;membrane-bounded organelle;intracellular organelle;intracellular membrane-bounded organelle;intracellular part;cytoplasmic part;cell part	GO:0000166;GO:0001882;GO:0001883;GO:0003824;GO:0004672;GO:0004674;GO:0004713;GO:0005488;GO:0005515;GO:0005524;GO:0016301;GO:0016740;GO:0016772;GO:0016773;GO:0017076;GO:0030554;GO:0032553;GO:0032555;GO:0032559;GO:0004708;GO:0004712	nucleotide binding;nucleoside binding;purine nucleoside binding;catalytic activity;protein kinase activity;protein serine/threonine kinase activity;protein tyrosine kinase activity;binding;protein binding;ATP binding;kinase activity;transferase activity	GO:0006464;GO:0006468;GO:0006793;GO:0006796;GO:0007154;GO:0007165;GO:0007242;GO:0007264;GO:0007265;GO:0008152;GO:0009987;GO:0016310;GO:0019538;GO:0034960;GO:0043170;GO:0043283;GO:0043412;GO:0043687;GO:0044237;GO:0044238;GO:0044260;GO:0044267;GO:0050789;GO:0050794;GO:0065007;GO:0006928;GO:0006935;GO:0007610;GO:0007626;GO:0009605;GO:0040011;GO:0042221;GO:0042330;GO:0050896	protein modification process;protein amino acid phosphorylation;phosphorus metabolic process;phosphate metabolic process;cell communication;signal transduction;intracellular signaling cascade;small GTPase mediated signal transduction	hsa:5605;hsa:5604	ko04010;ko04012;ko04370;ko04810;ko04540;ko04270;ko04910;ko04912;ko04916;ko04620;ko04650;ko04660;ko04662;ko04664;ko04720;ko04730;ko05200;ko05214;ko05216;ko05221;ko05220;ko05218;ko05211;ko05219;ko05215;ko05213;ko05223;ko04013;ko04510;ko04914;ko04062;ko04320;ko05210;ko05212	MAPK signaling pathway;ErbB signaling pathway;VEGF signaling pathway;Regulation of actin cytoskeleton;Gap junction;Vascular smooth muscle contraction;Insulin signaling pathway;GnRH signaling pathway;Melanogenesis;Toll-like receptor signaling pathway;Natural killer cell mediated cytotoxicity;T cell receptor signaling pathway;B cell receptor signaling pathway;Fc epsilon RI signaling pathway;Long-te…	K04369;K04368	5	2	2	2	2	2	2	2	2	2	2	0	0	2	0	0	2	0	0	6
90	196;223;3333;6969;6970	86	145	IPI00003815;IPI00797560;IPI00797924	5;3;3	5;3;3	5;3;3	FALSE	Rho GDP-dissociation inhibitor 1;Rho-GDI alpha;Putative uncharacterized protein ENSP00000383556;cDNA FLJ53102, moderately similar to Rho GDP-dissociation inhibitor 1	ARHGDIA;GDIA1	Rho GDP-dissociation inhibitor 1;cDNA FLJ50748, highly similar to Rho GDP-dissociation inhibitor 1;rho GDP-dissociation inhibitor 1 isoform b	P52565;A8MXW0;B4DUV9	GDIR1_HUMAN;A8MXW0_HUMAN;B4DUV9_HUMAN	ENST00000269321;ENST00000400721		NP_001172006;NP_004300;NP_001172007	PF02115	Rho_GDI	RHO protein GDP dissociation inhibitor	GO:0005737;GO:0005856;GO:0043226;GO:0043228;GO:0043229;GO:0043232;GO:0044424;GO:0044464	cytoplasm;cytoskeleton;organelle;non-membrane-bounded organelle;intracellular organelle;intracellular non-membrane-bounded organelle;intracellular part;cell part	GO:0005083;GO:0005092;GO:0005094;GO:0005096;GO:0005488;GO:0005515;GO:0008047;GO:0030234;GO:0030695;GO:0042802;GO:0060589	small GTPase regulator activity;GDP-dissociation inhibitor activity;Rho GDP-dissociation inhibitor activity;GTPase activator activity;binding;protein binding;enzyme activator activity;enzyme regulator activity;GTPase regulator activity	GO:0006916;GO:0006928;GO:0007154;GO:0007162;GO:0007165;GO:0007242;GO:0007264;GO:0007265;GO:0007266;GO:0009987;GO:0010941;GO:0030155;GO:0042981;GO:0043066;GO:0043067;GO:0043069;GO:0048519;GO:0048523;GO:0050789;GO:0050793;GO:0050794;GO:0051093;GO:0060548;GO:0065007	anti-apoptosis;cell motion;cell communication;negative regulation of cell adhesion;signal transduction;intracellular signaling cascade;small GTPase mediated signal transduction;Ras protein signal transduction;Rho protein signal transduction	hsa:396				3	5	5	9	5	5	9	5	5	9	5	0	0	5	0	0	5	0	0	38.2
91	2709			IPI00003833;IPI00980410;IPI00983602	1;1;1	1;1;1	1;1;1	FALSE	Mitochondrial carrier homolog 2;Met-induced mitochondrial protein	MTCH2;MIMP;HSPC032	Mitochondrial carrier homolog 2;Uncharacterized protein;Uncharacterized protein	Q9Y6C9;Q53G34;E9PIE4;E9PNT8	MTCH2_HUMAN	ENST00000302503	OTTHUMP00000234441;OTTHUMP00000234442;OTTHUMP00000234443	NP_055157	PF00153	Mito_carr	Mitochondrial carrier protein	GO:0005743;GO:0016020;GO:0016021;GO:0019866;GO:0031090;GO:0031224;GO:0031966;GO:0044422;GO:0044424;GO:0044425;GO:0044429;GO:0044444;GO:0044446;GO:0044464	mitochondrial inner membrane;membrane;integral to membrane;organelle inner membrane;organelle membrane;intrinsic to membrane;mitochondrial membrane;organelle part;intracellular part;membrane part;mitochondrial part;cytoplasmic part	GO:0005488	binding	GO:0006810;GO:0051234	transport;establishment of localization	hsa:23788				3	1	1	1	1	1	1	1	1	1	1	0	0	1	0	0	1	0	0	3
92	738;1047;2030;3238;3527;3528;3605;4490;5023;5640;5745;5746;6052;6053;6071;6444;6528;6851;7237;7345;7986;8047;8198;8701	87;88;89;90;91;92	61;87;93;122;237;549	IPI00003865;IPI00981943;IPI00037070;IPI00984226;IPI00980749;IPI00910870;IPI01008803;IPI00981429;IPI00981268;IPI00980651;IPI00980343;IPI00007702;IPI01018142;IPI00981926;IPI00983926;IPI00902596;IPI00844513;IPI00983398;IPI00984555;IPI00978818	24;23;22;17;14;13;12;11;11;11;10;9;9;8;8;4;4;3;2;1	24;23;22;17;14;13;12;11;11;11;10;9;9;8;8;4;4;3;2;1	20;19;18;15;11;10;9;9;9;9;9;5;7;5;6;1;4;3;2;0	FALSE	Heat shock cognate 71 kDa protein;Heat shock 70 kDa protein 8;cDNA FLJ59163, highly similar to Heat shock cognate 71 kDa protein	HSPA8;HSC70;HSP73;HSPA10	Isoform 1 of Heat shock cognate 71 kDa protein;Uncharacterized protein;Uncharacterized protein;Uncharacterized protein;Uncharacterized protein;cDNA FLJ59163, highly similar to Heat shock cognate 71 kDa protein;Uncharacterized protein	P11142-1;P11142;B3KTV0;B4E1Q1;Q53GZ6;Q96IS6;E9PKE3;P11142-2;E7ET08;Q53HF2;E9PN89;E9PNE6;B4DTX2;E9PLF4	HSP7C_HUMAN;B4DTX2_HUMAN	ENST00000227378;ENST00000392773	OTTHUMP00000231743;OTTHUMP00000231745;OTTHUMP00000231747;OTTHUMP00000231749;OTTHUMP00000231746;OTTHUMP00000231752;OTTHUMP00000231744;OTTHUMP00000231755	NP_006588;NP_694881	PF00012	HSP70	Hsp70 protein	GO:0009986;GO:0016023;GO:0031410;GO:0031982;GO:0031988;GO:0042470;GO:0043226;GO:0043227;GO:0043229;GO:0043231;GO:0044424;GO:0044444;GO:0044464;GO:0048770	cell surface;cytoplasmic membrane-bounded vesicle;cytoplasmic vesicle;vesicle;membrane-bounded vesicle;melanosome;organelle;membrane-bounded organelle;intracellular organelle;intracellular membrane-bounded organelle;intracellular part;cytoplasmic part	GO:0000166;GO:0001882;GO:0001883;GO:0003824;GO:0005488;GO:0005515;GO:0005524;GO:0016462;GO:0016787;GO:0016817;GO:0016818;GO:0016887;GO:0017076;GO:0017111;GO:0030554;GO:0032553;GO:0032555;GO:0032559;GO:0042623	nucleotide binding;nucleoside binding;purine nucleoside binding;catalytic activity;binding;protein binding;ATP binding;pyrophosphatase activity;hydrolase activity;hydrolase activity, acting on acid anhydrides	GO:0006457;GO:0006950;GO:0006986;GO:0008152;GO:0009607;GO:0009987;GO:0010033;GO:0019538;GO:0034960;GO:0042221;GO:0043170;GO:0043283;GO:0044237;GO:0044238;GO:0044260;GO:0044267;GO:0050896;GO:0051789	protein folding;response to stress;response to unfolded protein;metabolic process;response to biotic stimulus;cellular process;response to organic substance;protein metabolic process;cellular biopolymer metabolic process;response to chemical stimulus	hsa:3312	ko04010;ko04612	MAPK signaling pathway;Antigen processing and presentation	K03283	20	24	24	46	24	24	46	20	20	38	23	14	13	23	14	13	19	12	10	42.7
93	828;829;2203;2735;3207;3879;5658;5710;6424;7331;7462;8346;8774;9075;9123;9124	93;94;95	231;293;345	IPI00003881;IPI01010852	16;14	16;14	13;11	FALSE	Heterogeneous nuclear ribonucleoprotein F;Nucleolin-like protein mcs94-1;Heterogeneous nuclear ribonucleoprotein F, N-terminally processed;cDNA FLJ57121, highly similar to Heterogeneous nuclear ribonucleoprotein F	HNRNPF;HNRPF;OK/SW-cl.23	Heterogeneous nuclear ribonucleoprotein F;cDNA FLJ57121, highly similar to Heterogeneous nuclear ribonucleoprotein F	P52597;B4DKS8;Q8NI96	HNRPF_HUMAN;B4DKS8_HUMAN	ENST00000337970;ENST00000356053;ENST00000357065	OTTHUMP00000019482;OTTHUMP00000043413;OTTHUMP00000043414	NP_001091674;NP_001091675;NP_001091676;NP_001091677;NP_001091678;NP_004957	PF00076;PF08080	RRM_1;zf-RNPHF	RNA recognition motif. (a.k.a. RRM, RBD, or RNP domain);RNPHF zinc finger	GO:0005654;GO:0005681;GO:0030529;GO:0030530;GO:0032991;GO:0044422;GO:0044424;GO:0044428;GO:0044446;GO:0044464	nucleoplasm;spliceosomal complex;ribonucleoprotein complex;heterogeneous nuclear ribonucleoprotein complex;macromolecular complex;organelle part;intracellular part;nuclear part;intracellular organelle part;cell part	GO:0000166;GO:0003676;GO:0003723;GO:0005488;GO:0005515	nucleotide binding;nucleic acid binding;RNA binding;binding;protein binding	GO:0000375;GO:0000377;GO:0000398;GO:0006139;GO:0006396;GO:0006397;GO:0006807;GO:0008152;GO:0008380;GO:0009987;GO:0010468;GO:0016070;GO:0016071;GO:0019219;GO:0019222;GO:0031323;GO:0034960;GO:0043170;GO:0043283;GO:0043484;GO:0044237;GO:0044238;GO:0044260;GO:0050789;GO:0050794;GO:0051171;GO:0051252;GO:0060255;GO:0065007;GO:0080090	RNA splicing, via transesterification reactions;RNA splicing, via transesterification reactions with bulged adenosine as nucleophile;nuclear mRNA splicing, via spliceosome;nucleobase, nucleoside, nucleotide and nucleic acid metabolic process	hsa:3185				2	16	16	28	16	16	28	13	13	23	16	5	5	16	5	5	13	3	3	50.6
94	0;131;132;651;652;974;1541;2005;2601;3366;3367;3641;4176;4177;4225;4247;4332;4426;4819;5249;5633;5902;5903;6015;6156;6199;6200;6403;6551;6608;7163;7179;8168;8912;9001	96;97;98	138;281;284	IPI00003918;IPI00795303;IPI00908662;IPI00908376	35;31;21;10	35;31;21;10	35;31;21;10	FALSE	60S ribosomal protein L4;L1;cDNA FLJ50996, highly similar to 60S ribosomal protein L4;cDNA FLJ50994, moderately similar to 60S ribosomal protein L4	RPL4;RPL1	60S ribosomal protein L4;cDNA FLJ50996, highly similar to 60S ribosomal protein L4;cDNA FLJ50994, moderately similar to 60S ribosomal protein L4	P36578;B4DFI6;Q53G74;Q59GY2;B4DMJ6;E7EWF1;B4DMJ2	RL4_HUMAN;B4DMJ6_HUMAN;B4DMJ2_HUMAN	ENST00000307961	OTTHUMP00000164249	NP_000959	PF00573	Ribosomal_L4	Ribosomal protein L4/L1 family	GO:0015934;GO:0022625;GO:0030529;GO:0032991;GO:0033279;GO:0044422;GO:0044424;GO:0044444;GO:0044445;GO:0044446;GO:0044464;GO:0005840;GO:0043226;GO:0043228;GO:0043229;GO:0043232	large ribosomal subunit;cytosolic large ribosomal subunit;ribonucleoprotein complex;macromolecular complex;ribosomal subunit;organelle part;intracellular part;cytoplasmic part;cytosolic part;intracellular organelle part;cell part;ribosome;organelle	GO:0003676;GO:0003723;GO:0003735;GO:0005198;GO:0005488;GO:0005515	nucleic acid binding;RNA binding;structural constituent of ribosome;structural molecule activity;binding;protein binding	GO:0006414;GO:0008152;GO:0009058;GO:0009059;GO:0009987;GO:0034645;GO:0034960;GO:0034961;GO:0043170;GO:0043283;GO:0043284;GO:0044237;GO:0044249;GO:0044260;GO:0006412;GO:0019538;GO:0044238;GO:0044267	translational elongation;metabolic process;biosynthetic process;macromolecule biosynthetic process;cellular process;cellular macromolecule biosynthetic process;cellular biopolymer metabolic process;cellular biopolymer biosynthetic process	hsa:6124	ko03010	Ribosome	K02930	4	35	35	59	35	35	59	35	35	59	35	4	6	35	4	6	35	4	6	60
95	1097;1178;3614;3699;8073;8256;8885	99;100	133;310	IPI00003925;IPI00549885;IPI00946404;IPI00947129;IPI00947319;IPI00555722	7;7;6;4;4;3	7;7;6;4;4;3	7;7;6;4;4;3	FALSE	Pyruvate dehydrogenase E1 component subunit beta, mitochondrial;cDNA FLJ52988, highly similar to Pyruvate dehydrogenase E1 component subunit beta, mitochondrial (EC 1.2.4.1)	PDHB;PHE1B	Isoform 1 of Pyruvate dehydrogenase E1 component subunit beta, mitochondrial;Isoform 2 of Pyruvate dehydrogenase E1 component subunit beta, mitochondrial;pyruvate dehydrogenase E1 component subunit beta, mitochondrial isoform 2 precursor;Uncharacterized pr	P11177-1;P11177;P11177-2;B4DDD7;C9J634	ODPB_HUMAN;B4DDD7_HUMAN	ENST00000302746;ENST00000383714	OTTHUMP00000214202;OTTHUMP00000214206;OTTHUMP00000214203;OTTHUMP00000214205;OTTHUMP00000214204	NP_000916;NP_001166939	PF02779;PF02780	Transket_pyr;Transketolase_C	Transketolase, pyrimidine binding domain;Transketolase, C-terminal domain	GO:0005759;GO:0044422;GO:0044424;GO:0044429;GO:0044444;GO:0044446;GO:0044464;GO:0005739;GO:0043226;GO:0043227;GO:0043229;GO:0043231	mitochondrial matrix;organelle part;intracellular part;mitochondrial part;cytoplasmic part;intracellular organelle part;cell part;mitochondrion;organelle;membrane-bounded organelle;intracellular organelle;intracellular membrane-bounded organelle	GO:0003824;GO:0004738;GO:0004739;GO:0016491;GO:0016624;GO:0016903	catalytic activity;pyruvate dehydrogenase activity;pyruvate dehydrogenase (acetyl-transferring) activity;oxidoreductase activity;oxidoreductase activity, acting on the aldehyde or oxo group of donors, disulfide as acceptor	GO:0005975;GO:0005996;GO:0006006;GO:0006007;GO:0006066;GO:0006084;GO:0006091;GO:0006096;GO:0006099;GO:0006732;GO:0008152;GO:0009056;GO:0009109;GO:0009987;GO:0016052;GO:0019318;GO:0019320;GO:0044237;GO:0044238;GO:0044248;GO:0046164;GO:0046356;GO:0046365;GO:0051186;GO:0051187;GO:0055114	carbohydrate metabolic process;monosaccharide metabolic process;glucose metabolic process;glucose catabolic process;alcohol metabolic process;acetyl-CoA metabolic process;generation of precursor metabolites and energy;glycolysis;tricarboxylic acid cycle	hsa:5162	ko00010;ko00020;ko00620;ko00650;ko00290	Glycolysis / Gluconeogenesis;Citrate cycle (TCA cycle);Pyruvate metabolism;Butanoate metabolism;Valine, leucine and isoleucine biosynthesis	K00162	6	7	8	12	7	8	12	7	8	12	7	1	0	7	1	0	7	1	0	24
96	3985;4877;7837			IPI00003949;IPI00376844;IPI01020774;IPI01021220;IPI01020921;IPI01021398	3;2;2;2;2;1	3;2;2;2;2;1	3;2;2;2;2;1	FALSE	Ubiquitin-conjugating enzyme E2 N;Ubiquitin-protein ligase N;Ubiquitin carrier protein N;Ubc13;Bendless-like ubiquitin-conjugating enzyme;Putative ubiquitin-conjugating enzyme E2 N-like	UBE2N;BLU;UBE2NL	Ubiquitin-conjugating enzyme E2 N;Putative ubiquitin-conjugating enzyme E2 N-like;18 kDa protein;12 kDa protein;10 kDa protein	P61088;Q5JXB2;E9KL27	UBE2N_HUMAN;UE2NL_HUMAN	ENST00000318066;ENST00000370494	OTTHUMP00000024189	NP_003339;NP_001013007	PF00179	UQ_con	Ubiquitin-conjugating enzyme	GO:0005634;GO:0005737;GO:0031371;GO:0031372;GO:0032991;GO:0043226;GO:0043227;GO:0043229;GO:0043231;GO:0043234;GO:0044424;GO:0044464	nucleus;cytoplasm;ubiquitin conjugating enzyme complex;UBC13-MMS2 complex;macromolecular complex;organelle;membrane-bounded organelle;intracellular organelle;intracellular membrane-bounded organelle;protein complex;intracellular part;cell part	GO:0000166;GO:0001882;GO:0001883;GO:0003824;GO:0004842;GO:0005488;GO:0005515;GO:0005524;GO:0016874;GO:0016879;GO:0016881;GO:0017076;GO:0019787;GO:0030554;GO:0032182;GO:0032553;GO:0032555;GO:0032559;GO:0043130	nucleotide binding;nucleoside binding;purine nucleoside binding;catalytic activity;ubiquitin-protein ligase activity;binding;protein binding;ATP binding;ligase activity;ligase activity, forming carbon-nitrogen bonds;acid-amino acid ligase activity	GO:0000724;GO:0000725;GO:0000729;GO:0000738;GO:0002253;GO:0002376;GO:0002429;GO:0002682;GO:0002684;GO:0002757;GO:0002764;GO:0002768;GO:0006139;GO:0006259;GO:0006281;GO:0006282;GO:0006301;GO:0006302;GO:0006308;GO:0006310;GO:0006325;GO:0006464;GO:0006508;GO:0006807;GO:0006950;GO:0006974;GO:0006996;GO:0007154;GO:0007165;GO:0007166;GO:0008152;GO:0009056;GO:0009057;GO:0009889;GO:0009893;GO:0009966;GO:…	double-strand break repair via homologous recombination;recombinational repair;DNA double-strand break processing;DNA catabolic process, exonucleolytic;activation of immune response;immune system process	hsa:7334;hsa:389898	ko04120	Ubiquitin mediated proteolysis	K10580	6	3	3	6	3	3	6	3	3	6	2	1	0	2	1	0	2	1	0	27
97	312;1905;3765;5120;5265			IPI00003965;IPI00646721;IPI01011924;IPI01009317	5;5;5;4	5;5;5;4	5;5;5;4	FALSE	Ubiquitin carboxyl-terminal hydrolase 7;Ubiquitin thioesterase 7;Ubiquitin-specific-processing protease 7;Deubiquitinating enzyme 7;Herpesvirus-associated ubiquitin-specific protease;Ubiquitin carboxyl-terminal hydrolase	USP7;HAUSP	Ubiquitin carboxyl-terminal hydrolase 7;Ubiquitin carboxyl-terminal hydrolase;Ubiquitin carboxyl-terminal hydrolase;cDNA FLJ50426, highly similar to Ubiquitin carboxyl-terminal hydrolase 7	Q93009;B7Z855;B7Z815;B7ZAX6;Q6U8A4;F5H8E5;B7Z7T5	UBP7_HUMAN;B7Z815_HUMAN;B7Z7T5_HUMAN	ENST00000344836;ENST00000381886		NP_003461	PF00917;PF00443	MATH;UCH	MATH domain;Ubiquitin carboxyl-terminal hydrolase	GO:0005634;GO:0043226;GO:0043227;GO:0043229;GO:0043231;GO:0044424;GO:0044464	nucleus;organelle;membrane-bounded organelle;intracellular organelle;intracellular membrane-bounded organelle;intracellular part;cell part	GO:0003824;GO:0004175;GO:0004197;GO:0004221;GO:0004843;GO:0005488;GO:0005515;GO:0008022;GO:0008233;GO:0008234;GO:0016787;GO:0016788;GO:0016790;GO:0019783;GO:0070011	catalytic activity;endopeptidase activity;cysteine-type endopeptidase activity;ubiquitin thiolesterase activity;ubiquitin-specific protease activity;binding;protein binding;protein C-terminus binding;peptidase activity;cysteine-type peptidase activity	GO:0006464;GO:0006508;GO:0006511;GO:0008152;GO:0009056;GO:0009057;GO:0009987;GO:0016579;GO:0019538;GO:0019941;GO:0030163;GO:0034960;GO:0034962;GO:0043170;GO:0043283;GO:0043285;GO:0043412;GO:0043632;GO:0043687;GO:0044237;GO:0044238;GO:0044248;GO:0044257;GO:0044260;GO:0044265;GO:0044267;GO:0044419;GO:0051603;GO:0051704;GO:0070646;GO:0070647	protein modification process;proteolysis;ubiquitin-dependent protein catabolic process;metabolic process;catabolic process;macromolecule catabolic process;cellular process;protein deubiquitination;protein metabolic process	hsa:7874			K11838	4	5	5	8	5	5	8	5	5	8	5	1	1	5	1	1	5	1	1	7
98	4608;5837;7343;8235			IPI00003968;IPI01012203;IPI00792728;IPI00797261	4;2;1;1	4;2;1;1	4;2;1;1	FALSE	NADH dehydrogenase [ubiquinone] 1 alpha subcomplex subunit 9, mitochondrial;NADH-ubiquinone oxidoreductase 39 kDa subunit;Complex I-39kD	NDUFA9;NDUFS2L	NADH dehydrogenase [ubiquinone] 1 alpha subcomplex subunit 9, mitochondrial;Protein	Q16795;A8K4V2;Q9BTT5	NDUA9_HUMAN	ENST00000266544	OTTHUMP00000238362;OTTHUMP00000238608	NP_004993	PF01370	Epimerase	NAD dependent epimerase/dehydratase family	GO:0005747;GO:0005759;GO:0030964;GO:0032991;GO:0043234;GO:0044422;GO:0044424;GO:0044425;GO:0044429;GO:0044444;GO:0044446;GO:0044455;GO:0044464;GO:0045271	mitochondrial respiratory chain complex I;mitochondrial matrix;NADH dehydrogenase complex;macromolecular complex;protein complex;organelle part;intracellular part;membrane part;mitochondrial part;cytoplasmic part;intracellular organelle part	GO:0003824;GO:0003954;GO:0005488;GO:0005515;GO:0008137;GO:0016491;GO:0016651;GO:0016655;GO:0048037;GO:0050136;GO:0050662	catalytic activity;NADH dehydrogenase activity;binding;protein binding;NADH dehydrogenase (ubiquinone) activity;oxidoreductase activity;oxidoreductase activity, acting on NADH or NADPH	GO:0006091;GO:0006120;GO:0006810;GO:0006811;GO:0006812;GO:0006814;GO:0008152;GO:0009987;GO:0015672;GO:0022900;GO:0022904;GO:0030001;GO:0044237;GO:0051234;GO:0055114	generation of precursor metabolites and energy;mitochondrial electron transport, NADH to ubiquinone;transport;ion transport;cation transport;sodium ion transport;metabolic process;cellular process;monovalent inorganic cation transport	hsa:4704	ko00190;ko05010;ko05012;ko05016	Oxidative phosphorylation;Alzheimer's disease;Parkinson's disease;Huntington's disease	K03953	4	4	4	8	4	4	8	4	4	8	4	1	0	4	1	0	4	1	0	17.2
99	114;270;271;494;601;681;682;683;684;712;721;798;853;919;1212;1428;1457;1684;2309;2678;2854;3096;3777;4014;4015;4016;4017;4018;4019;4020;4021;4073;4171;4216;4300;4301;4494;4498;4499;4501;4502;4503;4514;5366;5367;5368;5688;5900;5904;6065;6126;6309;6310;6311;6312;6333;6391;6443;6823;6858;7157;7198;7199;7204;7205;7206;7249;7251;7252;7301;7305;7329;7440;7892;7942;8180;8217;8335;8336;8551;8552;8702;8726	101;102;103	1191;2111;2491	IPI00004233;IPI01011955;IPI00413173;IPI00844453;IPI00426109	83;83;77;4;1	83;83;77;4;1	83;83;77;4;1	FALSE	Antigen KI-67	MKI67	Isoform Long of Antigen KI-67;Uncharacterized protein;Isoform Short of Antigen KI-67	P46013-1;P46013;F5H4V4;P46013-2;B4DRH3	KI67_HUMAN	ENST00000368653;ENST00000368654	OTTHUMP00000020739;OTTHUMP00000020740	NP_002408;NP_001139438	PF00498;PF08065	FHA;K167R	FHA domain;K167R (NUC007) repeat	GO:0005730;GO:0043226;GO:0043228;GO:0043229;GO:0043232;GO:0044422;GO:0044424;GO:0044428;GO:0044446;GO:0044464	nucleolus;organelle;non-membrane-bounded organelle;intracellular organelle;intracellular non-membrane-bounded organelle;organelle part;intracellular part;nuclear part;intracellular organelle part;cell part	GO:0000166;GO:0001882;GO:0001883;GO:0005488;GO:0005515;GO:0005524;GO:0017076;GO:0030554;GO:0032553;GO:0032555;GO:0032559	nucleotide binding;nucleoside binding;purine nucleoside binding;binding;protein binding;ATP binding;purine nucleotide binding;adenyl nucleotide binding;ribonucleotide binding;purine ribonucleotide binding;adenyl ribonucleotide binding	GO:0007049;GO:0008283;GO:0009987	cell cycle;cell proliferation;cellular process	hsa:4288				5	83	83	140	83	83	140	83	83	140	83	3	0	83	3	0	83	3	0	32.7
100	1347;1952;2228;2400;3754;4161;4650;4853;4875;4960;4961;4971;5174;6535;7068	104	767	IPI00004273;IPI00924634;IPI00926163;IPI00982364;IPI00979500	15;7;7;5;2	15;7;7;5;2	15;7;7;5;2	FALSE	RNA-binding protein 25;RNA-binding motif protein 25;RNA-binding region-containing protein 7;Arg/Glu/Asp-rich protein of 120 kDa;Protein S164	RBM25;RNPC7	Isoform 1 of RNA-binding protein 25	P49756-1;P49756;Q16083	RBM25_HUMAN	ENST00000261973	OTTHUMP00000236132;OTTHUMP00000236134	NP_067062	PF01480;PF00076	PWI;RRM_1	PWI domain;RNA recognition motif. (a.k.a. RRM, RBD, or RNP domain)	GO:0005737;GO:0016604;GO:0016607;GO:0044422;GO:0044424;GO:0044428;GO:0044446;GO:0044451;GO:0044464	cytoplasm;nuclear body;nuclear speck;organelle part;intracellular part;nuclear part;intracellular organelle part;nucleoplasm part;cell part	GO:0000166;GO:0003676;GO:0003723;GO:0003729;GO:0005488	nucleotide binding;nucleic acid binding;RNA binding;mRNA binding;binding	GO:0000375;GO:0000377;GO:0000398;GO:0006139;GO:0006396;GO:0006397;GO:0006807;GO:0008152;GO:0008380;GO:0009987;GO:0016070;GO:0016071;GO:0034960;GO:0043170;GO:0043283;GO:0044237;GO:0044238;GO:0044260	RNA splicing, via transesterification reactions;RNA splicing, via transesterification reactions with bulged adenosine as nucleophile;nuclear mRNA splicing, via spliceosome;nucleobase, nucleoside, nucleotide and nucleic acid metabolic process					5	15	15	28	15	15	28	15	15	28	13	1	9	13	1	9	13	1	9	21.2
101	281;2061;5266			IPI00004534;IPI01012022;IPI01013426	3;1;1	3;1;1	3;1;1	FALSE	Phosphoribosylformylglycinamidine synthase;Formylglycinamide ribotide amidotransferase;Formylglycinamide ribotide synthetase	PFAS;KIAA0361	Phosphoribosylformylglycinamidine synthase	O15067;A8K8N7;A8K9T9;B4DJ26	PUR4_HUMAN	ENST00000314666	OTTHUMP00000135330	NP_036525	PF00586;PF02769	AIRS;AIRS_C	AIR synthase related protein, N-terminal domain;AIR synthase related protein, C-terminal domain	GO:0005829;GO:0044424;GO:0044444;GO:0044464	cytosol;intracellular part;cytoplasmic part;cell part	GO:0000166;GO:0001882;GO:0001883;GO:0003824;GO:0004642;GO:0005488;GO:0005515;GO:0005524;GO:0016874;GO:0016879;GO:0016884;GO:0017076;GO:0030554;GO:0032553;GO:0032555;GO:0032559	nucleotide binding;nucleoside binding;purine nucleoside binding;catalytic activity;phosphoribosylformylglycinamidine synthase activity;binding;protein binding;ATP binding;ligase activity;ligase activity, forming carbon-nitrogen bonds	GO:0006082;GO:0006139;GO:0006163;GO:0006164;GO:0006188;GO:0006189;GO:0006519;GO:0006520;GO:0006541;GO:0006753;GO:0006807;GO:0008152;GO:0009058;GO:0009064;GO:0009117;GO:0009123;GO:0009124;GO:0009126;GO:0009127;GO:0009150;GO:0009152;GO:0009156;GO:0009161;GO:0009165;GO:0009167;GO:0009168;GO:0009259;GO:0009260;GO:0009308;GO:0009987;GO:0019752;GO:0042180;GO:0043436;GO:0044106;GO:0044237;GO:0044238;GO:…	organic acid metabolic process;nucleobase, nucleoside, nucleotide and nucleic acid metabolic process;purine nucleotide metabolic process;purine nucleotide biosynthetic process;IMP biosynthetic process;'de novo' IMP biosynthetic process					3	3	3	5	3	3	5	3	3	5	3	1	0	3	1	0	3	1	0	3.2
102	2806;4581;5078;7369	105	463	IPI00004860;IPI00759723;IPI01018632	4;4;4	4;4;4	4;4;4	FALSE	Arginyl-tRNA synthetase, cytoplasmic;Arginine--tRNA ligase	RARS	Isoform Complexed of Arginyl-tRNA synthetase, cytoplasmic;Isoform Monomeric of Arginyl-tRNA synthetase, cytoplasmic;Uncharacterized protein	P54136-1;P54136;B4DXW6;P54136-2;F5H3T8	SYRC_HUMAN	ENST00000231572	OTTHUMP00000160962	NP_002878	PF03485;PF05746;PF00750	Arg_tRNA_synt_N;DALR_1;tRNA-synt_1d	Arginyl tRNA synthetase N terminal domain;DALR anticodon binding domain;tRNA synthetases class I (R)	GO:0000267;GO:0005625;GO:0005634;GO:0005737;GO:0043226;GO:0043227;GO:0043229;GO:0043231;GO:0044424;GO:0044464	cell fraction;soluble fraction;nucleus;cytoplasm;organelle;membrane-bounded organelle;intracellular organelle;intracellular membrane-bounded organelle;intracellular part;cell part	GO:0000166;GO:0001882;GO:0001883;GO:0003824;GO:0004812;GO:0004814;GO:0005488;GO:0005515;GO:0005524;GO:0016874;GO:0016875;GO:0016876;GO:0017076;GO:0030554;GO:0032553;GO:0032555;GO:0032559	nucleotide binding;nucleoside binding;purine nucleoside binding;catalytic activity;aminoacyl-tRNA ligase activity;arginine-tRNA ligase activity;binding;protein binding;ATP binding;ligase activity;ligase activity, forming carbon-oxygen bonds	GO:0006082;GO:0006139;GO:0006399;GO:0006418;GO:0006420;GO:0006519;GO:0006520;GO:0006807;GO:0008152;GO:0009308;GO:0009987;GO:0016070;GO:0019752;GO:0034660;GO:0034960;GO:0042180;GO:0043038;GO:0043039;GO:0043170;GO:0043283;GO:0043436;GO:0044106;GO:0044237;GO:0044238;GO:0044260	organic acid metabolic process;nucleobase, nucleoside, nucleotide and nucleic acid metabolic process;tRNA metabolic process;tRNA aminoacylation for protein translation;arginyl-tRNA aminoacylation;cellular amino acid and derivative metabolic process	hsa:5917	ko00970	Aminoacyl-tRNA biosynthesis	K01887	3	4	4	5	4	4	5	4	4	5	4	0	0	4	0	0	4	0	0	6.8
103	6067;8897			IPI00472451;IPI00872160;IPI00935955;IPI00004977	2;2;2;2	2;2;2;2	2;2;2;2	FALSE	Guanine nucleotide exchange factor VAV2	VAV2	Isoform 1 of Guanine nucleotide exchange factor VAV2;Isoform 2 of Guanine nucleotide exchange factor VAV2;100 kDa protein;Isoform 3 of Guanine nucleotide exchange factor VAV2	P52735-1;P52735;P52735-2;P52735-3	VAV2_HUMAN	ENST00000343203;ENST00000371850	OTTHUMP00000022507;OTTHUMP00000022508;OTTHUMP00000022509	NP_001127870;NP_003362	PF00130;PF00307;PF00169;PF00621;PF00017;PF00018;PF07653	C1_1;CH;PH;RhoGEF;SH2;SH3_1;SH3_2	Phorbol esters/diacylglycerol binding domain (C1 domain);Calponin homology (CH) domain;PH domain;RhoGEF domain;SH2 domain;SH3 domain;Variant SH3 domain	GO:0005622;GO:0044464	intracellular;cell part	GO:0005083;GO:0005085;GO:0005088;GO:0005089;GO:0005488;GO:0005515;GO:0008270;GO:0008289;GO:0019992;GO:0030234;GO:0030695;GO:0043167;GO:0043169;GO:0046872;GO:0046914;GO:0060589	small GTPase regulator activity;guanyl-nucleotide exchange factor activity;Ras guanyl-nucleotide exchange factor activity;Rho guanyl-nucleotide exchange factor activity;binding;protein binding;zinc ion binding;lipid binding;diacylglycerol binding	GO:0007154;GO:0007165;GO:0007242;GO:0009966;GO:0009987;GO:0010646;GO:0035023;GO:0046578;GO:0050789;GO:0050794;GO:0051056;GO:0065007	cell communication;signal transduction;intracellular signaling cascade;regulation of signal transduction;cellular process;regulation of cell communication;regulation of Rho protein signal transduction;regulation of Ras protein signal transduction	hsa:7410	ko04810;ko04510;ko04650;ko04660;ko04662;ko04664;ko04670;ko04062	Regulation of actin cytoskeleton;Focal adhesion;Natural killer cell mediated cytotoxicity;T cell receptor signaling pathway;B cell receptor signaling pathway;Fc epsilon RI signaling pathway;Leukocyte transendothelial migration;Chemokine signaling pathway	K05730	4	2	2	3	2	2	3	2	2	3	2	1	0	2	1	0	2	1	0	3.4
104	598;1584;2191;4945;5293;5461;6077;7192;8480;8768	106	997	IPI00607584;IPI00005024;IPI00908888;IPI00909101;REV_IPI00847942	10;10;4;2;1	10;10;4;2;1	10;10;4;2;1	FALSE	Myb-binding protein 1A	MYBBP1A;P160	Isoform 2 of Myb-binding protein 1A;Isoform 1 of Myb-binding protein 1A	Q9BQG0-2;Q9BQG0;Q9BQG0-1;B4DE42	MBB1A_HUMAN	ENST00000254718;ENST00000381556	OTTHUMP00000115937	NP_001099008;NP_055335	PF04931	DNA_pol_phi	DNA polymerase phi	GO:0005730;GO:0005737;GO:0031074;GO:0032991;GO:0042564;GO:0043226;GO:0043228;GO:0043229;GO:0043232;GO:0043234;GO:0044422;GO:0044424;GO:0044428;GO:0044446;GO:0044464	nucleolus;cytoplasm;nucleocytoplasmic shuttling complex;macromolecular complex;NLS-dependent protein nuclear import complex;organelle;non-membrane-bounded organelle;intracellular organelle;intracellular non-membrane-bounded organelle;protein complex	GO:0003676;GO:0003677;GO:0003824;GO:0003887;GO:0005488;GO:0005515;GO:0008134;GO:0016740;GO:0016772;GO:0016779;GO:0034061	nucleic acid binding;DNA binding;catalytic activity;DNA-directed DNA polymerase activity;binding;protein binding;transcription factor binding;transferase activity;transferase activity, transferring phosphorus-containing groups	GO:0006139;GO:0006350;GO:0006355;GO:0006807;GO:0006810;GO:0006913;GO:0008152;GO:0009058;GO:0009059;GO:0009889;GO:0009987;GO:0010468;GO:0010556;GO:0019219;GO:0019222;GO:0031323;GO:0031326;GO:0034645;GO:0034960;GO:0034961;GO:0043170;GO:0043283;GO:0043284;GO:0044237;GO:0044238;GO:0044249;GO:0044260;GO:0045449;GO:0046907;GO:0050789;GO:0050794;GO:0051169;GO:0051171;GO:0051234;GO:0051252;GO:0051649;GO:…	nucleobase, nucleoside, nucleotide and nucleic acid metabolic process;transcription;regulation of transcription, DNA-dependent;nitrogen compound metabolic process;transport;nucleocytoplasmic transport;metabolic process;biosynthetic process	hsa:10514			K02331	5	10	10	15	10	10	15	10	10	15	9	0	1	9	0	1	9	0	1	8.9
105	631;3998;7936			IPI00513827;IPI00895801;IPI00005040;IPI01015888;IPI01014812;IPI00984447	3;3;3;3;3;1	3;3;3;3;3;1	3;3;3;3;3;1	FALSE	Putative uncharacterized protein DKFZp686M24262;Medium-chain specific acyl-CoA dehydrogenase, mitochondrial;cDNA FLJ50422, highly similar to Medium-chain specific acyl-CoA dehydrogenase, mitochondrial (EC 1.3.99.3);cDNA FLJ52595, highly similar to Medium-chain specific acyl-CoA dehydrogenase, mitochondrial (EC 1.3.99.3)	DKFZp686M24262;ACADM	Putative uncharacterized protein DKFZp686M24262;Isoform 2 of Medium-chain specific acyl-CoA dehydrogenase, mitochondrial;Isoform 1 of Medium-chain specific acyl-CoA dehydrogenase, mitochondrial;cDNA, FLJ78845, highly similar to Medium-chain specific acyl-C	Q5HYG7;Q5T4U5;P11310-2;P11310;P11310-1;B4DWX6;B4DVB1;B4DVE0;B7Z9I1;B4DJE7	Q5HYG7_HUMAN;ACADM_HUMAN;B4DVB1_HUMAN;B4DJE7_HUMAN	ENST00000370834;ENST00000370841	OTTHUMP00000011346;OTTHUMP00000232508;OTTHUMP00000011345	NP_001120800;NP_000007	PF00441;PF02770;PF02771	Acyl-CoA_dh_1;Acyl-CoA_dh_M;Acyl-CoA_dh_N	Acyl-CoA dehydrogenase, C-terminal domain;Acyl-CoA dehydrogenase, middle domain;Acyl-CoA dehydrogenase, N-terminal domain	GO:0005759;GO:0044422;GO:0044424;GO:0044429;GO:0044444;GO:0044446;GO:0044464;GO:0005739;GO:0043226;GO:0043227;GO:0043229;GO:0043231	mitochondrial matrix;organelle part;intracellular part;mitochondrial part;cytoplasmic part;intracellular organelle part;cell part;mitochondrion;organelle;membrane-bounded organelle;intracellular organelle;intracellular membrane-bounded organelle	GO:0000166;GO:0001882;GO:0001883;GO:0003824;GO:0003995;GO:0005488;GO:0009055;GO:0016491;GO:0016627;GO:0017076;GO:0030554;GO:0048037;GO:0050660;GO:0050662	nucleotide binding;nucleoside binding;purine nucleoside binding;catalytic activity;acyl-CoA dehydrogenase activity;binding;electron carrier activity;oxidoreductase activity;oxidoreductase activity, acting on the CH-CH group of donors	GO:0008152;GO:0006082;GO:0006629;GO:0006631;GO:0006635;GO:0009056;GO:0009062;GO:0009987;GO:0016042;GO:0016054;GO:0019395;GO:0019752;GO:0030258;GO:0032787;GO:0034440;GO:0042180;GO:0043436;GO:0044237;GO:0044238;GO:0044242;GO:0044248;GO:0044255;GO:0046395;GO:0055114;GO:0001889;GO:0006519;GO:0006575;GO:0006576;GO:0006577;GO:0006766;GO:0006767;GO:0006807;GO:0006950;GO:0009266;GO:0009308;GO:0009409;GO:…	metabolic process;organic acid metabolic process;lipid metabolic process;fatty acid metabolic process;fatty acid beta-oxidation;catabolic process;fatty acid catabolic process;cellular process;lipid catabolic process;organic acid catabolic process	hsa:34	ko00640;ko00071;ko00280;ko00410;ko03320	Propanoate metabolism;Fatty acid metabolism;Valine, leucine and isoleucine degradation;beta-Alanine metabolism;PPAR signaling pathway	K00249	6	3	3	4	3	3	4	3	3	4	3	1	1	3	1	1	3	1	1	8.1
106	2018			IPI00005154	1	1	1	FALSE	FACT complex subunit SSRP1;Facilitates chromatin transcription complex subunit SSRP1;FACT 80 kDa subunit;FACTp80;Chromatin-specific transcription elongation factor 80 kDa subunit;Structure-specific recognition protein 1;Recombination signal sequence recognition protein 1;T160	SSRP1;FACT80	FACT complex subunit SSRP1	Q08945	SSRP1_HUMAN	ENST00000278412	OTTHUMP00000234768	NP_003137	PF00505;PF03531	HMG_box;SSrecog	HMG (high mobility group) box;Structure-specific recognition protein (SSRP1)	GO:0005654;GO:0005694;GO:0005737;GO:0043226;GO:0043228;GO:0043229;GO:0043232;GO:0044422;GO:0044424;GO:0044428;GO:0044446;GO:0044464	nucleoplasm;chromosome;cytoplasm;organelle;non-membrane-bounded organelle;intracellular organelle;intracellular non-membrane-bounded organelle;organelle part;intracellular part;nuclear part;intracellular organelle part;cell part	GO:0003676;GO:0003677;GO:0005488;GO:0005515	nucleic acid binding;DNA binding;binding;protein binding	GO:0006139;GO:0006259;GO:0006260;GO:0006281;GO:0006350;GO:0006355;GO:0006807;GO:0006950;GO:0006974;GO:0008152;GO:0009058;GO:0009059;GO:0009889;GO:0009987;GO:0010468;GO:0010556;GO:0019219;GO:0019222;GO:0031323;GO:0031326;GO:0033554;GO:0034645;GO:0034960;GO:0034961;GO:0034984;GO:0043170;GO:0043283;GO:0043284;GO:0044237;GO:0044238;GO:0044249;GO:0044260;GO:0045449;GO:0050789;GO:0050794;GO:0050896;GO:…	nucleobase, nucleoside, nucleotide and nucleic acid metabolic process;DNA metabolic process;DNA replication;DNA repair;transcription;regulation of transcription, DNA-dependent;nitrogen compound metabolic process;response to stress	hsa:6749			K09272	1	1	1	1	1	1	1	1	1	1	1	0	0	1	0	0	1	0	0	1.6
107	3616;8830			IPI00005158;IPI00334291;IPI00642982	2;2;2	2;2;2	2;2;2	FALSE	Lon protease homolog, mitochondrial;Lon protease-like protein;LONHs;Mitochondrial ATP-dependent protease Lon;Serine protease 15;Lon protease homolog;LONP1 protein	LONP1;PRSS15	Lon protease homolog, mitochondrial;cDNA FLJ45970 fis, clone PLACE7016526, highly similar to Lon protease homolog, mitochondrial;Uncharacterized protein	P36776;E5KMH8;E5KMI6;B3KPH8;B3KU28;B3KXS5;B4DPX0;Q2VPA0;Q8N8K8;A4VCH6;F5GZ27	LONM_HUMAN;B3KPH8_HUMAN;A4VCH6_HUMAN	ENST00000360614;ENST00000358403		NP_004784	PF00004;PF02190;PF05362	AAA;LON;Lon_C	ATPase family associated with various cellular activities (AAA);ATP-dependent protease La (LON) domain;Lon protease (S16) C-terminal proteolytic domain	GO:0009295;GO:0042645;GO:0044422;GO:0044424;GO:0044429;GO:0044444;GO:0044446;GO:0044464;GO:0005739;GO:0043226;GO:0043227;GO:0043229;GO:0043231	nucleoid;mitochondrial nucleoid;organelle part;intracellular part;mitochondrial part;cytoplasmic part;intracellular organelle part;cell part;mitochondrion;organelle;membrane-bounded organelle;intracellular organelle	GO:0000166;GO:0001882;GO:0001883;GO:0003676;GO:0003677;GO:0003723;GO:0003727;GO:0003824;GO:0004175;GO:0004176;GO:0004252;GO:0005488;GO:0005515;GO:0005524;GO:0008233;GO:0008236;GO:0010843;GO:0016462;GO:0016787;GO:0016817;GO:0016818;GO:0016887;GO:0017076;GO:0017111;GO:0017171;GO:0019899;GO:0030554;GO:0032553;GO:0032555;GO:0032559;GO:0042623;GO:0043531;GO:0043565;GO:0043566;GO:0051880;GO:0070011;GO:…	nucleotide binding;nucleoside binding;purine nucleoside binding;nucleic acid binding;DNA binding;RNA binding;single-stranded RNA binding;catalytic activity;endopeptidase activity;ATP-dependent peptidase activity;serine-type endopeptidase activity;binding	GO:0001666;GO:0006139;GO:0006259;GO:0006461;GO:0006508;GO:0006807;GO:0006950;GO:0006979;GO:0008152;GO:0009056;GO:0009057;GO:0009987;GO:0010926;GO:0016043;GO:0019538;GO:0019941;GO:0022607;GO:0030163;GO:0032042;GO:0033554;GO:0034599;GO:0034960;GO:0034962;GO:0042221;GO:0043170;GO:0043283;GO:0043285;GO:0043632;GO:0043933;GO:0044237;GO:0044238;GO:0044248;GO:0044257;GO:0044260;GO:0044265;GO:0044267;GO:…	response to hypoxia;nucleobase, nucleoside, nucleotide and nucleic acid metabolic process;DNA metabolic process;protein complex assembly;proteolysis;nitrogen compound metabolic process;response to stress;response to oxidative stress;metabolic process	hsa:9361			K08675	3	2	2	3	2	2	3	2	2	3	1	1	0	1	1	0	1	1	0	4.7
108	1269;3019;3136;3651;6380;8316;8494	107;108;109	56;114;309	IPI00005159;IPI00470573;IPI01014716;IPI01020993	7;6;5;4	7;6;5;4	4;3;2;3	FALSE	Actin-related protein 2;Actin-like protein 2;cDNA FLJ51656, highly similar to Actin-like protein 2	ACTR2;ARP2	Actin-related protein 2;actin-related protein 2 isoform a;39 kDa protein;45 kDa protein	P61160;Q8IY98;B4DHK9;E9PF41	ARP2_HUMAN;B4DHK9_HUMAN	ENST00000260641;ENST00000377982;ENST00000409926	OTTHUMP00000159937;OTTHUMP00000202270	NP_005713;NP_001005386	PF00022	Actin	Actin	GO:0005737;GO:0005885;GO:0032991;GO:0042995;GO:0043234;GO:0044422;GO:0044424;GO:0044430;GO:0044446;GO:0044464	cytoplasm;Arp2/3 protein complex;macromolecular complex;cell projection;protein complex;organelle part;intracellular part;cytoskeletal part;intracellular organelle part;cell part	GO:0000166;GO:0001882;GO:0001883;GO:0003779;GO:0005488;GO:0005515;GO:0005524;GO:0008092;GO:0017076;GO:0030554;GO:0032553;GO:0032555;GO:0032559	nucleotide binding;nucleoside binding;purine nucleoside binding;actin binding;binding;protein binding;ATP binding;cytoskeletal protein binding;purine nucleotide binding;adenyl nucleotide binding;ribonucleotide binding;purine ribonucleotide binding	GO:0006928;GO:0009987	cell motion;cellular process					4	7	9	14	7	9	14	4	5	7	7	0	1	7	0	1	4	0	1	20.6
109	803;2236;6086;7047;8056			IPI00005160;IPI00737530;IPI00927418;IPI00925033;IPI00924615;IPI00927612;IPI00927861;IPI00927206	5;5;1;1;1;1;1;1	5;5;1;1;1;1;1;1	5;5;1;1;1;1;1;1	FALSE	Actin-related protein 2/3 complex subunit 1B;Arp2/3 complex 41 kDa subunit;p41-ARC	ARPC1B;ARC41	Actin-related protein 2/3 complex subunit 1B;actin-related protein 2/3 complex subunit 1B-like	O15143;A4D275	ARC1B_HUMAN	ENST00000252725	OTTHUMP00000206018;OTTHUMP00000206020	NP_005711;XP_941344	PF00400	WD40	WD domain, G-beta repeat	GO:0005737;GO:0005885;GO:0032991;GO:0043234;GO:0044422;GO:0044424;GO:0044430;GO:0044446;GO:0044464	cytoplasm;Arp2/3 protein complex;macromolecular complex;protein complex;organelle part;intracellular part;cytoskeletal part;intracellular organelle part;cell part	GO:0003779;GO:0005198;GO:0005200;GO:0005488;GO:0005515;GO:0008092	actin binding;structural molecule activity;structural constituent of cytoskeleton;binding;protein binding;cytoskeletal protein binding	GO:0006928;GO:0008064;GO:0009987;GO:0019222;GO:0030832;GO:0030833;GO:0031323;GO:0032268;GO:0032271;GO:0032535;GO:0032956;GO:0032970;GO:0033043;GO:0043254;GO:0044087;GO:0050789;GO:0050794;GO:0051128;GO:0051246;GO:0051493;GO:0060255;GO:0065007;GO:0065008;GO:0080090	cell motion;regulation of actin polymerization or depolymerization;cellular process;regulation of metabolic process;regulation of actin filament length;regulation of actin filament polymerization;regulation of cellular metabolic process	hsa:10095	ko04810	Regulation of actin cytoskeleton	K05757	8	5	5	7	5	5	7	5	5	7	5	0	0	5	0	0	5	0	0	14.8
110	1362;1383;3503;8922			IPI00005161;IPI00000477;IPI00927156;IPI00925920;IPI00926315;IPI00925705	4;2;1;1;1;1	4;2;1;1;1;1	4;2;1;1;1;1	FALSE	Actin-related protein 2/3 complex subunit 2;Arp2/3 complex 34 kDa subunit;PNAS-139	ARPC2;ARC34;PRO2446	Actin-related protein 2/3 complex subunit 2;Uncharacterized protein	O15144;Q53R19;E7EWG5;Q9BXV5	ARPC2_HUMAN;Q9BXV5_HUMAN	ENST00000295685;ENST00000315717	OTTHUMP00000164144;OTTHUMP00000165866	NP_005722;NP_690601	PF04045	P34-Arc	Arp2/3 complex, 34 kD subunit p34-Arc	GO:0005737;GO:0005885;GO:0032991;GO:0042995;GO:0043234;GO:0044422;GO:0044424;GO:0044430;GO:0044446;GO:0044464;GO:0005856;GO:0043226;GO:0043228;GO:0043229;GO:0043232	cytoplasm;Arp2/3 protein complex;macromolecular complex;cell projection;protein complex;organelle part;intracellular part;cytoskeletal part;intracellular organelle part;cell part;cytoskeleton;organelle;non-membrane-bounded organelle	GO:0003779;GO:0005198;GO:0005200;GO:0005488;GO:0005515;GO:0008092	actin binding;structural molecule activity;structural constituent of cytoskeleton;binding;protein binding;cytoskeletal protein binding	GO:0006928;GO:0009987;GO:0008064;GO:0019222;GO:0030832;GO:0030833;GO:0031323;GO:0032268;GO:0032271;GO:0032535;GO:0032956;GO:0032970;GO:0033043;GO:0043254;GO:0044087;GO:0050789;GO:0050794;GO:0051128;GO:0051246;GO:0051493;GO:0060255;GO:0065007;GO:0065008;GO:0080090	cell motion;cellular process;regulation of actin polymerization or depolymerization;regulation of metabolic process;regulation of actin filament length;regulation of actin filament polymerization;regulation of cellular metabolic process	hsa:10109	ko04810	Regulation of actin cytoskeleton	K05758	6	4	4	7	4	4	7	4	4	7	4	0	1	4	0	1	4	0	1	23
111	991;1384;4782	110	19	IPI00005162;IPI00911088;IPI00796102;IPI01022848	3;3;2;2	3;3;2;2	3;3;2;2	FALSE	Actin-related protein 2/3 complex subunit 3;Arp2/3 complex 21 kDa subunit;cDNA FLJ51245, highly similar to Actin-related protein 2/3 complex subunit 3	ARPC3;ARC21	Actin-related protein 2/3 complex subunit 3;cDNA FLJ51245, highly similar to Actin-related protein 2/3 complex subunit 3;Uncharacterized protein;10 kDa protein	O15145;B2R4D5;Q2LE71;B4DM63;C9JZD1	ARPC3_HUMAN;B4DM63_HUMAN	ENST00000228825;ENST00000392683	OTTHUMP00000166104;OTTHUMP00000166106	NP_005710	PF04062	P21-Arc	ARP2/3 complex ARPC3 (21 kDa) subunit	GO:0005737;GO:0005885;GO:0032991;GO:0042995;GO:0043234;GO:0044422;GO:0044424;GO:0044430;GO:0044446;GO:0044464;GO:0005856;GO:0043226;GO:0043228;GO:0043229;GO:0043232	cytoplasm;Arp2/3 protein complex;macromolecular complex;cell projection;protein complex;organelle part;intracellular part;cytoskeletal part;intracellular organelle part;cell part;cytoskeleton;organelle;non-membrane-bounded organelle	GO:0003779;GO:0005198;GO:0005200;GO:0005488;GO:0005515;GO:0008092	actin binding;structural molecule activity;structural constituent of cytoskeleton;binding;protein binding;cytoskeletal protein binding	GO:0006928;GO:0008064;GO:0009987;GO:0019222;GO:0030832;GO:0030833;GO:0031323;GO:0032268;GO:0032271;GO:0032535;GO:0032956;GO:0032970;GO:0033043;GO:0043254;GO:0044087;GO:0050789;GO:0050794;GO:0051128;GO:0051246;GO:0051493;GO:0060255;GO:0065007;GO:0065008;GO:0080090	cell motion;regulation of actin polymerization or depolymerization;cellular process;regulation of metabolic process;regulation of actin filament length;regulation of actin filament polymerization;regulation of cellular metabolic process	hsa:10094	ko04810	Regulation of actin cytoskeleton	K05756	4	3	3	4	3	3	4	3	3	4	2	1	1	2	1	1	2	1	1	17.4
112	2279;4698;5014;8602;8858			IPI00005179;IPI00217386;IPI00552946;IPI00911024;IPI00552334;IPI00966384;IPI00552677	5;5;3;3;3;2;1	5;5;3;3;3;2;1	5;5;3;3;3;2;1	FALSE	DNA-directed RNA polymerases I and III subunit RPAC1;DNA-directed RNA polymerases I and III 40 kDa polypeptide;RPC40;AC40;RPA39;Polymerase (RNA) I polypeptide C, 30kDa;cDNA FLJ57708, highly similar to DNA-directed RNA polymerase I 40 kDa polypeptide (EC 2.7.7.6)	POLR1C;POLR1E;RP3-337H4.4-005;RP3-337H4.4-007	Isoform 1 of DNA-directed RNA polymerases I and III subunit RPAC1;Isoform 2 of DNA-directed RNA polymerases I and III subunit RPAC1;Uncharacterized protein;cDNA FLJ57708, highly similar to DNA-directed RNA polymerase I 40 kDa polypeptide;Polymerase (RNA) I	O15160-1;O15160;E9PBA4;Q5JTE0;Q96HT3;O15160-2;Q5JTE4;E7EQB9;E9PDD3;Q5JTD9;B4DEC2;Q5JTE2	RPAC1_HUMAN;Q5JTD9_HUMAN;B4DEC2_HUMAN;Q5JTE2_HUMAN	ENST00000304004;ENST00000372389;ENST00000372373;ENST00000372356	OTTHUMP00000016470;OTTHUMP00000016468;OTTHUMP00000016467;OTTHUMP00000016469	NP_976035	PF01000;PF01193	RNA_pol_A_bac;RNA_pol_L	RNA polymerase Rpb3/RpoA insert domain;RNA polymerase Rpb3/Rpb11 dimerisation domain	GO:0000428;GO:0005654;GO:0005736;GO:0030880;GO:0032991;GO:0043234;GO:0044422;GO:0044424;GO:0044428;GO:0044446;GO:0044452;GO:0044464;GO:0055029;GO:0005634;GO:0043226;GO:0043227;GO:0043229;GO:0043231	DNA-directed RNA polymerase complex;nucleoplasm;DNA-directed RNA polymerase I complex;RNA polymerase complex;macromolecular complex;protein complex;organelle part;intracellular part;nuclear part;intracellular organelle part;nucleolar part;cell part	GO:0003676;GO:0003677;GO:0003824;GO:0003899;GO:0005488;GO:0005515;GO:0016740;GO:0016772;GO:0016779;GO:0034062;GO:0046983	nucleic acid binding;DNA binding;catalytic activity;DNA-directed RNA polymerase activity;binding;protein binding;transferase activity;transferase activity, transferring phosphorus-containing groups;nucleotidyltransferase activity;RNA polymerase activity	GO:0006139;GO:0006350;GO:0006351;GO:0006360;GO:0006807;GO:0008152;GO:0009058;GO:0009059;GO:0009987;GO:0016070;GO:0032774;GO:0034645;GO:0034960;GO:0034961;GO:0043170;GO:0043283;GO:0043284;GO:0044237;GO:0044238;GO:0044249;GO:0044260	nucleobase, nucleoside, nucleotide and nucleic acid metabolic process;transcription;transcription, DNA-dependent;transcription from RNA polymerase I promoter;nitrogen compound metabolic process;metabolic process;biosynthetic process	hsa:9533	ko03020	RNA polymerase	K03027	7	5	5	7	5	5	7	5	5	7	5	2	0	5	2	0	5	2	0	19.9
113	538;2227;4555;8386			IPI00005184;IPI00184317;IPI01012915;IPI00444332;IPI00925852	4;4;4;3;3	4;4;4;3;3	4;4;4;3;3	FALSE	Transcription intermediary factor 1-alpha;Tripartite motif-containing protein 24;RING finger protein 82;cDNA FLJ53462, highly similar to Transcription intermediary factor 1-alpha;cDNA FLJ45687 fis, clone FCBBF3020030, highly similar to Transcription intermediary factor 1-alpha	TRIM24;RNF82;TIF1;TIF1A	Isoform Long of Transcription intermediary factor 1-alpha;Isoform Short of Transcription intermediary factor 1-alpha;cDNA FLJ53462, highly similar to Transcription intermediary factor 1-alpha;Uncharacterized protein;Uncharacterized protein	O15164-1;O15164;O15164-2;B4DYZ9;E7ES63;Q6ZSA6;C9JPT4	TIF1A_HUMAN;B4DYZ9_HUMAN;Q6ZSA6_HUMAN	ENST00000343526;ENST00000378381	OTTHUMP00000208723;OTTHUMP00000208725;OTTHUMP00000208726	NP_056989;NP_003843	PF00439;PF00628;PF00643;PF00097	Bromodomain;PHD;zf-B_box;zf-C3HC4	Bromodomain;PHD-finger;B-box zinc finger;Zinc finger, C3HC4 type (RING finger)	GO:0005634;GO:0043226;GO:0043227;GO:0043229;GO:0043231;GO:0044424;GO:0044464;GO:0005622;GO:0005737	nucleus;organelle;membrane-bounded organelle;intracellular organelle;intracellular membrane-bounded organelle;intracellular part;cell part;intracellular;cytoplasm	GO:0003676;GO:0003677;GO:0003712;GO:0003713;GO:0005102;GO:0005488;GO:0005515;GO:0008134;GO:0008270;GO:0016563;GO:0030528;GO:0032182;GO:0032183;GO:0043167;GO:0043169;GO:0046872;GO:0046914;GO:0016922	nucleic acid binding;DNA binding;transcription cofactor activity;transcription coactivator activity;receptor binding;binding;protein binding;transcription factor binding;zinc ion binding;transcription activator activity;transcription regulator activity	GO:0006139;GO:0006350;GO:0006351;GO:0006355;GO:0006366;GO:0006807;GO:0008152;GO:0009058;GO:0009059;GO:0009889;GO:0009987;GO:0010468;GO:0010556;GO:0016070;GO:0019219;GO:0019222;GO:0031323;GO:0031326;GO:0032774;GO:0034645;GO:0034960;GO:0034961;GO:0043170;GO:0043283;GO:0043284;GO:0044237;GO:0044238;GO:0044249;GO:0044260;GO:0045449;GO:0050789;GO:0050794;GO:0051171;GO:0051252;GO:0060255;GO:0065007;GO:…	nucleobase, nucleoside, nucleotide and nucleic acid metabolic process;transcription;transcription, DNA-dependent;regulation of transcription, DNA-dependent;transcription from RNA polymerase II promoter;nitrogen compound metabolic process;metabolic process					5	4	4	6	4	4	6	4	4	6	4	0	2	4	0	2	4	0	2	3.9
114	3638;3668;3669;8444;8570			IPI00005198;IPI00641665;IPI00643578	5;3;1	5;3;1	5;3;1	FALSE	Interleukin enhancer-binding factor 2;Nuclear factor of activated T-cells 45 kDa	ILF2;NF45;PRO3063	Interleukin enhancer-binding factor 2;12 kDa protein	Q12905;B4DY09;F4ZW62;F4ZW63;Q53FG3	ILF2_HUMAN	ENST00000361891;ENST00000368684	OTTHUMP00000035158;OTTHUMP00000035160	NP_004506	PF07528	DZF	DZF	GO:0005730;GO:0043226;GO:0043228;GO:0043229;GO:0043232;GO:0044422;GO:0044424;GO:0044428;GO:0044446;GO:0044464	nucleolus;organelle;non-membrane-bounded organelle;intracellular organelle;intracellular non-membrane-bounded organelle;organelle part;intracellular part;nuclear part;intracellular organelle part;cell part	GO:0003676;GO:0003677;GO:0003702;GO:0003723;GO:0003725;GO:0005488;GO:0005515;GO:0030528	nucleic acid binding;DNA binding;RNA polymerase II transcription factor activity;RNA binding;double-stranded RNA binding;binding;protein binding;transcription regulator activity	GO:0006139;GO:0006350;GO:0006355;GO:0006807;GO:0008152;GO:0009058;GO:0009059;GO:0009889;GO:0009891;GO:0009893;GO:0009987;GO:0010468;GO:0010556;GO:0010557;GO:0010604;GO:0010628;GO:0019219;GO:0019222;GO:0031323;GO:0031325;GO:0031326;GO:0031328;GO:0034645;GO:0034960;GO:0034961;GO:0043170;GO:0043283;GO:0043284;GO:0044237;GO:0044238;GO:0044249;GO:0044260;GO:0045449;GO:0045893;GO:0045935;GO:0045941;GO:…	nucleobase, nucleoside, nucleotide and nucleic acid metabolic process;transcription;regulation of transcription, DNA-dependent;nitrogen compound metabolic process;metabolic process;biosynthetic process;macromolecule biosynthetic process	hsa:3608				3	5	5	9	5	5	9	5	5	9	5	0	0	5	0	0	5	0	0	14.9
115	8538			IPI00005537;IPI00217277;IPI00015920;IPI01009526	1;1;1;1	1;1;1;1	1;1;1;1	FALSE	cDNA FLJ60124, highly similar to Mitochondrial dicarboxylate carrier;Mitochondrial dicarboxylate carrier;Solute carrier family 25 member 10;cDNA FLJ61034, highly similar to Mitochondrial dicarboxylate carrier	SLC25A10;DIC	cDNA FLJ60124, highly similar to Mitochondrial dicarboxylate carrier;Isoform 2 of Mitochondrial dicarboxylate carrier;Isoform 1 of Mitochondrial dicarboxylate carrier;cDNA FLJ61034, highly similar to Mitochondrial dicarboxylate carrier	B4DLN1;Q9UBX3-2;Q9UBX3;Q9UBX3-1;B4E1E9	B4DLN1_HUMAN;DIC_HUMAN;B4E1E9_HUMAN	ENST00000331531;ENST00000350690		NP_036272	PF00153;PF00542	Mito_carr;Ribosomal_L12	Mitochondrial carrier protein;Ribosomal protein L7/L12 C-terminal domain	GO:0005739;GO:0005840;GO:0016021;GO:0030529;GO:0031224;GO:0032991;GO:0043226;GO:0043227;GO:0043228;GO:0043229;GO:0043231;GO:0043232;GO:0044424;GO:0044425;GO:0044444;GO:0044464;GO:0005743;GO:0016020;GO:0019866;GO:0031090;GO:0031966;GO:0044422;GO:0044429;GO:0044446	mitochondrion;ribosome;integral to membrane;ribonucleoprotein complex;intrinsic to membrane;macromolecular complex;organelle;membrane-bounded organelle;non-membrane-bounded organelle;intracellular organelle;intracellular membrane-bounded organelle	GO:0003735;GO:0005198;GO:0005488;GO:0005215;GO:0005310;GO:0005342;GO:0022857;GO:0022891;GO:0022892;GO:0046943;GO:0015291;GO:0022804	structural constituent of ribosome;structural molecule activity;binding;transporter activity;dicarboxylic acid transmembrane transporter activity;organic acid transmembrane transporter activity;transmembrane transporter activity	GO:0006412;GO:0006810;GO:0006839;GO:0008152;GO:0009058;GO:0009059;GO:0009987;GO:0019538;GO:0034645;GO:0034960;GO:0034961;GO:0043170;GO:0043283;GO:0043284;GO:0044237;GO:0044238;GO:0044249;GO:0044260;GO:0044267;GO:0046907;GO:0051234;GO:0051649;GO:0005975;GO:0005996;GO:0006006;GO:0006066;GO:0006082;GO:0006090;GO:0006094;GO:0006835;GO:0015849;GO:0016051;GO:0019318;GO:0019319;GO:0019752;GO:0032787;GO:…	translation;transport;mitochondrial transport;metabolic process;biosynthetic process;macromolecule biosynthetic process;cellular process;protein metabolic process;cellular macromolecule biosynthetic process;cellular biopolymer metabolic process	hsa:1468				4	1	1	2	1	1	2	1	1	2	1	0	0	1	0	0	1	0	0	5.4
116	233;234;921;8953			IPI00005613;IPI00619914;IPI00871981;IPI00457142;IPI00102851;IPI00872091;IPI00619942;IPI00946935	4;4;2;2;2;2;2;2	4;4;2;2;2;2;2;2	4;4;2;2;2;2;2;2	FALSE	Splicing factor U2AF 35 kDa subunit;U2 auxiliary factor 35 kDa subunit;U2 snRNP auxiliary factor small subunit;Putative uncharacterized protein DKFZp313J1712;Splicing factor U2AF 26 kDa subunit;U2 auxiliary factor 26;U2 small nuclear RNA auxiliary factor 1-like protein 4;U2(RNU2) small nuclear RNA auxiliary factor 1-like protein 3;FP793;U2(RNU2) small nuclear RNA auxiliary factor 1, isoform CRA_a	U2AF1;U2AF35;U2AFBP;DKFZp313J1712;U2AF1L4;U2AF1-RS3;U2AF1L3;hCG_401287	Splicing factor U2AF 35 kDa subunit;splicing factor U2AF 35 kDa subunit isoform b;Isoform 1 of Splicing factor U2AF 26 kDa subunit;splicing factor U2AF 35 kDa subunit-like;Isoform 2 of Splicing factor U2AF 26 kDa subunit;Isoform 3 of Splicing factor U2AF 2	Q01081;B5BU08;Q7Z780;Q69YM7;Q701P4;Q8WU68-1;Q8WU68;Q8WU68-2;Q8WU68-3;Q71RF1	U2AF1_HUMAN;Q69YM7_HUMAN;U2AF4_HUMAN;Q71RF1_HUMAN	ENST00000291552;ENST00000380276;ENST00000292879;ENST00000378975;ENST00000398137	OTTHUMP00000109423;OTTHUMP00000109424;OTTHUMP00000214620;OTTHUMP00000214619	NP_006749;NP_001020374;XP_003119657;NP_659424;NP_001035515;NP_001020375	PF00076;PF00642	RRM_1;zf-CCCH	RNA recognition motif. (a.k.a. RRM, RBD, or RNP domain);Zinc finger C-x8-C-x5-C-x3-H type (and similar)	GO:0005681;GO:0015030;GO:0016604;GO:0030529;GO:0032991;GO:0044422;GO:0044424;GO:0044428;GO:0044446;GO:0044451;GO:0044464;GO:0005634;GO:0043226;GO:0043227;GO:0043229;GO:0043231;GO:0016607	spliceosomal complex;Cajal body;nuclear body;ribonucleoprotein complex;macromolecular complex;organelle part;intracellular part;nuclear part;intracellular organelle part;nucleoplasm part;cell part;nucleus;organelle;membrane-bounded organelle	GO:0000166;GO:0003676;GO:0003723;GO:0005488;GO:0008270;GO:0043167;GO:0043169;GO:0046872;GO:0046914;GO:0005515;GO:0019904;GO:0050733	nucleotide binding;nucleic acid binding;RNA binding;binding;zinc ion binding;ion binding;cation binding;metal ion binding;transition metal ion binding;protein binding;protein domain specific binding;RS domain binding	GO:0000375;GO:0000377;GO:0000398;GO:0006139;GO:0006396;GO:0006397;GO:0006807;GO:0008152;GO:0008380;GO:0009987;GO:0016070;GO:0016071;GO:0034960;GO:0043170;GO:0043283;GO:0044237;GO:0044238;GO:0044260	RNA splicing, via transesterification reactions;RNA splicing, via transesterification reactions with bulged adenosine as nucleophile;nuclear mRNA splicing, via spliceosome;nucleobase, nucleoside, nucleotide and nucleic acid metabolic process	hsa:7307;hsa:199746				8	4	4	8	4	4	8	4	4	8	4	3	2	4	3	2	4	3	2	20
117	975;1187;1195;1955;5996;8795	111	866	IPI00005648;IPI00872777;IPI00942551;IPI01014784;IPI01015604	6;3;2;2;1	6;3;2;2;1	6;3;2;2;1	FALSE	Scaffold attachment factor B2;Putative uncharacterized protein SAFB2	SAFB2;KIAA0138	Scaffold attachment factor B2;Uncharacterized protein	Q14151;A0PJ47;A8MXT5	SAFB2_HUMAN;A8MXT5_HUMAN	ENST00000252542;ENST00000394625		NP_055464	PF00076;PF02037	RRM_1;SAP	RNA recognition motif. (a.k.a. RRM, RBD, or RNP domain);SAP domain	GO:0005634;GO:0005737;GO:0043226;GO:0043227;GO:0043229;GO:0043231;GO:0044424;GO:0044464	nucleus;cytoplasm;organelle;membrane-bounded organelle;intracellular organelle;intracellular membrane-bounded organelle;intracellular part;cell part	GO:0000166;GO:0003676;GO:0003677;GO:0003723;GO:0005488	nucleotide binding;nucleic acid binding;DNA binding;RNA binding;binding	GO:0006139;GO:0006350;GO:0006355;GO:0006807;GO:0008152;GO:0009058;GO:0009059;GO:0009889;GO:0009987;GO:0010468;GO:0010556;GO:0019219;GO:0019222;GO:0031323;GO:0031326;GO:0034645;GO:0034960;GO:0034961;GO:0043170;GO:0043283;GO:0043284;GO:0044237;GO:0044238;GO:0044249;GO:0044260;GO:0045449;GO:0050789;GO:0050794;GO:0051171;GO:0051252;GO:0060255;GO:0065007;GO:0080090	nucleobase, nucleoside, nucleotide and nucleic acid metabolic process;transcription;regulation of transcription, DNA-dependent;nitrogen compound metabolic process;metabolic process;biosynthetic process;macromolecule biosynthetic process	hsa:9667				5	6	6	11	6	6	11	6	6	11	4	0	5	4	0	5	4	0	5	7.1
118	7807			IPI00005670;IPI00514175;IPI00514360;IPI00515030;IPI00641917	1;1;1;1;1	1;1;1;1;1	1;1;1;1;1	FALSE	Cell division cycle protein 123 homolog;HT-1080;PZ32	CDC123;C10orf7;D123	Cell division cycle protein 123 homolog;36 kDa protein;34 kDa protein;21 kDa protein;14 kDa protein	O75794	CD123_HUMAN	ENST00000281141	OTTHUMP00000019106;OTTHUMP00000019110;OTTHUMP00000019108;OTTHUMP00000019107;OTTHUMP00000019109	NP_006014	PF07065	D123	D123	GO:0005737;GO:0044424;GO:0044464	cytoplasm;intracellular part;cell part			GO:0007050;GO:0007346;GO:0008284;GO:0009987;GO:0022402;GO:0042127;GO:0048518;GO:0048522;GO:0050789;GO:0050794;GO:0051301;GO:0051726;GO:0065007	cell cycle arrest;regulation of mitotic cell cycle;positive regulation of cell proliferation;cellular process;cell cycle process;regulation of cell proliferation;positive regulation of biological process;positive regulation of cellular process	hsa:8872				5	1	1	1	1	1	1	1	1	1	1	0	0	1	0	0	1	0	0	3
119	168;385;386;1656;3307;3392;3586;3981;6143;7275;7593	112	183	IPI00218187;IPI00005705;IPI01022906;IPI01022713;IPI01023066	11;11;11;10;9	2;2;2;1;2	2;2;2;1;2	FALSE	Serine/threonine-protein phosphatase PP1-gamma catalytic subunit;Protein phosphatase 1C catalytic subunit;Serine/threonine protein phosphatase	PPP1CC	Isoform Gamma-2 of Serine/threonine-protein phosphatase PP1-gamma catalytic subunit;Isoform Gamma-1 of Serine/threonine-protein phosphatase PP1-gamma catalytic subunit;Serine/threonine-protein phosphatase;38 kDa protein;31 kDa protein	P36873-2;P36873;P36873-1;Q9UPN1	PP1G_HUMAN;Q9UPN1_HUMAN	ENST00000335007;ENST00000340766		NP_002701	PF00149	Metallophos	Calcineurin-like phosphoesterase	GO:0032991;GO:0034708;GO:0035097;GO:0043234;GO:0044422;GO:0044424;GO:0044428;GO:0044446;GO:0044451;GO:0044464;GO:0005741;GO:0016020;GO:0019867;GO:0031090;GO:0031966;GO:0031968;GO:0044429;GO:0044444;GO:0045202	macromolecular complex;methyltransferase complex;histone methyltransferase complex;protein complex;organelle part;intracellular part;nuclear part;intracellular organelle part;nucleoplasm part;cell part;mitochondrial outer membrane;membrane;outer membrane	GO:0003824;GO:0004721;GO:0004722;GO:0005488;GO:0005506;GO:0005515;GO:0016787;GO:0016788;GO:0016791;GO:0019899;GO:0019900;GO:0019901;GO:0030145;GO:0042578;GO:0043167;GO:0043169;GO:0046872;GO:0046914;GO:0042802	catalytic activity;phosphoprotein phosphatase activity;protein serine/threonine phosphatase activity;binding;iron ion binding;protein binding;hydrolase activity;hydrolase activity, acting on ester bonds;phosphatase activity;enzyme binding;kinase binding	GO:0005975;GO:0005976;GO:0005977;GO:0006073;GO:0006091;GO:0006112;GO:0007049;GO:0008152;GO:0009987;GO:0015980;GO:0034960;GO:0043170;GO:0043283;GO:0044042;GO:0044237;GO:0044238;GO:0044260;GO:0044262;GO:0044264;GO:0051301;GO:0006464;GO:0006470;GO:0006793;GO:0006796;GO:0016311;GO:0019538;GO:0043412;GO:0043687;GO:0044267	carbohydrate metabolic process;polysaccharide metabolic process;glycogen metabolic process;cellular glucan metabolic process;generation of precursor metabolites and energy;energy reserve metabolic process;cell cycle;metabolic process;cellular process	hsa:5501	ko04810;ko04510;ko04270;ko04910;ko04720	Regulation of actin cytoskeleton;Focal adhesion;Vascular smooth muscle contraction;Insulin signaling pathway;Long-term potentiation	K06269	5	11	11	20	2	2	4	2	2	4	11	4	1	2	1	0	2	1	0	38.3
120	1582;1963;4327;4985;5199;5616;6490;6749;7677;7714	113	176	IPI00005719;IPI00917079;IPI01009517;IPI00022134;IPI00334174;IPI00937805;IPI00185217;IPI00024282;IPI01013645;IPI00903040;IPI00394882;IPI00383449	10;7;7;6;6;6;6;3;3;3;1;1	2;2;0;0;2;1;1;0;0;0;0;0	2;2;0;0;2;1;1;0;0;0;0;0	FALSE	Ras-related protein Rab-1A;YPT1-related protein;Small GTP-binding protein;Putative small GTP-binding protein (Rab1b)	RAB1A;RAB1;rab1b	Isoform 1 of Ras-related protein Rab-1A;Uncharacterized protein;Small GTP-binding protein;Putative small GTP-binding protein;Isoform 2 of Ras-related protein Rab-1A;Uncharacterized protein;Isoform 3 of Ras-related protein Rab-1A	P62820-1;P62820;Q5U0I6;E7END7;Q92927;E7EWA5;Q9H1C9;P62820-2;B7Z8M7;Q96RD8;E7ETK2;P62820-3	RAB1A_HUMAN;Q92927_HUMAN;Q9H1C9_HUMAN	ENST00000342609;ENST00000356214;ENST00000398529;ENST00000409784;ENST00000311481;ENST00000394080;ENST00000314965	OTTHUMP00000202271;OTTHUMP00000202273;OTTHUMP00000202272;OTTHUMP00000202274	NP_004152;NP_056358	PF00071	Ras	Ras family	GO:0005783;GO:0005794;GO:0043226;GO:0043227;GO:0043229;GO:0043231;GO:0044424;GO:0044444;GO:0044464	endoplasmic reticulum;Golgi apparatus;organelle;membrane-bounded organelle;intracellular organelle;intracellular membrane-bounded organelle;intracellular part;cytoplasmic part;cell part	GO:0000166;GO:0003824;GO:0003924;GO:0005488;GO:0005525;GO:0016462;GO:0016787;GO:0016817;GO:0016818;GO:0017076;GO:0017111;GO:0019001;GO:0032553;GO:0032555;GO:0032561;GO:0005515	nucleotide binding;catalytic activity;GTPase activity;binding;GTP binding;pyrophosphatase activity;hydrolase activity;hydrolase activity, acting on acid anhydrides;hydrolase activity, acting on acid anhydrides, in phosphorus-containing anhydrides	GO:0006810;GO:0007154;GO:0007165;GO:0007242;GO:0007264;GO:0009987;GO:0015031;GO:0016192;GO:0045184;GO:0050789;GO:0050794;GO:0051234;GO:0065007	transport;cell communication;signal transduction;intracellular signaling cascade;small GTPase mediated signal transduction;cellular process;protein transport;vesicle-mediated transport;establishment of protein localization;regulation of biological process	hsa:5861			K07874	12	10	10	18	2	2	3	2	2	3	10	4	3	2	0	0	2	0	0	56.1
121	274;740;1747;3341;3475;3476;7025;8270	114	151	IPI00005724;IPI00927255;IPI00924801	8;6;3	8;6;3	8;6;3	FALSE	LanC-like protein 1;40 kDa erythrocyte membrane protein;p40;cDNA FLJ51489, highly similar to LanC-like protein 1	LANCL1;GPR69A	LanC-like protein 1;Uncharacterized protein	O43813;B2R602;Q53TN2;Q6FHH6;B4DGM7;E9PHS0	LANC1_HUMAN;B4DGM7_HUMAN	ENST00000233714	OTTHUMP00000163940;OTTHUMP00000206535;OTTHUMP00000206536;OTTHUMP00000206537;OTTHUMP00000206538;OTTHUMP00000206539	NP_001130046;NP_001130047;NP_006046	PF05147	LANC_like	Lanthionine synthetase C-like protein	GO:0005737;GO:0005887;GO:0016021;GO:0031224;GO:0031226;GO:0044424;GO:0044425;GO:0044459;GO:0044464	cytoplasm;integral to plasma membrane;integral to membrane;intrinsic to membrane;intrinsic to plasma membrane;intracellular part;membrane part;plasma membrane part;cell part	GO:0003824;GO:0004871;GO:0004872;GO:0004888;GO:0004930;GO:0005102;GO:0005488;GO:0005515;GO:0050750;GO:0060089;GO:0070325	catalytic activity;signal transducer activity;receptor activity;transmembrane receptor activity;G-protein coupled receptor activity;receptor binding;binding;protein binding;low-density lipoprotein receptor binding;molecular transducer activity	GO:0007154;GO:0007165;GO:0007166;GO:0007186;GO:0009987;GO:0050789;GO:0050794;GO:0065007	cell communication;signal transduction;cell surface receptor linked signal transduction;G-protein coupled receptor protein signaling pathway;cellular process;regulation of biological process;regulation of cellular process;biological regulation	hsa:10314				3	8	10	18	8	10	18	8	10	18	8	3	0	8	3	0	8	3	0	19
122	4467;5932			IPI00005737;IPI01015290;IPI00399142;IPI00641719;IPI00922295;IPI00922900	2;2;2;2;1;1	2;2;2;2;1;1	2;2;2;2;1;1	FALSE	Surfeit locus protein 4;cDNA FLJ50444, highly similar to Surfeit locus protein 4;cDNA FLJ61766, highly similar to Surfeit locus protein 4;cDNA, FLJ79379, highly similar to Surfeit locus protein 4;Surfeit 4, isoform CRA_b;Surfeit 4;cDNA FLJ53092, moderately similar to Surfeit locus protein 4;cDNA FLJ50656, highly similar to Surfeit locus protein 4;Surfeit 4, isoform CRA_c	SURF4;SURF-4;hCG_28148;RP11-244N20.4-002	Isoform 1 of Surfeit locus protein 4;cDNA FLJ50722, highly similar to Surfeit locus protein 4;Uncharacterized protein;Uncharacterized protein;Uncharacterized protein;cDNA FLJ50656, highly similar to Surfeit locus protein 4	O15260-1;O15260;B7Z8F3;B7Z1G8;B7Z7A8;Q5T8U7;O15260-2;Q5T8U5;B7Z605;F5H7X6;B7Z6A4	SURF4_HUMAN;B7Z1G8_HUMAN;Q5T8U7_HUMAN;B7Z605_HUMAN;B7Z6A4_HUMAN	ENST00000371989;ENST00000371991;ENST00000371987;ENST00000371982	OTTHUMP00000022476;OTTHUMP00000022477;OTTHUMP00000022478	NP_149351	PF02077	SURF4	SURF4 family	GO:0005789;GO:0005793;GO:0016020;GO:0016021;GO:0031090;GO:0031224;GO:0044422;GO:0044424;GO:0044425;GO:0044432;GO:0044444;GO:0044446;GO:0044464	endoplasmic reticulum membrane;ER-Golgi intermediate compartment;membrane;integral to membrane;organelle membrane;intrinsic to membrane;organelle part;intracellular part;membrane part;endoplasmic reticulum part;cytoplasmic part	GO:0005488;GO:0005515	binding;protein binding			hsa:6836				6	2	2	4	2	2	4	2	2	4	2	1	0	2	1	0	2	1	0	10.8
123	1231;1509;2891;2994;7492			IPI00005948;IPI00184525	5;5	5;5	5;5	FALSE	Methylthioribose-1-phosphate isomerase;S-methyl-5-thioribose-1-phosphate isomerase;Translation initiation factor eIF-2B subunit alpha/beta/delta-like protein	MRI1;UNQ6390/PRO21135	Isoform 1 of Methylthioribose-1-phosphate isomerase;Isoform 2 of Methylthioribose-1-phosphate isomerase	Q9BV20-1;Q9BV20;Q9BV20-2	MTNA_HUMAN	ENST00000040663;ENST00000319545		NP_001026897;NP_115661	PF01008	IF-2B	Initiation factor 2 subunit family			GO:0003824;GO:0005488;GO:0005515;GO:0016853;GO:0016860;GO:0016861;GO:0042802;GO:0046523	catalytic activity;binding;protein binding;isomerase activity;intramolecular oxidoreductase activity;intramolecular oxidoreductase activity, interconverting aldoses and ketoses;identical protein binding;S-methyl-5-thioribose-1-phosphate isomerase activity	GO:0000096;GO:0000097;GO:0006082;GO:0006519;GO:0006520;GO:0006555;GO:0006790;GO:0006807;GO:0008152;GO:0008652;GO:0009058;GO:0009066;GO:0009067;GO:0009086;GO:0009308;GO:0009309;GO:0009987;GO:0016053;GO:0019752;GO:0034641;GO:0042180;GO:0043436;GO:0044106;GO:0044237;GO:0044238;GO:0044249;GO:0044271;GO:0044272;GO:0046394	sulfur amino acid metabolic process;sulfur amino acid biosynthetic process;organic acid metabolic process;cellular amino acid and derivative metabolic process;cellular amino acid metabolic process;methionine metabolic process;sulfur metabolic process	hsa:84245				2	5	5	7	5	5	7	5	5	7	5	1	0	5	1	0	5	1	0	15.4
124	154;1452;1536;2120;2301;4992;7671			IPI00005969	7	7	6	FALSE	F-actin-capping protein subunit alpha-1;CapZ alpha-1	CAPZA1	F-actin-capping protein subunit alpha-1	P52907;A8K0T9	CAZA1_HUMAN	ENST00000263168	OTTHUMP00000013512	NP_006126	PF01267	F-actin_cap_A	F-actin capping protein alpha subunit	GO:0008290;GO:0032991;GO:0043234;GO:0044422;GO:0044424;GO:0044430;GO:0044446;GO:0044464	F-actin capping protein complex;macromolecular complex;protein complex;organelle part;intracellular part;cytoskeletal part;intracellular organelle part;cell part	GO:0003779;GO:0005488;GO:0005515;GO:0008092	actin binding;binding;protein binding;cytoskeletal protein binding	GO:0006461;GO:0006928;GO:0006996;GO:0007010;GO:0008064;GO:0009892;GO:0009987;GO:0010605;GO:0010639;GO:0010926;GO:0016043;GO:0019222;GO:0022607;GO:0030029;GO:0030036;GO:0030832;GO:0030833;GO:0030834;GO:0030835;GO:0030837;GO:0031323;GO:0031324;GO:0031333;GO:0032268;GO:0032269;GO:0032271;GO:0032272;GO:0032535;GO:0032956;GO:0032970;GO:0033043;GO:0043242;GO:0043244;GO:0043254;GO:0043933;GO:0044087;GO:…	protein complex assembly;cell motion;organelle organization;cytoskeleton organization;regulation of actin polymerization or depolymerization;negative regulation of metabolic process;cellular process;negative regulation of macromolecule metabolic process	hsa:829			K10364	1	7	7	12	7	7	12	6	6	10	7	4	1	7	4	1	6	3	0	37.8
125	1037;2489;8182;8295	115;116	99;102	IPI01009595;IPI00005978;IPI01011463;IPI00385786;IPI00477842;IPI00856075;IPI00746575;IPI00902967;IPI00739666	4;4;4;4;3;3;3;3;2	4;4;4;4;3;3;3;3;2	4;4;4;4;3;3;3;3;2	FALSE	Splicing factor, arginine/serine-rich 2;Splicing factor SC35;Splicing component, 35 kDa;Protein PR264;Splicing factor, arginine/serine-rich 2, isoform CRA_d;cDNA FLJ40890 fis, clone UTERU2001024, highly similar to SPLICING FACTOR, ARGININE/SERINE-RICH 2;cDNA FLJ41718 fis, clone HLUNG2013097, highly similar to SPLICING FACTOR, ARGININE/SERINE-RICH 2;Splicing factor, arginine/serine-rich 2B;Pre-mRN…	SFRS2;hCG_27842;SFRS2B;SRP46;LOC392896;tcag7.956	25 kDa protein;Serine/arginine-rich splicing factor 2;cDNA FLJ40890 fis, clone UTERU2001024, highly similar to SPLICING FACTOR, ARGININE/SERINE-RICH 2;cDNA FLJ35170 fis, clone PLACE6012942, highly similar to SPLICING FACTOR, ARGININE/SERINE-RICH 2;Isoform	Q01130;Q53FN0;B3KUY1;B4DN89;B3KVY2;Q8NAK9;Q9BRL6-1;Q9BRL6;Q9BRL6-2;B3KUF7;F5GYB8;Q6NXQ0;Q8N220;B3KX15;A4D2F6;A4D2F7	SFRS2_HUMAN;B3KUY1_HUMAN;B3KVY2_HUMAN;SFR2B_HUMAN;B3KUF7_HUMAN;B3KX15_HUMAN;A4D2F6_HUMAN	ENST00000392485;ENST00000359995;ENST00000358156		NP_001182356;NP_003007;NP_115285;XP_003119080	PF00076	RRM_1	RNA recognition motif. (a.k.a. RRM, RBD, or RNP domain)	GO:0016604;GO:0016607;GO:0044422;GO:0044424;GO:0044428;GO:0044446;GO:0044451;GO:0044464;GO:0005634;GO:0043226;GO:0043227;GO:0043229;GO:0043231	nuclear body;nuclear speck;organelle part;intracellular part;nuclear part;intracellular organelle part;nucleoplasm part;cell part;nucleus;organelle;membrane-bounded organelle;intracellular organelle;intracellular membrane-bounded organelle	GO:0000166;GO:0003676;GO:0003712;GO:0003714;GO:0003723;GO:0005488;GO:0005515;GO:0008134;GO:0016564;GO:0030528	nucleotide binding;nucleic acid binding;transcription cofactor activity;transcription corepressor activity;RNA binding;binding;protein binding;transcription factor binding;transcription repressor activity;transcription regulator activity	GO:0000375;GO:0000377;GO:0000398;GO:0006139;GO:0006396;GO:0006397;GO:0006807;GO:0008152;GO:0008380;GO:0009987;GO:0016070;GO:0016071;GO:0034960;GO:0043170;GO:0043283;GO:0044237;GO:0044238;GO:0044260	RNA splicing, via transesterification reactions;RNA splicing, via transesterification reactions with bulged adenosine as nucleophile;nuclear mRNA splicing, via spliceosome;nucleobase, nucleoside, nucleotide and nucleic acid metabolic process	hsa:6427;hsa:10929				9	4	4	4	4	4	4	4	4	4	3	0	2	3	0	2	3	0	2	17.1
126	797			IPI00983659;IPI00220232;IPI00005979;IPI00654843;IPI01011751;IPI00908922;IPI00893055;IPI00556659	1;1;1;1;1;1;1;1	1;1;1;1;1;1;1;1	1;1;1;1;1;1;1;1	FALSE	Translation initiation factor eIF-2B subunit delta;eIF-2B GDP-GTP exchange factor subunit delta;Putative uncharacterized protein DKFZp586J0119;cDNA FLJ60165, highly similar to Translation initiation factor eIF-2B subunit delta;Eukaryotic translation initiation factor 2B, subunit 4 delta long isoform variant	EIF2B4;EIF2BD;DKFZp586J0119	Uncharacterized protein;Isoform 2 of Translation initiation factor eIF-2B subunit delta;Isoform 1 of Translation initiation factor eIF-2B subunit delta;Isoform 3 of Translation initiation factor eIF-2B subunit delta;Uncharacterized protein;cDNA FLJ60165, h	E7ERK9;Q9UI10-2;Q9UI10;Q9UI10-1;Q9HBP7;Q9UI10-3;Q71US4;F5H6W1;Q9Y3W7;B4DUP5;Q59FC8	EI2BD_HUMAN;Q9Y3W7_HUMAN;B4DUP5_HUMAN;Q59FC8_HUMAN	ENST00000347454;ENST00000405940	OTTHUMP00000225847;OTTHUMP00000225846;OTTHUMP00000200797;OTTHUMP00000200800;OTTHUMP00000200798	NP_751945;NP_001029288;NP_056451	PF01008	IF-2B	Initiation factor 2 subunit family	GO:0005851;GO:0032991;GO:0043234;GO:0044424;GO:0044444;GO:0044464	eukaryotic translation initiation factor 2B complex;macromolecular complex;protein complex;intracellular part;cytoplasmic part;cell part	GO:0003676;GO:0003743;GO:0005488;GO:0005515;GO:0008135;GO:0031369;GO:0045182	nucleic acid binding;translation initiation factor activity;binding;protein binding;translation factor activity, nucleic acid binding;translation initiation factor binding;translation regulator activity	GO:0001541;GO:0006413;GO:0006417;GO:0006446;GO:0006950;GO:0007272;GO:0008366;GO:0009266;GO:0009408;GO:0009628;GO:0009719;GO:0009725;GO:0009743;GO:0009746;GO:0009749;GO:0009889;GO:0009890;GO:0009892;GO:0009987;GO:0010033;GO:0010468;GO:0010556;GO:0010558;GO:0010605;GO:0010608;GO:0014003;GO:0017148;GO:0019222;GO:0021782;GO:0022602;GO:0031323;GO:0031324;GO:0031326;GO:0031327;GO:0032055;GO:0032057;GO:…	ovarian follicle development;translational initiation;regulation of translation;regulation of translational initiation;response to stress;ensheathment of neurons;axon ensheathment;response to temperature stimulus;response to heat	hsa:8890			K03680	8	1	1	1	1	1	1	1	1	1	1	0	0	1	0	0	1	0	0	2.6
127	1009;1080;1350;1479;1574;1828;1840;1872;1873;1950;1951;2293;2311;3070;3327;3328;4069;4286;4343;4825;4834;4884;4885;4886;5559;5626;6092;6537;6555;6627;6702;6826;6940;6941;7226;7306;7307;7381;7382;7418;7453;7664;8247;8248;8254;8255;8736;9063	117;118;119	537;551;626	IPI00006079;IPI00413671;IPI00978390;IPI00976642;IPI00980443;IPI00413673;IPI00979099;IPI00976726;IPI00983771;REV_IPI00942296;REV_IPI00061926;REV_IPI00023299;REV_IPI00872853;REV_IPI00657836;REV_IPI00658184;REV_IPI00332293;REV_IPI00909981;REV_IPI01012155;REV_IPI00910460;REV_IPI01012139;REV_IPI00943235;REV_IPI00012188;REV_IPI01011771;REV_IPI01010239;REV_IPI01010700	48;48;40;40;38;34;14;7;6;1;1;1;1;1;1;1;1;1;1;1;1;1;1;1;1	48;48;40;40;38;34;14;7;6;1;1;1;1;1;1;1;1;1;1;1;1;1;1;1;1	3;3;0;0;0;3;0;3;0;0;0;0;0;0;0;0;0;0;0;0;0;0;0;0;0	FALSE	Bcl-2-associated transcription factor 1;BCLAF1 protein	BCLAF1;BTF;KIAA0164	Isoform 1 of Bcl-2-associated transcription factor 1;Isoform 2 of Bcl-2-associated transcription factor 1;Uncharacterized protein;Uncharacterized protein;Uncharacterized protein;Isoform 4 of Bcl-2-associated transcription factor 1	Q9NYF8-1;Q9NYF8;Q9NYF8-2;E9PKI6;Q6DCA8;E9PQN2;E9PK09;Q9NYF8-4	BCLF1_HUMAN;Q6DCA8_HUMAN	ENST00000031135;ENST00000353331;ENST00000392348	OTTHUMP00000017270;OTTHUMP00000234734;OTTHUMP00000234711;OTTHUMP00000234777;OTTHUMP00000234780;OTTHUMP00000234712;OTTHUMP00000234778	NP_055554;NP_001070909				GO:0005634;GO:0005737;GO:0043226;GO:0043227;GO:0043229;GO:0043231;GO:0044424;GO:0044464	nucleus;cytoplasm;organelle;membrane-bounded organelle;intracellular organelle;intracellular membrane-bounded organelle;intracellular part;cell part	GO:0003676;GO:0003677;GO:0005488;GO:0005515;GO:0016564;GO:0030528	nucleic acid binding;DNA binding;binding;protein binding;transcription repressor activity;transcription regulator activity	GO:0006139;GO:0006350;GO:0006355;GO:0006807;GO:0006917;GO:0008152;GO:0009058;GO:0009059;GO:0009889;GO:0009890;GO:0009892;GO:0009987;GO:0010468;GO:0010556;GO:0010558;GO:0010605;GO:0010629;GO:0010941;GO:0010942;GO:0012502;GO:0016481;GO:0019219;GO:0019222;GO:0031323;GO:0031324;GO:0031326;GO:0031327;GO:0034645;GO:0034960;GO:0034961;GO:0042981;GO:0043065;GO:0043067;GO:0043068;GO:0043170;GO:0043283;GO:…	nucleobase, nucleoside, nucleotide and nucleic acid metabolic process;transcription;regulation of transcription, DNA-dependent;nitrogen compound metabolic process;induction of apoptosis;metabolic process;biosynthetic process	hsa:9774				25	48	51	88	48	51	88	3	3	6	44	5	28	44	5	28	3	0	1	36.5
128	801;940;2080;5082;6772;6898;7389;8874;8876			IPI00006171;IPI00472161;IPI00479248;IPI00980532;IPI00982852;IPI00979009;IPI00978574	9;9;9;6;2;1;1	9;9;9;6;2;1;1	9;9;9;6;2;1;1	FALSE	Nuclear factor related to kappa-B-binding protein;DNA-binding protein R kappa-B;INO80 complex subunit G	NFRKB;INO80G	Isoform 2 of Nuclear factor related to kappa-B-binding protein;Isoform 1 of Nuclear factor related to kappa-B-binding protein;Isoform 3 of Nuclear factor related to kappa-B-binding protein;Uncharacterized protein	Q6P4R8-2;Q6P4R8;B4DSL1;Q6P4R8-1;Q6P4R8-3;E9PQ59	NFRKB_HUMAN	ENST00000304521	OTTHUMP00000230902;OTTHUMP00000230901;OTTHUMP00000230903;OTTHUMP00000230904	NP_006156;NP_001137307				GO:0005634;GO:0043226;GO:0043227;GO:0043229;GO:0043231;GO:0044424;GO:0044464	nucleus;organelle;membrane-bounded organelle;intracellular organelle;intracellular membrane-bounded organelle;intracellular part;cell part	GO:0003676;GO:0003677;GO:0003702;GO:0003704;GO:0005488;GO:0030528	nucleic acid binding;DNA binding;RNA polymerase II transcription factor activity;specific RNA polymerase II transcription factor activity;binding;transcription regulator activity	GO:0006139;GO:0006350;GO:0006351;GO:0006366;GO:0006807;GO:0006950;GO:0006952;GO:0006954;GO:0008152;GO:0009058;GO:0009059;GO:0009605;GO:0009611;GO:0009987;GO:0016070;GO:0032774;GO:0034645;GO:0034960;GO:0034961;GO:0043170;GO:0043283;GO:0043284;GO:0044237;GO:0044238;GO:0044249;GO:0044260;GO:0050896	nucleobase, nucleoside, nucleotide and nucleic acid metabolic process;transcription;transcription, DNA-dependent;transcription from RNA polymerase II promoter;nitrogen compound metabolic process;response to stress;defense response;inflammatory response	hsa:4798			K11671	7	9	9	10	9	9	10	9	9	10	6	0	4	6	0	4	6	0	4	8.8
129	51;60;231;302;691;1356;1357;1724;2149;2341;2695;3142;3193;3297;3345;4181;4228;4259;4371;4385;4408;4565;4684;4726;5020;5158;5177;5214;5323;6072;7040;7044;7154;7220;7221;8205;9288	120	989	IPI00292771;IPI00006196;IPI01015783;IPI01012656;IPI01009141;IPI01010610;IPI01010468;IPI00030136;IPI01015043;IPI00872208;IPI00939914;IPI00894351;IPI01014511;IPI01012941	37;37;22;16;11;10;8;2;2;1;1;1;1;1	37;37;22;16;11;10;8;2;2;1;1;1;1;1	37;37;22;16;11;10;8;2;2;1;1;1;1;1	FALSE	Nuclear mitotic apparatus protein 1;SP-H antigen;Putative uncharacterized protein	NUMA1;NUMA	Isoform 1 of Nuclear mitotic apparatus protein 1;Isoform 2 of Nuclear mitotic apparatus protein 1;Uncharacterized protein	Q14980-1;Q14980;Q4LE64;Q14980-2;A8K394;Q59HB8;Q7Z757;Q9UPG3;F5H2L0;Q96HN5;Q9UNL7	NUMA1_HUMAN;Q96HN5_HUMAN	ENST00000358965;ENST00000359652;ENST00000393695	OTTHUMP00000236571;OTTHUMP00000236522;OTTHUMP00000236569	NP_006176				GO:0000922;GO:0005874;GO:0005876;GO:0044422;GO:0044424;GO:0044430;GO:0044446;GO:0044464	spindle pole;microtubule;spindle microtubule;organelle part;intracellular part;cytoskeletal part;intracellular organelle part;cell part	GO:0005198	structural molecule activity	GO:0000090;GO:0006996;GO:0006997;GO:0009987;GO:0016043;GO:0022402;GO:0022403;GO:0051322	mitotic anaphase;organelle organization;nucleus organization;cellular process;cellular component organization;cell cycle process;cell cycle phase;anaphase	hsa:4926				14	37	37	60	37	37	60	37	37	60	36	4	4	36	4	4	36	4	4	23.6
130	1517;3055;3543;4135;4136;4755;5263;5678;7246;7920;8061;9025;9090	121;122;123;124;125	123;279;280;289;383	IPI00006379;IPI00924866	13;4	13;4	13;4	FALSE	Nucleolar protein 58;Nucleolar protein 5	NOP58;NOL5;NOP5;HSPC120	Nucleolar protein 58	Q9Y2X3;B3KN82;B4DUY3	NOP58_HUMAN	ENST00000264279	OTTHUMP00000163741	NP_057018	PF01798;PF08156;PF08060	Nop;NOP5NT;NOSIC	Putative snoRNA binding domain;NOP5NT (NUC127) domain;NOSIC (NUC001) domain	GO:0005730;GO:0043226;GO:0043228;GO:0043229;GO:0043232;GO:0044422;GO:0044424;GO:0044428;GO:0044446;GO:0044464	nucleolus;organelle;non-membrane-bounded organelle;intracellular organelle;intracellular non-membrane-bounded organelle;organelle part;intracellular part;nuclear part;intracellular organelle part;cell part			GO:0006139;GO:0006364;GO:0006396;GO:0006605;GO:0006606;GO:0006608;GO:0006807;GO:0006810;GO:0006886;GO:0006913;GO:0008152;GO:0009987;GO:0015031;GO:0016049;GO:0016070;GO:0016072;GO:0017038;GO:0034470;GO:0034660;GO:0034960;GO:0040007;GO:0043170;GO:0043283;GO:0044237;GO:0044238;GO:0044260;GO:0045184;GO:0046907;GO:0051169;GO:0051170;GO:0051234;GO:0051649	nucleobase, nucleoside, nucleotide and nucleic acid metabolic process;rRNA processing;RNA processing;protein targeting;protein import into nucleus;snRNP protein import into nucleus;nitrogen compound metabolic process;transport	hsa:51602				2	13	13	25	13	13	25	13	13	25	12	7	5	12	7	5	12	7	5	31.6
131	8889			IPI00006442	1	1	1	FALSE	Coilin;p80	COIL;CLN80	Coilin	P38432	P80C_HUMAN	ENST00000240316		NP_004636				GO:0005730;GO:0015030;GO:0016604;GO:0043226;GO:0043228;GO:0043229;GO:0043232;GO:0044422;GO:0044424;GO:0044428;GO:0044446;GO:0044451;GO:0044464	nucleolus;Cajal body;nuclear body;organelle;non-membrane-bounded organelle;intracellular organelle;intracellular non-membrane-bounded organelle;organelle part;intracellular part;nuclear part;intracellular organelle part;nucleoplasm part;cell part	GO:0005488;GO:0005515;GO:0008022	binding;protein binding;protein C-terminus binding			hsa:8161				1	1	1	2	1	1	2	1	1	2	1	1	1	1	1	1	1	1	1	1.7
132	884;2968;5098;7174;8183			IPI00006482;IPI00646182;IPI00977640;IPI00788782;IPI00790327;IPI00302840;IPI00647099;IPI00414005;IPI00003021;IPI00640401;IPI01014826;IPI00218919;IPI00908591;IPI00911028	5;5;5;3;3;3;3;3;2;2;2;1;1;1	5;5;5;3;3;3;3;3;2;2;2;1;1;1	5;5;5;3;3;3;3;3;2;2;2;1;1;1	FALSE	Sodium/potassium-transporting ATPase subunit alpha-1;Na(+)/K(+) ATPase alpha-1 subunit;cDNA FLJ60077, highly similar to Sodium/potassium-transporting ATPase alpha-1 chain (EC 3.6.3.9);cDNA FLJ53830, highly similar to Sodium/potassium-transporting ATPase alpha-1 chain (EC 3.6.3.9);cDNA, FLJ78968, highly similar to Sodium/potassium-transporting ATPase alpha-3 chain (EC 3.6.3.9);cDNA FLJ59513, highl…	ATP1A1;hCG_37943;ATP1A3	Isoform Long of Sodium/potassium-transporting ATPase subunit alpha-1;sodium/potassium-transporting ATPase subunit alpha-1 isoform c;sodium/potassium-transporting ATPase subunit alpha-1 isoform d;Uncharacterized protein;cDNA FLJ59513, highly similar to Sodi	P05023-1;P05023;B7Z2T5;B7Z3V1;F5H3A1;B7Z1N5;B7Z3U6;Q5TC02;B7Z9V4;E9PC51;F5H6J6;Q53ES0;B7Z2T0;B7Z401;C9JBU2;P13637;B7Z3F8;B3KNQ8;B3KSY7;B3KV59;B7Z1Q9;E9PC07;Q58I21;P05023-2;Q5TC01	AT1A1_HUMAN;B7Z3V1_HUMAN;B7Z1N5_HUMAN;B7Z9V4_HUMAN;B7Z2T0_HUMAN;AT1A3_HUMAN;B3KNQ8_HUMAN	ENST00000295598;ENST00000339159;ENST00000369496;ENST00000302102	OTTHUMP00000013935;OTTHUMP00000038364;OTTHUMP00000174456;OTTHUMP00000174457;OTTHUMP00000174455;OTTHUMP00000013936	NP_000692;NP_001153705;NP_001153706;NP_689509	PF00689;PF00690;PF00122;PF00702	Cation_ATPase_C;Cation_ATPase_N;E1-E2_ATPase;Hydrolase	Cation transporting ATPase, C-terminus;Cation transporter/ATPase, N-terminus;E1-E2 ATPase;haloacid dehalogenase-like hydrolase	GO:0000267;GO:0005624;GO:0005626;GO:0005890;GO:0016023;GO:0031410;GO:0031982;GO:0031988;GO:0032991;GO:0042470;GO:0043226;GO:0043227;GO:0043229;GO:0043231;GO:0043234;GO:0044424;GO:0044425;GO:0044444;GO:0044459;GO:0044464;GO:0048770;GO:0005792;GO:0005886;GO:0016020;GO:0016323;GO:0042383;GO:0042598;GO:0005634;GO:0005737;GO:0016021;GO:0031224;GO:0005783;GO:0005794	cell fraction;membrane fraction;insoluble fraction;sodium:potassium-exchanging ATPase complex;cytoplasmic membrane-bounded vesicle;cytoplasmic vesicle;vesicle;membrane-bounded vesicle;macromolecular complex;melanosome;organelle;membrane-bounded organelle	GO:0000166;GO:0000287;GO:0001882;GO:0001883;GO:0003824;GO:0005215;GO:0005391;GO:0005488;GO:0005515;GO:0005524;GO:0008324;GO:0015075;GO:0015077;GO:0015399;GO:0015405;GO:0015662;GO:0016462;GO:0016787;GO:0016817;GO:0016818;GO:0016820;GO:0016887;GO:0017076;GO:0017111;GO:0022804;GO:0022857;GO:0022890;GO:0022891;GO:0022892;GO:0030554;GO:0030955;GO:0031402;GO:0031420;GO:0032553;GO:0032555;GO:0032559;GO:…	nucleotide binding;magnesium ion binding;nucleoside binding;purine nucleoside binding;catalytic activity;transporter activity;sodium:potassium-exchanging ATPase activity;binding;protein binding;ATP binding;cation transmembrane transporter activity	GO:0006139;GO:0006163;GO:0006164;GO:0006753;GO:0006754;GO:0006807;GO:0006810;GO:0006811;GO:0006812;GO:0006813;GO:0006814;GO:0006873;GO:0006885;GO:0006928;GO:0008152;GO:0009058;GO:0009117;GO:0009141;GO:0009142;GO:0009144;GO:0009145;GO:0009150;GO:0009152;GO:0009165;GO:0009199;GO:0009201;GO:0009205;GO:0009206;GO:0009259;GO:0009260;GO:0009987;GO:0015672;GO:0019725;GO:0030001;GO:0030003;GO:0030004;GO:…	nucleobase, nucleoside, nucleotide and nucleic acid metabolic process;purine nucleotide metabolic process;purine nucleotide biosynthetic process;nucleoside phosphate metabolic process;ATP biosynthetic process;nitrogen compound metabolic process;transport	hsa:476;hsa:478	ko04260	Cardiac muscle contraction	K01539	14	5	5	7	5	5	7	5	5	7	2	5	0	2	5	0	2	5	0	6.8
133	2281;5580;5693;6891;7356;8684			IPI00006671	6	6	6	FALSE	Zinc finger and BTB domain-containing protein 5	ZBTB5;KIAA0354	Zinc finger and BTB domain-containing protein 5	O15062;Q5T942	ZBTB5_HUMAN	ENST00000307750	OTTHUMP00000021384	NP_055687	PF00651;PF00096	BTB;zf-C2H2	BTB/POZ domain;Zinc finger, C2H2 type	GO:0005634;GO:0043226;GO:0043227;GO:0043229;GO:0043231;GO:0044424;GO:0044464	nucleus;organelle;membrane-bounded organelle;intracellular organelle;intracellular membrane-bounded organelle;intracellular part;cell part	GO:0003676;GO:0003677;GO:0005488;GO:0005515;GO:0008270;GO:0043167;GO:0043169;GO:0046872;GO:0046914	nucleic acid binding;DNA binding;binding;protein binding;zinc ion binding;ion binding;cation binding;metal ion binding;transition metal ion binding	GO:0006139;GO:0006350;GO:0006355;GO:0006807;GO:0008152;GO:0009058;GO:0009059;GO:0009889;GO:0009987;GO:0010468;GO:0010556;GO:0019219;GO:0019222;GO:0031323;GO:0031326;GO:0034645;GO:0034960;GO:0034961;GO:0043170;GO:0043283;GO:0043284;GO:0044237;GO:0044238;GO:0044249;GO:0044260;GO:0045449;GO:0050789;GO:0050794;GO:0051171;GO:0051252;GO:0060255;GO:0065007;GO:0080090	nucleobase, nucleoside, nucleotide and nucleic acid metabolic process;transcription;regulation of transcription, DNA-dependent;nitrogen compound metabolic process;metabolic process;biosynthetic process;macromolecule biosynthetic process	hsa:9925			K10492	1	6	6	8	6	6	8	6	6	8	6	0	0	6	0	0	6	0	0	9.5
134	3405;8901			IPI00006723;IPI00940685;IPI00385642	2;2;2	2;2;2	2;2;2	FALSE	cDNA FLJ56825, highly similar to WD repeat protein 57;U5 small nuclear ribonucleoprotein 40 kDa protein;U5 snRNP-specific 40 kDa protein;38 kDa-splicing factor;WD repeat-containing protein 57;Prp8-binding protein;Putative uncharacterized protein DKFZp434D199;WD repeat domain 57 (U5 snRNP specific), isoform CRA_b	SNRNP40;PRP8BP;SFP38;WDR57;DKFZp434D199;hCG_20041	cDNA FLJ56825, highly similar to WD repeat protein 57;U5 small nuclear ribonucleoprotein 40 kDa protein;WD repeat domain 57 (U5 snRNP specific), isoform CRA_b	B4DQJ1;Q96DI7;A0MNP2;B2R9I9;Q9NSS8	B4DQJ1_HUMAN;SNR40_HUMAN;Q9NSS8_HUMAN	ENST00000263694;ENST00000373720	OTTHUMP00000003888;OTTHUMP00000003889	NP_004805	PF00400	WD40	WD domain, G-beta repeat	GO:0005682;GO:0005732;GO:0030529;GO:0030532;GO:0032991;GO:0044422;GO:0044424;GO:0044428;GO:0044446;GO:0044464	U5 snRNP;small nucleolar ribonucleoprotein complex;ribonucleoprotein complex;small nuclear ribonucleoprotein complex;macromolecular complex;organelle part;intracellular part;nuclear part;intracellular organelle part;cell part	GO:0003824;GO:0005488;GO:0005515;GO:0031202	catalytic activity;binding;protein binding;RNA splicing factor activity, transesterification mechanism	GO:0000375;GO:0000377;GO:0000398;GO:0006139;GO:0006396;GO:0006397;GO:0006807;GO:0008152;GO:0008380;GO:0009987;GO:0016070;GO:0016071;GO:0034960;GO:0043170;GO:0043283;GO:0044237;GO:0044238;GO:0044260	RNA splicing, via transesterification reactions;RNA splicing, via transesterification reactions with bulged adenosine as nucleophile;nuclear mRNA splicing, via spliceosome;nucleobase, nucleoside, nucleotide and nucleic acid metabolic process	hsa:9410				3	2	2	4	2	2	4	2	2	4	2	0	0	2	0	0	2	0	0	5.1
135	620;1279;2474;3715;3716;4320;5954;6606;8081;8547	126;127	20;149	IPI00006865	10	10	10	FALSE	Vesicle-trafficking protein SEC22b;SEC22 vesicle-trafficking protein homolog B;SEC22 vesicle-trafficking protein-like 1;ERS24;ERS-24	SEC22B;SEC22L1	Vesicle-trafficking protein SEC22b	O75396	SC22B_HUMAN			NP_004883	PF00957	Synaptobrevin	Synaptobrevin	GO:0000139;GO:0005789;GO:0016020;GO:0016021;GO:0016023;GO:0031090;GO:0031224;GO:0031410;GO:0031982;GO:0031988;GO:0033116;GO:0042470;GO:0043226;GO:0043227;GO:0043229;GO:0043231;GO:0044422;GO:0044424;GO:0044425;GO:0044431;GO:0044432;GO:0044444;GO:0044446;GO:0044464;GO:0048770	Golgi membrane;endoplasmic reticulum membrane;membrane;integral to membrane;cytoplasmic membrane-bounded vesicle;organelle membrane;intrinsic to membrane;cytoplasmic vesicle;vesicle;membrane-bounded vesicle;ER-Golgi intermediate compartment membrane	GO:0005488;GO:0005515	binding;protein binding	GO:0006810;GO:0006888;GO:0009987;GO:0015031;GO:0016192;GO:0045184;GO:0046907;GO:0048193;GO:0051234;GO:0051649	transport;ER to Golgi vesicle-mediated transport;cellular process;protein transport;vesicle-mediated transport;establishment of protein localization;intracellular transport;Golgi vesicle transport;establishment of localization	hsa:9554	ko04130	SNARE interactions in vesicular transport	K08517	1	10	11	19	10	11	19	10	11	19	10	6	2	10	6	2	10	6	2	47.9
136	7053			IPI00006907	1	1	1	FALSE	Probable fructose-2,6-bisphosphatase TIGAR;TP53-induced glycolysis and apoptosis regulator	TIGAR;C12orf5	Probable fructose-2,6-bisphosphatase TIGAR	Q9NQ88	TIGAR_HUMAN	ENST00000179259	OTTHUMP00000237991	NP_065108	PF00300	PGAM	Phosphoglycerate mutase family	GO:0005622;GO:0044464	intracellular;cell part	GO:0003824;GO:0004331;GO:0016787;GO:0016788;GO:0016791;GO:0019203;GO:0042578	catalytic activity;fructose-2,6-bisphosphate 2-phosphatase activity;hydrolase activity;hydrolase activity, acting on ester bonds;phosphatase activity;carbohydrate phosphatase activity;phosphoric ester hydrolase activity	GO:0008152	metabolic process	hsa:57103				1	1	1	2	1	1	2	1	1	2	1	0	0	1	0	0	1	0	0	4.1
137	8304			IPI00007058;IPI00908316;IPI00867659;IPI01013525	1;1;1;1	1;1;1;1	1;1;1;1	FALSE	Coronin-1B;Coronin-2;cDNA FLJ60046, highly similar to Coronin-1B;Coronin, actin binding protein, 1B variant	CORO1B	Coronin-1B;cDNA FLJ60046, highly similar to Coronin-1B;Uncharacterized protein;Uncharacterized protein	Q9BR76;Q9NSK3;B4DIU2;E7EW44;F5H390;Q59F81;F5H0D2	COR1B_HUMAN;B4DIU2_HUMAN;Q59F81_HUMAN	ENST00000341356;ENST00000393893;ENST00000393886	OTTHUMP00000236823;OTTHUMP00000236825;OTTHUMP00000236824;OTTHUMP00000236826	NP_001018080;NP_065174	PF08953;PF08954;PF00400	DUF1899;DUF1900;WD40	Domain of unknown function (DUF1899);Domain of unknown function (DUF1900);WD domain, G-beta repeat	GO:0005737;GO:0005856;GO:0043226;GO:0043228;GO:0043229;GO:0043232;GO:0044424;GO:0044464	cytoplasm;cytoskeleton;organelle;non-membrane-bounded organelle;intracellular organelle;intracellular non-membrane-bounded organelle;intracellular part;cell part	GO:0003779;GO:0005488;GO:0005515;GO:0008092	actin binding;binding;protein binding;cytoskeletal protein binding			hsa:57175				4	1	1	2	1	1	2	1	1	2	1	0	0	1	0	0	1	0	0	2.2
138	677;8050			IPI00007074	2	2	2	FALSE	Tyrosyl-tRNA synthetase, cytoplasmic;Tyrosyl--tRNA ligase	YARS	Tyrosyl-tRNA synthetase, cytoplasmic	P54577	SYYC_HUMAN	ENST00000373477	OTTHUMP00000004027	NP_003671	PF00579;PF01588	tRNA-synt_1b;tRNA_bind	tRNA synthetases class I (W and Y);Putative tRNA binding domain	GO:0000267;GO:0005615;GO:0005625;GO:0005737;GO:0044421;GO:0044424;GO:0044464	cell fraction;extracellular space;soluble fraction;cytoplasm;extracellular region part;intracellular part;cell part	GO:0000049;GO:0000166;GO:0001664;GO:0001882;GO:0001883;GO:0003676;GO:0003723;GO:0003824;GO:0004812;GO:0004831;GO:0004871;GO:0005102;GO:0005126;GO:0005153;GO:0005488;GO:0005515;GO:0005524;GO:0016874;GO:0016875;GO:0016876;GO:0017076;GO:0030554;GO:0032553;GO:0032555;GO:0032559;GO:0042379;GO:0045236;GO:0060089	tRNA binding;nucleotide binding;G-protein-coupled receptor binding;nucleoside binding;purine nucleoside binding;nucleic acid binding;RNA binding;catalytic activity;aminoacyl-tRNA ligase activity;tyrosine-tRNA ligase activity;signal transducer activity	GO:0006082;GO:0006139;GO:0006399;GO:0006418;GO:0006437;GO:0006519;GO:0006520;GO:0006807;GO:0006915;GO:0008152;GO:0008219;GO:0009308;GO:0009987;GO:0012501;GO:0016070;GO:0016265;GO:0019752;GO:0034660;GO:0034960;GO:0042180;GO:0043038;GO:0043039;GO:0043170;GO:0043283;GO:0043436;GO:0044106;GO:0044237;GO:0044238;GO:0044260	organic acid metabolic process;nucleobase, nucleoside, nucleotide and nucleic acid metabolic process;tRNA metabolic process;tRNA aminoacylation for protein translation;tyrosyl-tRNA aminoacylation;cellular amino acid and derivative metabolic process	hsa:8565	ko00400;ko00970	Phenylalanine, tyrosine and tryptophan biosynthesis;Aminoacyl-tRNA biosynthesis	K01866	1	2	2	3	2	2	3	2	2	3	2	0	0	2	0	0	2	0	0	5.1
139	5226;5382			IPI00386271;IPI00930710;IPI00007084;IPI01009336;IPI01012502	2;2;2;2;2	2;2;2;2;2	2;2;2;2;2	FALSE	Calcium-binding mitochondrial carrier protein Aralar1;Mitochondrial aspartate glutamate carrier 1;Solute carrier family 25 member 12;Mitochondrial aspartate-glutamate carrier protein;Solute carrier family 25, member 13 (Citrin), isoform CRA_a;Calcium-binding mitochondrial carrier protein Aralar2;Mitochondrial aspartate glutamate carrier 2;Solute carrier family 25 member 13;Citrin;cDNA FLJ33752 fi…	SLC25A12;ARALAR1;SLC25A13;hCG_40633;ARALAR2	Calcium-binding mitochondrial carrier protein Aralar1;calcium-binding mitochondrial carrier protein Aralar2 isoform 1;Calcium-binding mitochondrial carrier protein Aralar2;cDNA FLJ33752 fis, clone BRCAN2000364, highly similar to Calcium-binding mitochondri	O75746;B3KMV8;Q546F9;Q9UJS0;B7Z2E2;Q53GR7;Q75KX8;Q75M55;B3KR64;F5GX33	CMC1_HUMAN;Q546F9_HUMAN;CMC2_HUMAN;B3KR64_HUMAN	ENST00000263812;ENST00000265631;ENST00000392592	OTTHUMP00000165848;OTTHUMP00000024692	NP_003696;NP_001153682;NP_055066	PF00153	Mito_carr	Mitochondrial carrier protein	GO:0005743;GO:0016020;GO:0016021;GO:0019866;GO:0031090;GO:0031224;GO:0031966;GO:0044422;GO:0044424;GO:0044425;GO:0044429;GO:0044444;GO:0044446;GO:0044464;GO:0005887;GO:0031226;GO:0044459	mitochondrial inner membrane;membrane;integral to membrane;organelle inner membrane;organelle membrane;intrinsic to membrane;mitochondrial membrane;organelle part;intracellular part;membrane part;mitochondrial part;cytoplasmic part	GO:0005215;GO:0005275;GO:0005313;GO:0005342;GO:0005488;GO:0005509;GO:0005515;GO:0015171;GO:0015172;GO:0015179;GO:0015183;GO:0022804;GO:0022857;GO:0022891;GO:0022892;GO:0043167;GO:0043169;GO:0046872;GO:0046943	transporter activity;amine transmembrane transporter activity;L-glutamate transmembrane transporter activity;organic acid transmembrane transporter activity;binding;calcium ion binding;protein binding;amino acid transmembrane transporter activity	GO:0006810;GO:0006811;GO:0006820;GO:0006839;GO:0006865;GO:0009987;GO:0010035;GO:0010038;GO:0015711;GO:0015800;GO:0015810;GO:0015813;GO:0015837;GO:0015849;GO:0042221;GO:0043490;GO:0046907;GO:0046942;GO:0050896;GO:0051234;GO:0051592;GO:0051649;GO:0055085;GO:0006139;GO:0006163;GO:0006164;GO:0006753;GO:0006754;GO:0006807;GO:0008152;GO:0009058;GO:0009117;GO:0009141;GO:0009142;GO:0009144;GO:0009145;GO:…	transport;ion transport;anion transport;mitochondrial transport;amino acid transport;cellular process;response to inorganic substance;response to metal ion;organic anion transport;acidic amino acid transport;aspartate transport;L-glutamate transport	hsa:8604;hsa:10165				5	2	2	4	2	2	4	2	2	4	2	0	1	2	0	1	2	0	1	2.9
140	125;247;1096;1812;2434;2776;2777;2778;2802;3748;4113;4356;4999;5725;6306;7512;7526;7527;7528;8442;9065;9066	128;129	1;282	IPI00007188;IPI00010420	22;4	22;4	10;0	FALSE	ADP/ATP translocase 2;Adenine nucleotide translocator 2;ADP,ATP carrier protein 2;Solute carrier family 25 member 5;ADP,ATP carrier protein, fibroblast isoform	SLC25A5;ANT2	ADP/ATP translocase 2	P05141;B2RCV1;Q6NVC0	ADT2_HUMAN	ENST00000317881	OTTHUMP00000024324	NP_001143	PF00153	Mito_carr	Mitochondrial carrier protein	GO:0005743;GO:0005887;GO:0009295;GO:0016020;GO:0016021;GO:0019866;GO:0031090;GO:0031224;GO:0031226;GO:0031966;GO:0042645;GO:0044422;GO:0044424;GO:0044425;GO:0044429;GO:0044444;GO:0044446;GO:0044459;GO:0044464	mitochondrial inner membrane;integral to plasma membrane;nucleoid;membrane;integral to membrane;organelle inner membrane;organelle membrane;intrinsic to membrane;intrinsic to plasma membrane;mitochondrial membrane;mitochondrial nucleoid;organelle part	GO:0005215;GO:0005345;GO:0005488;GO:0015205;GO:0015207;GO:0015932;GO:0022857;GO:0022891;GO:0022892	transporter activity;purine transmembrane transporter activity;binding;nucleobase transmembrane transporter activity;adenine transmembrane transporter activity;nucleobase, nucleoside, nucleotide and nucleic acid transmembrane transporter activity	GO:0006810;GO:0044419;GO:0051234;GO:0051704	transport;interspecies interaction between organisms;establishment of localization;multi-organism process	hsa:292	ko04020;ko05012;ko05016	Calcium signaling pathway;Parkinson's disease;Huntington's disease	K05863	2	22	23	42	22	23	42	10	10	17	21	7	8	21	7	8	10	4	3	52.7
141	357;568;996;1127;1218;1377;1495;2230;2504;2794;2797;2904;4712;4713;5621;5622;5958;5991;5992;6164;6416;8687	130;131;132;133;134;135;136	81;108;170;247;326;328;370	IPI00007289;IPI00290380;IPI00298622;IPI00910839	22;14;3;3	22;14;3;3	22;14;3;3	FALSE	Alkaline phosphatase, placental type;PLAP-1;Alkaline phosphatase Regan isozyme;Alkaline phosphatase, placental-like;Alkaline phosphatase Nagao isozyme;Germ cell alkaline phosphatase;PLAP-like;ALP-1	ALPP;PLAP;ALPPL2;ALPPL	Alkaline phosphatase, placental type precursor;Alkaline phosphatase, placental-like	P05187;B2R7C7;P10696;Q9UIL6	PPB1_HUMAN;PPBN_HUMAN	ENST00000392027;ENST00000295453	OTTHUMP00000164354;OTTHUMP00000164356	NP_001623;NP_112603	PF00245	Alk_phosphatase	Alkaline phosphatase	GO:0005886;GO:0009986;GO:0016020;GO:0016021;GO:0031224;GO:0031225;GO:0044425;GO:0044464	plasma membrane;cell surface;membrane;integral to membrane;intrinsic to membrane;anchored to membrane;membrane part;cell part	GO:0000287;GO:0003824;GO:0004035;GO:0005488;GO:0008270;GO:0016787;GO:0016788;GO:0016791;GO:0042578;GO:0043167;GO:0043169;GO:0046872;GO:0046914	magnesium ion binding;catalytic activity;alkaline phosphatase activity;binding;zinc ion binding;hydrolase activity;hydrolase activity, acting on ester bonds;phosphatase activity;phosphoric ester hydrolase activity;ion binding;cation binding	GO:0008152;GO:0006793;GO:0006796;GO:0009987;GO:0016310;GO:0044237	metabolic process;phosphorus metabolic process;phosphate metabolic process;cellular process;phosphorylation;cellular metabolic process	hsa:250;hsa:251	ko00790;ko00361;ko02020	Folate biosynthesis;gamma-Hexachlorocyclohexane degradation;Two-component system	K01077	4	22	22	43	22	22	43	22	22	43	8	19	16	8	19	16	8	19	16	49.5
142	2987;4893;6738;7227			IPI00007334;IPI00946415;IPI00911038;IPI00215975;IPI00297991	4;4;4;2;2	4;4;4;2;2	4;4;4;2;2	FALSE	Apoptotic chromatin condensation inducer in the nucleus;ACIN1 protein;cDNA FLJ50838, highly similar to Apoptotic chromatin condensation inducer in thenucleus	ACIN1;ACINUS;KIAA0670;DKFZp667N107	Isoform 1 of Apoptotic chromatin condensation inducer in the nucleus;apoptotic chromatin condensation inducer in the nucleus isoform 2;apoptotic chromatin condensation inducer in the nucleus isoform 3;Isoform 2 of Apoptotic chromatin condensation inducer i	Q9UKV3-1;Q9UKV3;B2RTT4;B4DQZ7;E7EQT4;Q69YJ6;Q9UKV3-2;Q9UKV3-3	ACINU_HUMAN;B2RTT4_HUMAN;B4DQZ7_HUMAN	ENST00000262710;ENST00000397341	OTTHUMP00000164548;OTTHUMP00000164549;OTTHUMP00000164550;OTTHUMP00000164551	NP_055792;NP_001158286;NP_001158287;NP_001158288;NP_001158289	PF02037	SAP	SAP domain	GO:0005634;GO:0005829;GO:0043226;GO:0043227;GO:0043229;GO:0043231;GO:0044424;GO:0044444;GO:0044464	nucleus;cytosol;organelle;membrane-bounded organelle;intracellular organelle;intracellular membrane-bounded organelle;intracellular part;cytoplasmic part;cell part	GO:0000166;GO:0003676;GO:0003824;GO:0005488;GO:0005515;GO:0016462;GO:0016787;GO:0016817;GO:0016818;GO:0016887;GO:0017111;GO:0019899	nucleotide binding;nucleic acid binding;catalytic activity;binding;protein binding;pyrophosphatase activity;hydrolase activity;hydrolase activity, acting on acid anhydrides;hydrolase activity, acting on acid anhydrides, in phosphorus-containing anhydrides	GO:0002682;GO:0002761;GO:0002763;GO:0006323;GO:0006996;GO:0009987;GO:0016043;GO:0030099;GO:0030154;GO:0030218;GO:0030261;GO:0030263;GO:0032502;GO:0045595;GO:0045597;GO:0045637;GO:0045639;GO:0045655;GO:0045657;GO:0048518;GO:0048522;GO:0048869;GO:0050789;GO:0050793;GO:0050794;GO:0051094;GO:0051239;GO:0051276;GO:0065007	regulation of immune system process;regulation of myeloid leukocyte differentiation;positive regulation of myeloid leukocyte differentiation;DNA packaging;organelle organization;cellular process;cellular component organization;myeloid cell differentiation	hsa:22985				5	4	4	8	4	4	8	4	4	8	3	0	3	3	0	3	3	0	3	3.6
143	3497;4134;7483	137	151	IPI00007346;IPI00643915;IPI00645020;IPI00981725	3;3;2;2	2;2;2;2	2;2;2;2	FALSE	Peptidyl-prolyl cis-trans isomerase H;U-snRNP-associated cyclophilin SnuCyp-20;Small nuclear ribonucleoprotein particle-specific cyclophilin H;cDNA FLJ50479, highly similar to Peptidyl-prolyl cis-trans isomerase H (EC 5.2.1.8);Peptidylprolyl isomerase H (Cyclophilin H), isoform CRA_e;Putative uncharacterized protein PPIH	PPIH;CYP20;CYPH	Peptidyl-prolyl cis-trans isomerase H;Peptidyl-prolyl cis-trans isomerase;Peptidyl-prolyl cis-trans isomerase;10 kDa protein	O43447;Q6FH36;Q6FH57;C9JQD4;A6NNE7	PPIH_HUMAN;A6NNE7_HUMAN	ENST00000304979;ENST00000372550	OTTHUMP00000008725;OTTHUMP00000008726;OTTHUMP00000008728;OTTHUMP00000008730	NP_006338	PF00160	Pro_isomerase	Cyclophilin type peptidyl-prolyl cis-trans isomerase/CLD	GO:0005681;GO:0005737;GO:0016604;GO:0016607;GO:0030529;GO:0032991;GO:0044422;GO:0044424;GO:0044428;GO:0044446;GO:0044451;GO:0044464	spliceosomal complex;cytoplasm;nuclear body;nuclear speck;ribonucleoprotein complex;macromolecular complex;organelle part;intracellular part;nuclear part;intracellular organelle part;nucleoplasm part;cell part	GO:0003755;GO:0003824;GO:0005488;GO:0008144;GO:0016018;GO:0016853;GO:0016859;GO:0042277	peptidyl-prolyl cis-trans isomerase activity;catalytic activity;binding;drug binding;cyclosporin A binding;isomerase activity;cis-trans isomerase activity;peptide binding	GO:0006139;GO:0006396;GO:0006397;GO:0006457;GO:0006461;GO:0006605;GO:0006606;GO:0006608;GO:0006807;GO:0006810;GO:0006886;GO:0006913;GO:0008152;GO:0008380;GO:0009987;GO:0010926;GO:0015031;GO:0016043;GO:0016070;GO:0016071;GO:0017038;GO:0019538;GO:0022607;GO:0034960;GO:0043170;GO:0043283;GO:0043933;GO:0044237;GO:0044238;GO:0044260;GO:0044267;GO:0045184;GO:0046907;GO:0051169;GO:0051170;GO:0051234;GO:…	nucleobase, nucleoside, nucleotide and nucleic acid metabolic process;RNA processing;mRNA processing;protein folding;protein complex assembly;protein targeting;protein import into nucleus;snRNP protein import into nucleus	hsa:10465			K09567	4	3	3	6	2	2	4	2	2	4	3	2	1	2	1	0	2	1	0	16.4
144	243;406;1126;1791;1867;6035;6371;6769;6770;7093;7195;8569	138;139	44;435	IPI00007402;IPI00981775	12;2	12;2	12;2	FALSE	Importin-7;Ran-binding protein 7	IPO7;RANBP7	Importin-7	O95373;B3KNG9;B3KQG6	IPO7_HUMAN	ENST00000379719	OTTHUMP00000230867	NP_006382	PF03810	IBN_N	Importin-beta N-terminal domain	GO:0000267;GO:0005625;GO:0005643;GO:0005737;GO:0032991;GO:0043234;GO:0044422;GO:0044424;GO:0044425;GO:0044428;GO:0044446;GO:0044464;GO:0046930	cell fraction;soluble fraction;nuclear pore;cytoplasm;macromolecular complex;protein complex;organelle part;intracellular part;membrane part;nuclear part;intracellular organelle part;cell part;pore complex	GO:0005083;GO:0005215;GO:0005488;GO:0005515;GO:0008536;GO:0008565;GO:0017016;GO:0019899;GO:0022892;GO:0030234;GO:0030695;GO:0031267;GO:0051020;GO:0060589	small GTPase regulator activity;transporter activity;binding;protein binding;Ran GTPase binding;protein transporter activity;Ras GTPase binding;enzyme binding;substrate-specific transporter activity;enzyme regulator activity;GTPase regulator activity	GO:0000059;GO:0006461;GO:0007154;GO:0007165;GO:0009987;GO:0010926;GO:0016043;GO:0022607;GO:0034621;GO:0034622;GO:0043623;GO:0043933;GO:0044419;GO:0050789;GO:0050794;GO:0051704;GO:0065003;GO:0065007	protein import into nucleus, docking;protein complex assembly;cell communication;signal transduction;cellular process;anatomical structure formation;cellular component organization;cellular component assembly	hsa:10527				2	12	13	21	12	13	21	12	13	21	12	0	0	12	0	0	12	0	0	16
145	5465			IPI00007611;IPI00878218;IPI00893479	1;1;1	1;1;1	1;1;1	FALSE	ATP synthase subunit O, mitochondrial;Oligomycin sensitivity conferral protein;ATP synthase	ATP5O;ATPO	ATP synthase subunit O, mitochondrial;Mitochondrial ATP synthase, O subunit variant (Fragment);Protein	P48047;Q53HH2	ATPO_HUMAN;Q53HH2_HUMAN	ENST00000290299	OTTHUMP00000067745;OTTHUMP00000197947;OTTHUMP00000199749	NP_001688	PF00213	OSCP	ATP synthase delta (OSCP) subunit	GO:0005753;GO:0005886;GO:0016020;GO:0016469;GO:0032991;GO:0033178;GO:0043234;GO:0044422;GO:0044424;GO:0044425;GO:0044429;GO:0044444;GO:0044446;GO:0044455;GO:0044464;GO:0045259;GO:0045261	mitochondrial proton-transporting ATP synthase complex;plasma membrane;membrane;proton-transporting two-sector ATPase complex;macromolecular complex;proton-transporting two-sector ATPase complex, catalytic domain;protein complex;organelle part	GO:0003824;GO:0005215;GO:0005488;GO:0008144;GO:0008324;GO:0015075;GO:0015077;GO:0015078;GO:0015399;GO:0015405;GO:0016462;GO:0016787;GO:0016817;GO:0016818;GO:0016820;GO:0016887;GO:0017111;GO:0019829;GO:0022804;GO:0022857;GO:0022890;GO:0022891;GO:0022892;GO:0042623;GO:0042625;GO:0042626;GO:0043492;GO:0046933;GO:0046961	catalytic activity;transporter activity;binding;drug binding;cation transmembrane transporter activity;ion transmembrane transporter activity;monovalent inorganic cation transmembrane transporter activity;hydrogen ion transmembrane transporter activity	GO:0006139;GO:0006163;GO:0006164;GO:0006195;GO:0006200;GO:0006753;GO:0006754;GO:0006807;GO:0006810;GO:0006811;GO:0006812;GO:0006818;GO:0006839;GO:0008152;GO:0009056;GO:0009058;GO:0009117;GO:0009141;GO:0009142;GO:0009143;GO:0009144;GO:0009145;GO:0009146;GO:0009150;GO:0009152;GO:0009154;GO:0009165;GO:0009166;GO:0009199;GO:0009201;GO:0009203;GO:0009205;GO:0009206;GO:0009207;GO:0009259;GO:0009260;GO:…	nucleobase, nucleoside, nucleotide and nucleic acid metabolic process;purine nucleotide metabolic process;purine nucleotide biosynthetic process;purine nucleotide catabolic process;ATP catabolic process;nucleoside phosphate metabolic process	hsa:539	ko00190;ko05010;ko05012;ko05016	Oxidative phosphorylation;Alzheimer's disease;Parkinson's disease;Huntington's disease	K02137	3	1	1	2	1	1	2	1	1	2	1	1	0	1	1	0	1	1	0	6.6
146	81			IPI00401259;IPI00007673	1;1	1;1	1;1	FALSE	Coiled-coil-helix-coiled-coil-helix domain-containing protein 9, mitochondrial;Coiled-coil-helix-coiled-coil-helix domain-containing protein 2, mitochondrial;HCV NS2 trans-regulated protein;Aging-associated gene 10 protein	CHCHD9;C9orf49;CHCHD2;C7orf17;AAG10	Putative coiled-coil-helix-coiled-coil-helix domain-containing protein CHCHD2P9, mitochondrial;Coiled-coil-helix-coiled-coil-helix domain-containing protein 2, mitochondrial	Q5T1J5;Q9Y6H1	CHCH9_HUMAN;CHCH2_HUMAN	ENST00000338392;ENST00000359914;ENST00000395422	OTTHUMP00000159799	NP_057223	PF06747	CHCH	CHCH domain	GO:0005739;GO:0043226;GO:0043227;GO:0043229;GO:0043231;GO:0044424;GO:0044444;GO:0044464	mitochondrion;organelle;membrane-bounded organelle;intracellular organelle;intracellular membrane-bounded organelle;intracellular part;cytoplasmic part;cell part					hsa:51142				2	1	1	1	1	1	1	1	1	1	1	0	0	1	0	0	1	0	0	18.5
147	7493	140	318	IPI00007682;IPI00946636;IPI01010714	1;1;1	1;1;1	1;1;1	FALSE	V-type proton ATPase catalytic subunit A;Vacuolar proton pump subunit alpha;V-ATPase 69 kDa subunit;Vacuolar ATPase isoform VA68;cDNA FLJ51804, highly similar to Vacuolar ATP synthase catalytic subunit A, ubiquitous isoform (EC 3.6.3.14);cDNA FLJ53889, highly similar to Vacuolar ATP synthase catalytic subunit A, ubiquitous isoform (EC 3.6.3.14)	ATP6V1A;ATP6A1;ATP6V1A1;VPP2	V-type proton ATPase catalytic subunit A;cDNA FLJ51804, highly similar to Vacuolar ATP synthase catalytic subunit A, ubiquitous isoform;cDNA FLJ53889, highly similar to Vacuolar ATP synthase catalytic subunit A, ubiquitous isoform	P38606;B7Z1R5;C9JA17;B7Z2V6	VATA_HUMAN;B7Z1R5_HUMAN;B7Z2V6_HUMAN	ENST00000273398	OTTHUMP00000214746;OTTHUMP00000214749	NP_001681	PF00006;PF00306;PF02874	ATP-synt_ab;ATP-synt_ab_C;ATP-synt_ab_N	ATP synthase alpha/beta family, nucleotide-binding domain;ATP synthase alpha/beta chain, C terminal domain;ATP synthase alpha/beta family, beta-barrel domain	GO:0005887;GO:0016021;GO:0031224;GO:0031226;GO:0032991;GO:0033178;GO:0033180;GO:0043234;GO:0044425;GO:0044459;GO:0044464	integral to plasma membrane;integral to membrane;intrinsic to membrane;intrinsic to plasma membrane;macromolecular complex;proton-transporting two-sector ATPase complex, catalytic domain;proton-transporting V-type ATPase, V1 domain;protein complex	GO:0000166;GO:0001882;GO:0001883;GO:0003824;GO:0005215;GO:0005488;GO:0005524;GO:0008324;GO:0015075;GO:0015077;GO:0015078;GO:0015399;GO:0015405;GO:0016462;GO:0016787;GO:0016817;GO:0016818;GO:0016820;GO:0016887;GO:0017076;GO:0017111;GO:0019829;GO:0022804;GO:0022857;GO:0022890;GO:0022891;GO:0022892;GO:0030554;GO:0032553;GO:0032555;GO:0032559;GO:0042623;GO:0042625;GO:0042626;GO:0043492;GO:0046933;GO:…	nucleotide binding;nucleoside binding;purine nucleoside binding;catalytic activity;transporter activity;binding;ATP binding;cation transmembrane transporter activity;ion transmembrane transporter activity	GO:0006139;GO:0006163;GO:0006164;GO:0006753;GO:0006754;GO:0006807;GO:0006810;GO:0006811;GO:0006812;GO:0006818;GO:0008152;GO:0009058;GO:0009117;GO:0009141;GO:0009142;GO:0009144;GO:0009145;GO:0009150;GO:0009152;GO:0009165;GO:0009199;GO:0009201;GO:0009205;GO:0009206;GO:0009259;GO:0009260;GO:0009987;GO:0015672;GO:0015985;GO:0015986;GO:0015992;GO:0034220;GO:0044237;GO:0044238;GO:0044249;GO:0046034;GO:…	nucleobase, nucleoside, nucleotide and nucleic acid metabolic process;purine nucleotide metabolic process;purine nucleotide biosynthetic process;nucleoside phosphate metabolic process;ATP biosynthetic process;nitrogen compound metabolic process;transport	hsa:523	ko00190;ko05110;ko05120	Oxidative phosphorylation;Vibrio cholerae infection;Epithelial cell signaling in Helicobacter pylori infection	K02145	3	1	1	2	1	1	2	1	1	2	0	1	0	0	1	0	0	1	0	2.4
148	5162;7043			IPI01013834;IPI00007694;IPI00412156;IPI01011085	2;2;1;1	2;2;1;1	2;2;1;1	FALSE	Protein phosphatase methylesterase 1	PPME1;PME1;PP2593;PRO0750	44 kDa protein;Isoform 1 of Protein phosphatase methylesterase 1;Isoform 2 of Protein phosphatase methylesterase 1;Uncharacterized protein	Q9Y570-1;Q9Y570;Q9Y570-2;F5H2D4	PPME1_HUMAN	ENST00000328257;ENST00000398456	OTTHUMP00000237974;OTTHUMP00000237973;OTTHUMP00000237975;OTTHUMP00000238000	NP_057231	PF00561	Abhydrolase_1	alpha/beta hydrolase fold			GO:0003824;GO:0004091;GO:0004857;GO:0004864;GO:0005488;GO:0005515;GO:0008601;GO:0016787;GO:0016788;GO:0019208;GO:0019212;GO:0019888;GO:0019899;GO:0019902;GO:0019903;GO:0030234;GO:0051721;GO:0051722;GO:0051723	catalytic activity;carboxylesterase activity;enzyme inhibitor activity;phosphoprotein phosphatase inhibitor activity;binding;protein binding;protein phosphatase type 2A regulator activity;hydrolase activity;hydrolase activity, acting on ester bonds	GO:0006464;GO:0006482;GO:0008152;GO:0008214;GO:0009987;GO:0019538;GO:0034960;GO:0043170;GO:0043283;GO:0043412;GO:0043687;GO:0044237;GO:0044238;GO:0044260;GO:0044267	protein modification process;protein amino acid demethylation;metabolic process;protein amino acid dealkylation;cellular process;protein metabolic process;cellular biopolymer metabolic process;macromolecule metabolic process;biopolymer metabolic process	hsa:51400	ko00960;ko00623	Alkaloid biosynthesis II;2,4-Dichlorobenzoate degradation	K01066	4	2	2	3	2	2	3	2	2	3	2	0	0	2	0	0	2	0	0	7.2
149	291;897;915;984;1443;1548;1560;1662;2019;2610;3103;3481;4482;4483;4807;5314;5315;5937;6347;6348;6605;6655;6971;8305;8306;9193	141;142;143;144;145	302;313;377;398;413	IPI00007750;IPI00794663;IPI00794009;IPI00916823;IPI00792677;IPI00797717;IPI00917863;IPI00015671;IPI00879904;IPI00879535;IPI00017454;IPI00853556;IPI00956098	26;26;8;8;8;8;5;4;4;4;3;3;2	7;7;2;2;1;2;1;0;0;1;0;0;0	3;3;2;2;0;2;1;0;0;0;0;0;0	FALSE	Tubulin alpha-4A chain;Tubulin alpha-1 chain;Alpha-tubulin 1;Testis-specific alpha-tubulin;Tubulin H2-alpha;cDNA FLJ58687, highly similar to Tubulin alpha-4 chain;Putative uncharacterized protein TUBA4A;Tubulin, alpha 1 (Testis specific), isoform CRA_a	TUBA4A;TUBA1	Tubulin alpha-4A chain;cDNA FLJ58687, highly similar to Tubulin alpha-4 chain	P68366;A8MUB1	TBA4A_HUMAN;A8MUB1_HUMAN	ENST00000248437;ENST00000392088	OTTHUMP00000164167;OTTHUMP00000165869	NP_005991	PF00091;PF03953	Tubulin;Tubulin_C	Tubulin/FtsZ family, GTPase domain;Tubulin/FtsZ family, C-terminal domain	GO:0005874;GO:0032991;GO:0043234;GO:0044422;GO:0044424;GO:0044430;GO:0044446;GO:0044464	microtubule;macromolecular complex;protein complex;organelle part;intracellular part;cytoskeletal part;intracellular organelle part;cell part	GO:0000166;GO:0003824;GO:0003924;GO:0005198;GO:0005488;GO:0005515;GO:0005525;GO:0016462;GO:0016787;GO:0016817;GO:0016818;GO:0017076;GO:0017111;GO:0019001;GO:0032553;GO:0032555;GO:0032561	nucleotide binding;catalytic activity;GTPase activity;structural molecule activity;binding;protein binding;GTP binding;pyrophosphatase activity;hydrolase activity;hydrolase activity, acting on acid anhydrides	GO:0006461;GO:0007017;GO:0007018;GO:0009987;GO:0010926;GO:0016043;GO:0022607;GO:0034621;GO:0034622;GO:0043623;GO:0043933;GO:0051258;GO:0065003	protein complex assembly;microtubule-based process;microtubule-based movement;cellular process;anatomical structure formation;cellular component organization;cellular component assembly;cellular macromolecular complex subunit organization	hsa:7277	ko04540	Gap junction	K07374	13	26	31	61	7	8	15	3	3	6	26	19	16	7	5	4	3	2	2	58.9
150	574;934;1581;1898;2222;2223;2359;2608;2609;2872;2897;3709;3735;3736;3795;3797;3817;3818;4169;4460;4741;5375;5376;5713;5718;5998;6081;6564;6899;7514;9187	27;146;147;148;149;150;151;152;153	73;164;233;257;267;293;330;363;388	IPI00007752;IPI00930130;IPI00956241;IPI00975573;IPI00174849;IPI00018511;IPI00739915;IPI00956734;IPI00827736;IPI00981865;IPI00908605;IPI00979417;IPI00945362	31;26;12;11;9;7;7;7;5;4;4;3;1	6;6;1;0;0;1;0;0;0;1;4;1;1	2;2;0;0;0;0;0;0;0;0;2;0;0	FALSE	Tubulin beta-2C chain;Tubulin beta-2 chain;cDNA FLJ11352 fis, clone HEMBA1000020, highly similar to Tubulin beta-2C chain	TUBB2C	Tubulin beta-2C chain;cDNA FLJ11352 fis, clone HEMBA1000020, highly similar to Tubulin beta-2C chain	P68371;Q8IWP6;Q8IZ29;Q8N6N5;Q96HX0;B3KML9	TBB2C_HUMAN;B3KML9_HUMAN	ENST00000340384	OTTHUMP00000162590	NP_006079	PF00091;PF03953	Tubulin;Tubulin_C	Tubulin/FtsZ family, GTPase domain;Tubulin/FtsZ family, C-terminal domain	GO:0005874;GO:0032991;GO:0043234;GO:0044422;GO:0044424;GO:0044430;GO:0044446;GO:0044464	microtubule;macromolecular complex;protein complex;organelle part;intracellular part;cytoskeletal part;intracellular organelle part;cell part	GO:0000166;GO:0003824;GO:0003924;GO:0005102;GO:0005198;GO:0005488;GO:0005515;GO:0005525;GO:0016462;GO:0016787;GO:0016817;GO:0016818;GO:0017076;GO:0017111;GO:0019001;GO:0032553;GO:0032555;GO:0032561;GO:0042287;GO:0042288;GO:0051082	nucleotide binding;catalytic activity;GTPase activity;receptor binding;structural molecule activity;binding;protein binding;GTP binding;pyrophosphatase activity;hydrolase activity;hydrolase activity, acting on acid anhydrides	GO:0001906;GO:0001909;GO:0002228;GO:0002252;GO:0002376;GO:0002443;GO:0002449;GO:0006461;GO:0006917;GO:0006928;GO:0006950;GO:0006952;GO:0006955;GO:0007017;GO:0007018;GO:0009987;GO:0010926;GO:0010941;GO:0010942;GO:0012502;GO:0016043;GO:0022607;GO:0034621;GO:0034622;GO:0042267;GO:0042981;GO:0043065;GO:0043067;GO:0043068;GO:0043623;GO:0043933;GO:0045087;GO:0048518;GO:0048522;GO:0050789;GO:0050793;GO:…	cell killing;leukocyte mediated cytotoxicity;natural killer cell mediated immunity;immune effector process;immune system process;leukocyte mediated immunity;lymphocyte mediated immunity;protein complex assembly;induction of apoptosis;cell motion	hsa:10383	ko04540	Gap junction	K07375	13	31	46	88	6	9	17	2	2	3	29	25	18	6	4	4	2	1	1	65.6
151	12;2096;2622;3233;8631			IPI00007755	5	5	5	FALSE	Ras-related protein Rab-21	RAB21;KIAA0118	Ras-related protein Rab-21	Q9UL25;Q96GX3	RAB21_HUMAN	ENST00000261263		NP_055814	PF00071	Ras	Ras family	GO:0000139;GO:0005789;GO:0010008;GO:0012506;GO:0016020;GO:0030659;GO:0031090;GO:0031901;GO:0044422;GO:0044424;GO:0044425;GO:0044431;GO:0044432;GO:0044433;GO:0044440;GO:0044444;GO:0044446;GO:0044464	Golgi membrane;endoplasmic reticulum membrane;endosome membrane;vesicle membrane;membrane;cytoplasmic vesicle membrane;organelle membrane;early endosome membrane;organelle part;intracellular part;membrane part;Golgi apparatus part	GO:0000166;GO:0005488;GO:0005525;GO:0017076;GO:0019001;GO:0032553;GO:0032555;GO:0032561	nucleotide binding;binding;GTP binding;purine nucleotide binding;guanyl nucleotide binding;ribonucleotide binding;purine ribonucleotide binding;guanyl ribonucleotide binding	GO:0006810;GO:0007154;GO:0007165;GO:0007242;GO:0007264;GO:0009987;GO:0015031;GO:0045184;GO:0050789;GO:0050794;GO:0051234;GO:0065007	transport;cell communication;signal transduction;intracellular signaling cascade;small GTPase mediated signal transduction;cellular process;protein transport;establishment of protein localization;regulation of biological process	hsa:23011			K07890	1	5	5	7	5	5	7	5	5	7	5	0	2	5	0	2	5	0	2	29.8
152	695;1046;1871;4056;4955;6102;6217;6240;6241;7264;7985;8496;8696			IPI00007765;IPI00966238;IPI00922694;IPI00966795;IPI00982199;IPI00977382	13;13;9;4;2;1	13;13;9;4;2;1	13;13;9;4;2;1	FALSE	Stress-70 protein, mitochondrial;75 kDa glucose-regulated protein;GRP 75;Heat shock 70 kDa protein 9;Peptide-binding protein 74;Mortalin;cDNA FLJ51811, highly similar to Stress-70 protein, mitochondrial;Catecholamine-regulated protein 40	HSPA9;GRP75;HSPA9B	Stress-70 protein, mitochondrial;cDNA FLJ51907, highly similar to Stress-70 protein, mitochondrial;Uncharacterized protein	P38646;Q8N1C8;B7Z1V7;B7Z4V2;D6RJI2;Q2F839;A1XP52;B7Z4T3;F5H3L8	GRP75_HUMAN;B7Z1V7_HUMAN;A1XP52_HUMAN	ENST00000297185	OTTHUMP00000159494;OTTHUMP00000224075;OTTHUMP00000224071	NP_004125	PF00012	HSP70	Hsp70 protein	GO:0009295;GO:0009986;GO:0042645;GO:0044422;GO:0044424;GO:0044429;GO:0044444;GO:0044446;GO:0044464;GO:0005739;GO:0043226;GO:0043227;GO:0043229;GO:0043231	nucleoid;cell surface;mitochondrial nucleoid;organelle part;intracellular part;mitochondrial part;cytoplasmic part;intracellular organelle part;cell part;mitochondrion;organelle;membrane-bounded organelle;intracellular organelle	GO:0000166;GO:0001882;GO:0001883;GO:0005488;GO:0005515;GO:0005524;GO:0017076;GO:0030554;GO:0032553;GO:0032555;GO:0032559;GO:0051082	nucleotide binding;nucleoside binding;purine nucleoside binding;binding;protein binding;ATP binding;purine nucleotide binding;adenyl nucleotide binding;ribonucleotide binding;purine ribonucleotide binding;adenyl ribonucleotide binding	GO:0006457;GO:0006916;GO:0008152;GO:0009987;GO:0010941;GO:0019538;GO:0034960;GO:0042981;GO:0043066;GO:0043067;GO:0043069;GO:0043170;GO:0043283;GO:0044237;GO:0044238;GO:0044260;GO:0044267;GO:0048519;GO:0048523;GO:0050789;GO:0050793;GO:0050794;GO:0051093;GO:0060548;GO:0065007;GO:0006605;GO:0006611;GO:0006810;GO:0006886;GO:0006913;GO:0006950;GO:0015031;GO:0045184;GO:0046907;GO:0050896;GO:0051168;GO:…	protein folding;anti-apoptosis;metabolic process;cellular process;regulation of cell death;protein metabolic process;cellular biopolymer metabolic process;regulation of apoptosis;negative regulation of apoptosis;regulation of programmed cell death	hsa:3313			K04043	6	13	13	21	13	13	21	13	13	21	13	1	3	13	1	3	13	1	3	22.1
153	5845;8012			IPI00007812;IPI00848320;IPI01015994	2;2;2	2;2;2	2;2;2	FALSE	V-type proton ATPase subunit B, brain isoform;Vacuolar proton pump subunit B 2;Endomembrane proton pump 58 kDa subunit;HO57;cDNA FLJ51779, highly similar to Vacuolar ATP synthase subunit B, brain isoform (EC 3.6.3.14)	ATP6V1B2;ATP6B2;VPP3	V-type proton ATPase subunit B, brain isoform;ATPase, F1/V1/A1 complex, alpha/beta subunit, nucleotide-binding domain containing protein;cDNA FLJ51779, highly similar to Vacuolar ATP synthase subunit B, brain isoform	P21281;Q59HF3;B4DFM5;B4DQI9	VATB2_HUMAN;B4DFM5_HUMAN	ENST00000276390	OTTHUMP00000161707	NP_001684	PF00006;PF00306;PF02874	ATP-synt_ab;ATP-synt_ab_C;ATP-synt_ab_N	ATP synthase alpha/beta family, nucleotide-binding domain;ATP synthase alpha/beta chain, C terminal domain;ATP synthase alpha/beta family, beta-barrel domain	GO:0012505;GO:0016023;GO:0031410;GO:0031982;GO:0031988;GO:0032991;GO:0033178;GO:0033180;GO:0042470;GO:0043226;GO:0043227;GO:0043229;GO:0043231;GO:0043234;GO:0044424;GO:0044425;GO:0044444;GO:0044464;GO:0048770	endomembrane system;cytoplasmic membrane-bounded vesicle;cytoplasmic vesicle;vesicle;membrane-bounded vesicle;macromolecular complex;proton-transporting two-sector ATPase complex, catalytic domain;proton-transporting V-type ATPase, V1 domain;melanosome	GO:0003824;GO:0005215;GO:0008324;GO:0015075;GO:0015077;GO:0015078;GO:0015399;GO:0015405;GO:0016462;GO:0016787;GO:0016817;GO:0016818;GO:0016820;GO:0016887;GO:0017111;GO:0019829;GO:0022804;GO:0022857;GO:0022890;GO:0022891;GO:0022892;GO:0042623;GO:0042625;GO:0042626;GO:0043492;GO:0046933;GO:0046961	catalytic activity;transporter activity;cation transmembrane transporter activity;ion transmembrane transporter activity;monovalent inorganic cation transmembrane transporter activity;hydrogen ion transmembrane transporter activity	GO:0006139;GO:0006163;GO:0006164;GO:0006753;GO:0006754;GO:0006807;GO:0006810;GO:0006811;GO:0006812;GO:0006818;GO:0008152;GO:0009058;GO:0009117;GO:0009141;GO:0009142;GO:0009144;GO:0009145;GO:0009150;GO:0009152;GO:0009165;GO:0009199;GO:0009201;GO:0009205;GO:0009206;GO:0009259;GO:0009260;GO:0009987;GO:0015672;GO:0015985;GO:0015986;GO:0015992;GO:0034220;GO:0044237;GO:0044238;GO:0044249;GO:0046034;GO:…	nucleobase, nucleoside, nucleotide and nucleic acid metabolic process;purine nucleotide metabolic process;purine nucleotide biosynthetic process;nucleoside phosphate metabolic process;ATP biosynthetic process;nitrogen compound metabolic process;transport	hsa:526	ko00190;ko05110;ko05120	Oxidative phosphorylation;Vibrio cholerae infection;Epithelial cell signaling in Helicobacter pylori infection	K02147	3	2	2	2	2	2	2	2	2	2	2	1	0	2	1	0	2	1	0	4.9
154	428;487;622;918;1148;1396;1543;2035;2057;2947;3040;3337;3839;4420;4796;4920;4967;6439;7481;7537;7550;7697;8925	154	1474	IPI00007928;IPI01010344;REV_IPI00925163	23;5;1	23;5;1	23;5;1	FALSE	Pre-mRNA-processing-splicing factor 8;Splicing factor Prp8;PRP8 homolog;220 kDa U5 snRNP-specific protein;p220	PRPF8;PRPC8	Pre-mRNA-processing-splicing factor 8	Q6P2Q9;B4DK16;Q53GM6;Q6JH02;Q6JH03	PRP8_HUMAN	ENST00000304992	OTTHUMP00000115657	NP_006436	PF01398;PF08082;PF08083;PF08084;PF10598;PF10597;PF10596	Mov34;PRO8NT;PROCN;PROCT;RRM_4;U5_2-snRNA_bdg;U6-snRNA_bdg	Mov34/MPN/PAD-1 family;PRO8NT (NUC069), PrP8 N-terminal domain;PROCN (NUC071) domain;PROCT (NUC072) domain;RNA recognition motif of the spliceosomal PrP8;U5-snRNA binding site 2 of PrP8;U6-snRNA interacting domain of PrP8	GO:0005682;GO:0016604;GO:0016607;GO:0030529;GO:0030532;GO:0032991;GO:0044422;GO:0044424;GO:0044428;GO:0044446;GO:0044451;GO:0044464	U5 snRNP;nuclear body;nuclear speck;ribonucleoprotein complex;small nuclear ribonucleoprotein complex;macromolecular complex;organelle part;intracellular part;nuclear part;intracellular organelle part;nucleoplasm part;cell part	GO:0003676;GO:0003723;GO:0003824;GO:0005488;GO:0005515;GO:0031202	nucleic acid binding;RNA binding;catalytic activity;binding;protein binding;RNA splicing factor activity, transesterification mechanism	GO:0000375;GO:0000377;GO:0000398;GO:0003008;GO:0006139;GO:0006396;GO:0006397;GO:0006807;GO:0007600;GO:0007601;GO:0008152;GO:0008380;GO:0009987;GO:0016070;GO:0016071;GO:0032501;GO:0034960;GO:0043170;GO:0043283;GO:0044237;GO:0044238;GO:0044260;GO:0050877;GO:0050890;GO:0050896;GO:0050953	RNA splicing, via transesterification reactions;RNA splicing, via transesterification reactions with bulged adenosine as nucleophile;nuclear mRNA splicing, via spliceosome;system process	hsa:10594				3	23	23	38	23	23	38	23	23	38	23	1	0	23	1	0	23	1	0	11.9
155	750;751;1936;3596;4768;7164;9251			IPI00007935;IPI00966603;IPI00553102;IPI00966347;IPI00942043;IPI00964290;IPI01013659;IPI00103146;IPI00981155;IPI00973432;IPI00555593;IPI00555564;IPI00965261;IPI00966891;IPI00966655	7;5;5;5;5;5;5;5;4;3;3;1;1;1;1	7;5;5;5;5;5;5;5;4;3;3;1;1;1;1	7;5;5;5;5;5;5;5;4;3;3;1;1;1;1	FALSE	PDZ and LIM domain protein 5;Enigma homolog;Enigma-like PDZ and LIM domains protein	PDLIM5;ENH;L9	Isoform 1 of PDZ and LIM domain protein 5;Uncharacterized protein;Isoform 4 of PDZ and LIM domain protein 5;Uncharacterized protein;Uncharacterized protein;Isoform 2 of PDZ and LIM domain protein 5;Uncharacterized protein;Isoform 3 of PDZ and LIM domain pr	Q96HC4-1;Q96HC4;B7Z481;Q4W5K9;Q9P1D1;D6RB78;Q96HC4-4;B7Z8X5;E9PBF5;D3YTJ1;Q96HC4-2;F5H0X8;Q96HC4-3	PDLI5_HUMAN	ENST00000317968	OTTHUMP00000161598;OTTHUMP00000219310;OTTHUMP00000219307;OTTHUMP00000219309;OTTHUMP00000227958	NP_006448;NP_001011513;NP_001011515;NP_001011516	PF00412;PF00595	LIM;PDZ	LIM domain;PDZ domain (Also known as DHR or GLGF)	GO:0000267;GO:0005624;GO:0005626;GO:0005829;GO:0005856;GO:0015629;GO:0043226;GO:0043228;GO:0043229;GO:0043232;GO:0044424;GO:0044444;GO:0044464	cell fraction;membrane fraction;insoluble fraction;cytosol;cytoskeleton;actin cytoskeleton;organelle;non-membrane-bounded organelle;intracellular organelle;intracellular non-membrane-bounded organelle;intracellular part;cytoplasmic part;cell part	GO:0003779;GO:0005080;GO:0005488;GO:0005515;GO:0008092;GO:0008270;GO:0019899;GO:0019900;GO:0019901;GO:0042805;GO:0043167;GO:0043169;GO:0046872;GO:0046914	actin binding;protein kinase C binding;binding;protein binding;cytoskeletal protein binding;zinc ion binding;enzyme binding;kinase binding;protein kinase binding;actinin binding;ion binding;cation binding;metal ion binding;transition metal ion binding			hsa:10611				15	7	7	11	7	7	11	7	7	11	3	2	6	3	2	6	3	2	6	14.6
156	3815;7430			IPI00007940;IPI00026942;IPI01011577;IPI00879747;IPI00936931;IPI00384365;IPI00386655	2;2;2;2;1;1;1	2;2;2;2;1;1;1	2;2;2;2;1;1;1	FALSE	Erlin-1;Endoplasmic reticulum lipid raft-associated protein 1;Stomatin-prohibitin-flotillin-HflC/K domain-containing protein 1;Protein KE04;Erlin-2;Endoplasmic reticulum lipid raft-associated protein 2;Stomatin-prohibitin-flotillin-HflC/K domain-containing protein 2;ER lipid raft associated 1;cDNA FLJ57553, highly similar to SPFH domain-containing protein 1	ERLIN1;C10orf69;KE04;KEO4;SPFH1;ERLIN2;C8orf2;SPFH2;UNQ2441/PRO5003/PRO9924;RP11-316M21.1-003	erlin-1;Isoform 1 of Erlin-2;Uncharacterized protein;ER lipid raft associated 1;cDNA FLJ57553, highly similar to SPFH domain-containing protein 1;Isoform 3 of Erlin-2;Isoform 2 of Erlin-2	O75477;B2RDK6;D3DR65;O94905-1;O94905;E5RHW4;B0QZ43;B4DPN7;O94905-3;O94905-2	ERLN1_HUMAN;ERLN2_HUMAN;B0QZ43_HUMAN;B4DPN7_HUMAN	ENST00000370408;ENST00000370410;ENST00000407654;ENST00000276461;ENST00000335171;ENST00000397228	OTTHUMP00000020274;OTTHUMP00000020275;OTTHUMP00000225548;OTTHUMP00000225552;OTTHUMP00000225551;OTTHUMP00000197867;OTTHUMP00000225547;OTTHUMP00000225549;OTTHUMP00000225546;OTTHUMP00000225550	NP_001094096;NP_006450;NP_009106;NP_001003790;NP_001003791	PF01145	Band_7	SPFH domain / Band 7 family	GO:0005789;GO:0016020;GO:0016021;GO:0031090;GO:0031224;GO:0044422;GO:0044424;GO:0044425;GO:0044432;GO:0044444;GO:0044446;GO:0044464;GO:0005886	endoplasmic reticulum membrane;membrane;integral to membrane;organelle membrane;intrinsic to membrane;organelle part;intracellular part;membrane part;endoplasmic reticulum part;cytoplasmic part;intracellular organelle part;cell part;plasma membrane					hsa:10613;hsa:11160				7	2	2	3	2	2	3	2	2	3	2	1	0	2	1	0	2	1	0	6.9
157	1336;3512;4604;6764			IPI00008167;IPI00787965;IPI00793333;IPI00945216;IPI00945384;IPI00946024	4;3;2;1;1;1	4;3;2;1;1;1	4;3;2;1;1;1	FALSE	Sodium/potassium-transporting ATPase subunit beta-3;Sodium/potassium-dependent ATPase subunit beta-3;cDNA FLJ50753, highly similar to Sodium/potassium-transporting ATPase subunit beta-3	ATP1B3	Sodium/potassium-transporting ATPase subunit beta-3;cDNA FLJ50753, highly similar to Sodium/potassium-transporting ATPase subunit beta-3;Uncharacterized protein	P54709;D3DNF9;Q58I18;B7Z1N7;C9JA36;C9JXZ1	AT1B3_HUMAN;B7Z1N7_HUMAN	ENST00000286371	OTTHUMP00000214031;OTTHUMP00000214034;OTTHUMP00000214038	NP_001670	PF00287	Na_K-ATPase	Sodium / potassium ATPase beta chain	GO:0005890;GO:0016023;GO:0031410;GO:0031982;GO:0031988;GO:0032991;GO:0042470;GO:0043226;GO:0043227;GO:0043229;GO:0043231;GO:0043234;GO:0044424;GO:0044425;GO:0044444;GO:0044459;GO:0044464;GO:0048770	sodium:potassium-exchanging ATPase complex;cytoplasmic membrane-bounded vesicle;cytoplasmic vesicle;vesicle;membrane-bounded vesicle;macromolecular complex;melanosome;organelle;membrane-bounded organelle;intracellular organelle	GO:0003824;GO:0005215;GO:0005391;GO:0005488;GO:0005515;GO:0015075;GO:0015399;GO:0015405;GO:0015662;GO:0016462;GO:0016787;GO:0016817;GO:0016818;GO:0016820;GO:0016887;GO:0017111;GO:0022804;GO:0022857;GO:0022891;GO:0022892;GO:0030955;GO:0031402;GO:0031420;GO:0042623;GO:0042625;GO:0042626;GO:0043167;GO:0043169;GO:0043492;GO:0046872	catalytic activity;transporter activity;sodium:potassium-exchanging ATPase activity;binding;protein binding;ion transmembrane transporter activity;primary active transmembrane transporter activity	GO:0006139;GO:0006163;GO:0006164;GO:0006753;GO:0006754;GO:0006807;GO:0006810;GO:0006811;GO:0006812;GO:0006813;GO:0006814;GO:0008152;GO:0009058;GO:0009117;GO:0009141;GO:0009142;GO:0009144;GO:0009145;GO:0009150;GO:0009152;GO:0009165;GO:0009199;GO:0009201;GO:0009205;GO:0009206;GO:0009259;GO:0009260;GO:0009987;GO:0015672;GO:0030001;GO:0044237;GO:0044238;GO:0044249;GO:0046034;GO:0046483;GO:0051234;GO:…	nucleobase, nucleoside, nucleotide and nucleic acid metabolic process;purine nucleotide metabolic process;purine nucleotide biosynthetic process;nucleoside phosphate metabolic process;ATP biosynthetic process;nitrogen compound metabolic process;transport	hsa:483	ko04260	Cardiac muscle contraction	K01540	6	4	4	8	4	4	8	4	4	8	2	4	4	2	4	4	2	4	4	22.9
158	444;832;2375;3323;3442;4986;6464;7402;7694;8847;8879			IPI00008200;IPI00155568	11;1	11;1	11;1	FALSE	YEATS domain-containing protein 2	YEATS2;KIAA1197	YEATS domain-containing protein 2	Q9ULM3	YETS2_HUMAN	ENST00000305135	OTTHUMP00000210964	NP_060493	PF03366	YEATS	YEATS family	GO:0005634;GO:0043226;GO:0043227;GO:0043229;GO:0043231;GO:0044424;GO:0044464	nucleus;organelle;membrane-bounded organelle;intracellular organelle;intracellular membrane-bounded organelle;intracellular part;cell part			GO:0006355;GO:0009889;GO:0010468;GO:0010556;GO:0019219;GO:0019222;GO:0031323;GO:0031326;GO:0045449;GO:0050789;GO:0050794;GO:0051171;GO:0051252;GO:0060255;GO:0065007;GO:0080090	regulation of transcription, DNA-dependent;regulation of biosynthetic process;regulation of gene expression;regulation of macromolecule biosynthetic process;regulation of nucleobase, nucleoside, nucleotide and nucleic acid metabolic process	hsa:55689				2	11	11	18	11	11	18	11	11	18	11	1	5	11	1	5	11	1	5	12.8
159	570;2544;2698;3895;4553;6961;7796			IPI00008240;IPI00185398;IPI01021036;IPI01015558;IPI00976594;IPI01021195;IPI01021686;IPI01022954;IPI01021332;IPI01020714;IPI01021858	7;6;6;5;4;2;2;1;1;1;1	7;6;6;5;4;2;2;1;1;1;1	7;6;6;5;4;2;2;1;1;1;1	FALSE	Methionyl-tRNA synthetase, cytoplasmic;Methionine--tRNA ligase;Putative uncharacterized protein MARS;cDNA FLJ53309, highly similar to Methionyl-tRNA synthetase (EC 6.1.1.10);cDNA FLJ16674 fis, clone THYMU3008136, highly similar to Methionyl-tRNA synthetase (EC 6.1.1.10);cDNA FLJ55046, highly similar to Methionyl-tRNA synthetase (EC 6.1.1.10)	MARS	Methionyl-tRNA synthetase, cytoplasmic;Uncharacterized protein;cDNA FLJ53309, highly similar to Methionyl-tRNA synthetase;cDNA FLJ16674 fis, clone THYMU3008136, highly similar to Methionyl-tRNA synthetase;cDNA FLJ55046, highly similar to Methionyl-tRNA syn	P56192;A8K492;A6NC17;B4DF61;B3KVK7;B4E0E9;E7ET05	SYMC_HUMAN;A6NC17_HUMAN;B4DF61_HUMAN;B3KVK7_HUMAN;B4E0E9_HUMAN	ENST00000262027;ENST00000315473		NP_004981	PF00043;PF09334;PF00458	GST_C;tRNA-synt_1g;WHEP-TRS	Glutathione S-transferase, C-terminal domain;tRNA synthetases class I (M);WHEP-TRS domain	GO:0005737;GO:0005886;GO:0016020;GO:0044424;GO:0044464	cytoplasm;plasma membrane;membrane;intracellular part;cell part	GO:0000049;GO:0000166;GO:0001882;GO:0001883;GO:0003676;GO:0003723;GO:0003824;GO:0004812;GO:0004825;GO:0005488;GO:0005515;GO:0005524;GO:0016874;GO:0016875;GO:0016876;GO:0017076;GO:0030554;GO:0032553;GO:0032555;GO:0032559	tRNA binding;nucleotide binding;nucleoside binding;purine nucleoside binding;nucleic acid binding;RNA binding;catalytic activity;aminoacyl-tRNA ligase activity;methionine-tRNA ligase activity;binding;protein binding;ATP binding;ligase activity	GO:0006082;GO:0006139;GO:0006399;GO:0006418;GO:0006431;GO:0006519;GO:0006520;GO:0006807;GO:0008152;GO:0009308;GO:0009987;GO:0016070;GO:0019752;GO:0034660;GO:0034960;GO:0042180;GO:0043038;GO:0043039;GO:0043170;GO:0043283;GO:0043436;GO:0044106;GO:0044237;GO:0044238;GO:0044260	organic acid metabolic process;nucleobase, nucleoside, nucleotide and nucleic acid metabolic process;tRNA metabolic process;tRNA aminoacylation for protein translation;methionyl-tRNA aminoacylation;cellular amino acid and derivative metabolic process	hsa:4141	ko00271;ko00450;ko00970	Methionine metabolism;Selenoamino acid metabolism;Aminoacyl-tRNA biosynthesis	K01874	11	7	7	10	7	7	10	7	7	10	7	0	0	7	0	0	7	0	0	10
160	2399;7177;9235	155	83	IPI00008380;IPI00429689;IPI00815784;IPI00980495;IPI00974178;IPI00984991;IPI00976419;IPI00985356;IPI00983774;IPI00983167	3;3;3;1;1;1;1;1;1;1	3;3;3;1;1;1;1;1;1;1	3;3;3;1;1;1;1;1;1;1	FALSE	Serine/threonine-protein phosphatase 2A catalytic subunit alpha isoform;Replication protein C;Serine/threonine-protein phosphatase 2A catalytic subunit beta isoform;Serine/threonine protein phosphatase	PPP2CA;PPP2CB	Serine/threonine-protein phosphatase 2A catalytic subunit alpha isoform;Serine/threonine-protein phosphatase 2A catalytic subunit beta isoform;Serine/threonine-protein phosphatase	P67775;B3KQ51;B3KUN1;P62714;B3KRM2;Q5U0I7;Q8WZ56;Q6I9T8	PP2AA_HUMAN;PP2AB_HUMAN;Q6I9T8_HUMAN	ENST00000231504;ENST00000221138;ENST00000397308;ENST00000406655	OTTHUMP00000159382;OTTHUMP00000225455	NP_002706;NP_001009552	PF00149	Metallophos	Calcineurin-like phosphoesterase	GO:0000159;GO:0000267;GO:0000775;GO:0005625;GO:0005634;GO:0005739;GO:0005819;GO:0005829;GO:0008287;GO:0032991;GO:0043226;GO:0043227;GO:0043228;GO:0043229;GO:0043231;GO:0043232;GO:0043234;GO:0044422;GO:0044424;GO:0044427;GO:0044430;GO:0044444;GO:0044446;GO:0044464;GO:0005737;GO:0005886;GO:0016020	protein phosphatase type 2A complex;cell fraction;chromosome, centromeric region;soluble fraction;nucleus;mitochondrion;spindle;cytosol;protein serine/threonine phosphatase complex;macromolecular complex;organelle;membrane-bounded organelle	GO:0003824;GO:0004721;GO:0005488;GO:0005506;GO:0005515;GO:0016787;GO:0016788;GO:0016791;GO:0030145;GO:0042578;GO:0043167;GO:0043169;GO:0046872;GO:0046914;GO:0046982;GO:0046983	catalytic activity;phosphoprotein phosphatase activity;binding;iron ion binding;protein binding;hydrolase activity;hydrolase activity, acting on ester bonds;phosphatase activity;manganese ion binding;phosphoric ester hydrolase activity;ion binding	GO:0000188;GO:0001558;GO:0001932;GO:0001933;GO:0006139;GO:0006275;GO:0006396;GO:0006464;GO:0006469;GO:0006470;GO:0006629;GO:0006643;GO:0006665;GO:0006672;GO:0006793;GO:0006796;GO:0006807;GO:0006917;GO:0007154;GO:0007165;GO:0007242;GO:0008152;GO:0008380;GO:0009889;GO:0009892;GO:0009966;GO:0009968;GO:0009987;GO:0010033;GO:0010468;GO:0010556;GO:0010563;GO:0010605;GO:0010627;GO:0010646;GO:0010648;GO:…	inactivation of MAPK activity;regulation of cell growth;regulation of protein amino acid phosphorylation;negative regulation of protein amino acid phosphorylation;nucleobase, nucleoside, nucleotide and nucleic acid metabolic process	hsa:5515;hsa:5516	ko04310;ko04350;ko04530;ko04730	Wnt signaling pathway;TGF-beta signaling pathway;Tight junction;Long-term depression	K04382	10	3	4	6	3	4	6	3	4	6	2	2	0	2	2	0	2	2	0	16.5
161	8641			IPI00008433	1	1	1	FALSE	40S ribosomal protein S5;40S ribosomal protein S5, N-terminally processed	RPS5	40S ribosomal protein S5	P46782;Q53G25	RS5_HUMAN	ENST00000196551		NP_001000	PF00177	Ribosomal_S7	Ribosomal protein S7p/S5e	GO:0015935;GO:0022627;GO:0030529;GO:0032991;GO:0033279;GO:0044422;GO:0044424;GO:0044444;GO:0044445;GO:0044446;GO:0044464	small ribosomal subunit;cytosolic small ribosomal subunit;ribonucleoprotein complex;macromolecular complex;ribosomal subunit;organelle part;intracellular part;cytoplasmic part;cytosolic part;intracellular organelle part;cell part	GO:0003676;GO:0003723;GO:0003729;GO:0003735;GO:0005198;GO:0005488	nucleic acid binding;RNA binding;mRNA binding;structural constituent of ribosome;structural molecule activity;binding	GO:0006413;GO:0006414;GO:0006417;GO:0006448;GO:0006450;GO:0008152;GO:0009058;GO:0009059;GO:0009889;GO:0009987;GO:0010468;GO:0010556;GO:0010608;GO:0019222;GO:0031323;GO:0031326;GO:0032268;GO:0034645;GO:0034960;GO:0034961;GO:0043170;GO:0043283;GO:0043284;GO:0044237;GO:0044249;GO:0044260;GO:0050789;GO:0050794;GO:0051246;GO:0060255;GO:0065007;GO:0065008;GO:0080090	translational initiation;translational elongation;regulation of translation;regulation of translational elongation;regulation of translational fidelity;metabolic process;biosynthetic process;macromolecule biosynthetic process	hsa:6193	ko03010	Ribosome	K02989	1	1	1	1	1	1	1	1	1	1	1	0	0	1	0	0	1	0	0	6.4
162	1480;3273			IPI00978180;IPI00478810;IPI00008438;IPI00749512	2;2;2;1	2;2;2;1	2;2;2;1	FALSE	40S ribosomal protein S10;Ribosomal protein S10 variant	RPS10	RPS10-NUDT3 protein;Uncharacterized protein;40S ribosomal protein S10;Ribosomal protein S10 variant (Fragment)	F6U211;P46783;Q59GE4	RS10_HUMAN;Q59GE4_HUMAN	ENST00000326199;ENST00000344700	OTTHUMP00000016230;OTTHUMP00000016229	NP_001189399;NP_001005;NP_001190174;NP_001191020	PF03501	S10_plectin	Plectin/S10 domain	GO:0015935;GO:0022627;GO:0030529;GO:0032991;GO:0033279;GO:0044422;GO:0044424;GO:0044444;GO:0044445;GO:0044446;GO:0044464;GO:0005840;GO:0043226;GO:0043228;GO:0043229;GO:0043232	small ribosomal subunit;cytosolic small ribosomal subunit;ribonucleoprotein complex;macromolecular complex;ribosomal subunit;organelle part;intracellular part;cytoplasmic part;cytosolic part;intracellular organelle part;cell part;ribosome;organelle	GO:0005488;GO:0005515	binding;protein binding	GO:0006414;GO:0008152;GO:0009058;GO:0009059;GO:0009987;GO:0034645;GO:0034960;GO:0034961;GO:0043170;GO:0043283;GO:0043284;GO:0044237;GO:0044249;GO:0044260	translational elongation;metabolic process;biosynthetic process;macromolecule biosynthetic process;cellular process;cellular macromolecule biosynthetic process;cellular biopolymer metabolic process;cellular biopolymer biosynthetic process	hsa:6204	ko03010	Ribosome	K02947	4	2	2	3	2	2	3	2	2	3	2	1	1	2	1	1	2	1	1	8.2
163	804;3468;3871;5285;5664;6207;6637;7642;8800;8801;9254	156;157	278;427	IPI00008475;IPI00963899	11;11	11;11	11;11	FALSE	Hydroxymethylglutaryl-CoA synthase, cytoplasmic;3-hydroxy-3-methylglutaryl coenzyme A synthase;cDNA FLJ38173 fis, clone FCBBF1000053, highly similar to HYDROXYMETHYLGLUTARYL-COA SYNTHASE, CYTOPLASMIC	HMGCS1;HMGCS	Hydroxymethylglutaryl-CoA synthase, cytoplasmic;cDNA FLJ38173 fis, clone FCBBF1000053, highly similar to HYDROXYMETHYLGLUTARYL-COA SYNTHASE, CYTOPLASMIC	Q01581;Q5XJ04;D6RIW1;Q8N995	HMCS1_HUMAN;Q8N995_HUMAN	ENST00000325110	OTTHUMP00000221637;OTTHUMP00000221638;OTTHUMP00000221639	NP_001091742;NP_002121	PF08540;PF01154	HMG_CoA_synt_C;HMG_CoA_synt_N	Hydroxymethylglutaryl-coenzyme A synthase C terminal;Hydroxymethylglutaryl-coenzyme A synthase N terminal	GO:0000267;GO:0005625;GO:0005829;GO:0044424;GO:0044444;GO:0044464	cell fraction;soluble fraction;cytosol;intracellular part;cytoplasmic part;cell part	GO:0003824;GO:0004421;GO:0016740;GO:0016746;GO:0046912	catalytic activity;hydroxymethylglutaryl-CoA synthase activity;transferase activity;transferase activity, transferring acyl groups;transferase activity, transferring acyl groups, acyl groups converted into alkyl on transfer	GO:0006066;GO:0006629;GO:0006694;GO:0006695;GO:0006720;GO:0008152;GO:0008202;GO:0008203;GO:0008299;GO:0008610;GO:0009058;GO:0009987;GO:0016125;GO:0016126;GO:0044237;GO:0044238;GO:0044249;GO:0044255	alcohol metabolic process;lipid metabolic process;steroid biosynthetic process;cholesterol biosynthetic process;isoprenoid metabolic process;metabolic process;steroid metabolic process;cholesterol metabolic process;isoprenoid biosynthetic process	hsa:3157	ko00650;ko00072;ko00280	Butanoate metabolism;Synthesis and degradation of ketone bodies;Valine, leucine and isoleucine degradation	K01641	2	11	12	21	11	12	21	11	12	21	11	9	2	11	9	2	11	9	2	28.3
164	3920			IPI00008524;IPI00796945;IPI00301154;IPI00909378;IPI00977833;IPI00410017;IPI00983162	1;1;1;1;1;1;1	1;1;1;1;1;1;1	1;1;1;1;1;1;1	FALSE	Polyadenylate-binding protein 1;cDNA FLJ37875 fis, clone BRSSN2018771, highly similar to Poly(A)-binding protein 1;Polyadenylate-binding protein 3;Testis-specific poly(A)-binding protein;cDNA FLJ59219, highly similar to Poly(A)-binding protein 1	PABPC1;PAB1;PABP1;PABPC2;PABPC3;PABP3;PABPL3	Isoform 1 of Polyadenylate-binding protein 1;cDNA FLJ37875 fis, clone BRSSN2018771, highly similar to Poly(A)-binding protein 1;Polyadenylate-binding protein 3;cDNA FLJ59219, highly similar to Poly(A)-binding protein 1;Uncharacterized protein;Isoform 2 of	P11940-1;P11940;B4DZW4;B3KT93;Q9H361;Q2VIP3;Q3ZCS4;Q5VX58;B4DQX0;E7ERJ7;E7EQV3;P11940-2	PABP1_HUMAN;B3KT93_HUMAN;PABP3_HUMAN;B4DQX0_HUMAN	ENST00000318607;ENST00000347137;ENST00000281589	OTTHUMP00000227462;OTTHUMP00000227471;OTTHUMP00000018142;OTTHUMP00000227464;OTTHUMP00000227463;OTTHUMP00000227469;OTTHUMP00000227465	NP_002559;NP_112241	PF00658;PF00076	PABP;RRM_1	Poly-adenylate binding protein, unique domain;RNA recognition motif. (a.k.a. RRM, RBD, or RNP domain)	GO:0005681;GO:0005829;GO:0030529;GO:0032991;GO:0044422;GO:0044424;GO:0044428;GO:0044444;GO:0044446;GO:0044464;GO:0005737	spliceosomal complex;cytosol;ribonucleoprotein complex;macromolecular complex;organelle part;intracellular part;nuclear part;cytoplasmic part;intracellular organelle part;cell part;cytoplasm	GO:0000166;GO:0003676;GO:0003723;GO:0003727;GO:0003729;GO:0005488;GO:0005515;GO:0008022;GO:0008135;GO:0008143;GO:0008494;GO:0045182;GO:0070717	nucleotide binding;nucleic acid binding;RNA binding;single-stranded RNA binding;mRNA binding;binding;protein binding;protein C-terminus binding;translation factor activity, nucleic acid binding;poly(A) RNA binding;translation activator activity	GO:0006139;GO:0006378;GO:0006396;GO:0006397;GO:0006807;GO:0008152;GO:0008380;GO:0009987;GO:0010468;GO:0010608;GO:0016070;GO:0016071;GO:0019219;GO:0019222;GO:0031123;GO:0031124;GO:0031323;GO:0034960;GO:0043170;GO:0043283;GO:0043487;GO:0043488;GO:0043489;GO:0043631;GO:0044237;GO:0044238;GO:0044260;GO:0048255;GO:0050789;GO:0050794;GO:0051171;GO:0051252;GO:0060255;GO:0065007;GO:0080090	nucleobase, nucleoside, nucleotide and nucleic acid metabolic process;mRNA polyadenylation;RNA processing;mRNA processing;nitrogen compound metabolic process;metabolic process;RNA splicing;cellular process;regulation of gene expression	hsa:26986;hsa:5042				7	1	1	2	1	1	2	1	1	2	1	0	1	1	0	1	1	0	1	2.2
165	263;298;1014;2146;2598;2809;2810;2923;3539;6384;7161;7945;8462;8463	158	101	IPI00008530;IPI01022174;IPI00556485;IPI00871646;IPI01022636;IPI01021320;IPI01022462;IPI00868999;IPI01021490;IPI01021139;IPI01022043;IPI01021889;IPI01020986;IPI01023074;IPI01021777;IPI00062124;IPI01022333	14;13;12;11;11;10;9;9;9;8;8;8;6;5;3;2;1	14;13;12;11;11;10;9;9;9;8;8;8;6;5;3;2;1	14;13;12;11;11;10;9;9;9;8;8;8;6;5;3;2;1	FALSE	60S acidic ribosomal protein P0;L10E;RPLP0 protein;60S acidic ribosomal protein P0-like	RPLP0	60S acidic ribosomal protein P0;30 kDa protein;Uncharacterized protein;60S acidic ribosomal protein P0-like;27 kDa protein;27 kDa protein;27 kDa protein;Similar to Acidic ribosomal phosphoprotein P0;18 kDa protein;17 kDa protein;17 kDa protein;16 kDa prote	P05388;A8K4Z4;B4E3D5;Q3MHV2;Q53HK9;Q53HW2;Q3B7A4;Q6NSF2;Q8NHW5	RLA0_HUMAN;Q3B7A4_HUMAN;RLA0L_HUMAN	ENST00000228306;ENST00000392514;ENST00000313104		NP_000993;NP_444505	PF00428;PF00466	Ribosomal_60s;Ribosomal_L10	60s Acidic ribosomal protein;Ribosomal protein L10	GO:0015934;GO:0022625;GO:0030529;GO:0032991;GO:0033279;GO:0044422;GO:0044424;GO:0044444;GO:0044445;GO:0044446;GO:0044464;GO:0005840;GO:0043226;GO:0043228;GO:0043229;GO:0043232	large ribosomal subunit;cytosolic large ribosomal subunit;ribonucleoprotein complex;macromolecular complex;ribosomal subunit;organelle part;intracellular part;cytoplasmic part;cytosolic part;intracellular organelle part;cell part;ribosome;organelle	GO:0003676;GO:0003723;GO:0003735;GO:0005198;GO:0005488;GO:0005515	nucleic acid binding;RNA binding;structural constituent of ribosome;structural molecule activity;binding;protein binding	GO:0006414;GO:0008152;GO:0009058;GO:0009059;GO:0009987;GO:0022613;GO:0034645;GO:0034960;GO:0034961;GO:0042254;GO:0043170;GO:0043283;GO:0043284;GO:0044085;GO:0044237;GO:0044249;GO:0044260;GO:0044419;GO:0051704	translational elongation;metabolic process;biosynthetic process;macromolecule biosynthetic process;cellular process;ribonucleoprotein complex biogenesis;cellular macromolecule biosynthetic process;cellular biopolymer metabolic process	hsa:6175	ko03010	Ribosome	K02941	17	14	15	24	14	15	24	14	15	24	13	10	6	13	10	6	13	10	6	57.1
166	3592;5065			IPI00008557;IPI00658000;IPI00930694	2;1;1	2;1;1	2;1;1	FALSE	Insulin-like growth factor 2 mRNA-binding protein 1;IGF-II mRNA-binding protein 1;Coding region determinant-binding protein;VICKZ family member 1;Zip code-binding protein 1;Insulin-like growth factor 2 mRNA-binding protein 3;IGF-II mRNA-binding protein 3;KH domain-containing protein overexpressed in cancer;VICKZ family member 3	IGF2BP1;CRDBP;VICKZ1;ZBP1;IGF2BP3;IMP3;KOC1;VICKZ3	Insulin-like growth factor 2 mRNA-binding protein 1;Isoform 1 of Insulin-like growth factor 2 mRNA-binding protein 3;insulin-like growth factor 2 mRNA-binding protein 1 isoform 2	Q9NZI8;D3DTW3;O00425-1;O00425;C9JT33	IF2B1_HUMAN;IF2B3_HUMAN	ENST00000290341;ENST00000258729	OTTHUMP00000219840;OTTHUMP00000158561;OTTHUMP00000219841	NP_006537;NP_006538;NP_001153895	PF00013;PF00076	KH_1;RRM_1	KH domain;RNA recognition motif. (a.k.a. RRM, RBD, or RNP domain)	GO:0005634;GO:0005737;GO:0043226;GO:0043227;GO:0043229;GO:0043231;GO:0044424;GO:0044464	nucleus;cytoplasm;organelle;membrane-bounded organelle;intracellular organelle;intracellular membrane-bounded organelle;intracellular part;cell part	GO:0000166;GO:0003676;GO:0003723;GO:0003729;GO:0005488;GO:0005515;GO:0045182;GO:0048027	nucleotide binding;nucleic acid binding;RNA binding;mRNA binding;binding;protein binding;translation regulator activity;mRNA 5'-UTR binding	GO:0001817;GO:0006417;GO:0009889;GO:0009890;GO:0009892;GO:0010468;GO:0010556;GO:0010558;GO:0010605;GO:0010608;GO:0017148;GO:0019222;GO:0031323;GO:0031324;GO:0031326;GO:0031327;GO:0032268;GO:0032269;GO:0042035;GO:0048519;GO:0048523;GO:0050789;GO:0050794;GO:0051239;GO:0051246;GO:0051248;GO:0060255;GO:0065007;GO:0080090;GO:0006412;GO:0008152;GO:0009058;GO:0009059;GO:0009653;GO:0009987;GO:0019538;GO:…	regulation of cytokine production;regulation of translation;regulation of biosynthetic process;negative regulation of biosynthetic process;negative regulation of metabolic process;regulation of gene expression	hsa:10642				3	2	2	3	2	2	3	2	2	3	1	1	1	1	1	1	1	1	1	4.2
167	8090			IPI00008569;IPI00909691	1;1	1;1	1;1	FALSE	Synaptobrevin homolog YKT6;cDNA FLJ50174, highly similar to Homo sapiens SNARE protein Ykt6 (YKT6), mRNA	YKT6	Synaptobrevin homolog YKT6;cDNA FLJ50174, highly similar to Homo sapiens SNARE protein Ykt6 (YKT6), mRNA	O15498;A4D2J0;B5BU81;Q9UES0;B4DR94	YKT6_HUMAN;B4DR94_HUMAN	ENST00000223369	OTTHUMP00000159348;OTTHUMP00000209267	NP_006546	PF00957	Synaptobrevin	Synaptobrevin	GO:0000139;GO:0005768;GO:0005783;GO:0005829;GO:0005887;GO:0012506;GO:0016020;GO:0016021;GO:0030659;GO:0031090;GO:0031201;GO:0031224;GO:0031226;GO:0032991;GO:0043226;GO:0043227;GO:0043229;GO:0043231;GO:0043234;GO:0044422;GO:0044424;GO:0044425;GO:0044431;GO:0044433;GO:0044444;GO:0044446;GO:0044459;GO:0044464	Golgi membrane;endosome;endoplasmic reticulum;cytosol;integral to plasma membrane;vesicle membrane;membrane;integral to membrane;cytoplasmic vesicle membrane;organelle membrane;SNARE complex;intrinsic to membrane;intrinsic to plasma membrane	GO:0003824;GO:0005484;GO:0005488;GO:0005515;GO:0008415;GO:0016409;GO:0016417;GO:0016740;GO:0016746;GO:0016747;GO:0019706;GO:0019707	catalytic activity;SNAP receptor activity;binding;protein binding;acyltransferase activity;palmitoyltransferase activity;S-acyltransferase activity;transferase activity;transferase activity, transferring acyl groups	GO:0006810;GO:0006888;GO:0006903;GO:0006904;GO:0009987;GO:0015031;GO:0016192;GO:0016197;GO:0022406;GO:0042147;GO:0045184;GO:0046907;GO:0048193;GO:0048278;GO:0051234;GO:0051649	transport;ER to Golgi vesicle-mediated transport;vesicle targeting;vesicle docking during exocytosis;cellular process;protein transport;vesicle-mediated transport;endosome transport;membrane docking;retrograde transport, endosome to Golgi	hsa:10652	ko04130	SNARE interactions in vesicular transport	K08516	2	1	1	1	1	1	1	1	1	1	1	0	0	1	0	0	1	0	0	7.6
168	2742;4255;5018;5048;6700;6701;6905;7863;8041;8042;8678			IPI00008708;IPI00642046;IPI01016043	11;10;4	11;10;4	11;10;4	FALSE	Ribosomal L1 domain-containing protein 1;Cellular senescence-inhibited gene protein;Protein PBK1;CATX-11;RSL1D1 protein	RSL1D1;CATX11;CSIG;PBK1;L12	Ribosomal L1 domain-containing protein 1;RSL1D1 protein	O76021;A0PJ87;Q32Q62;A0PJ61	RL1D1_HUMAN;A0PJ61_HUMAN	ENST00000396503;ENST00000355674	OTTHUMP00000160258;OTTHUMP00000160259	NP_056474				GO:0005730;GO:0005840;GO:0030529;GO:0032991;GO:0043226;GO:0043228;GO:0043229;GO:0043232;GO:0044422;GO:0044424;GO:0044428;GO:0044444;GO:0044446;GO:0044464	nucleolus;ribosome;ribonucleoprotein complex;macromolecular complex;organelle;non-membrane-bounded organelle;intracellular organelle;intracellular non-membrane-bounded organelle;organelle part;intracellular part;nuclear part;cytoplasmic part	GO:0003676;GO:0003723;GO:0003735;GO:0005198;GO:0005488;GO:0005515	nucleic acid binding;RNA binding;structural constituent of ribosome;structural molecule activity;binding;protein binding	GO:0006139;GO:0006396;GO:0006412;GO:0006807;GO:0008152;GO:0009058;GO:0009059;GO:0009987;GO:0016070;GO:0019538;GO:0032879;GO:0032880;GO:0034645;GO:0034960;GO:0034961;GO:0043170;GO:0043283;GO:0043284;GO:0044237;GO:0044238;GO:0044249;GO:0044260;GO:0044267;GO:0050789;GO:0065007	nucleobase, nucleoside, nucleotide and nucleic acid metabolic process;RNA processing;translation;nitrogen compound metabolic process;metabolic process;biosynthetic process;macromolecule biosynthetic process;cellular process;RNA metabolic process	hsa:26156				3	11	11	16	11	11	16	11	11	16	11	1	2	11	1	2	11	1	2	21.6
169	806;1885;5290;6080			IPI00883896;IPI00008918;IPI00796705;IPI01021305;IPI01023024;IPI01022900;IPI00220466;IPI01022550;IPI01021867;IPI01021726;IPI01021421	4;4;3;3;3;3;3;3;1;1;1	4;4;3;3;3;3;3;3;1;1;1	4;4;3;3;3;3;3;3;1;1;1	FALSE	LIM domain and actin-binding protein 1;Epithelial protein lost in neoplasm;cDNA FLJ55990, highly similar to LIM domain and actin-binding protein 1	LIMA1;EPLIN;SREBP3;PP624	Isoform 4 of LIM domain and actin-binding protein 1;Isoform Beta of LIM domain and actin-binding protein 1;cDNA FLJ55990, highly similar to LIM domain and actin-binding protein 1;LIM domain and actin-binding protein 1 isoform c;Isoform Alpha of LIM domain	Q9UHB6-4;Q9UHB6;Q53GG0;Q59FE8;Q9UHB6-1;B4DN52;Q9UHB6-2;B3KTW2;Q9UHB6-3	LIMA1_HUMAN;B4DN52_HUMAN	ENST00000341247;ENST00000394943		NP_001107018;NP_057441;NP_001107019	PF00412	LIM	LIM domain	GO:0001725;GO:0005737;GO:0005912;GO:0005924;GO:0005925;GO:0030054;GO:0030055;GO:0032432;GO:0042641;GO:0044422;GO:0044424;GO:0044425;GO:0044430;GO:0044446;GO:0044459;GO:0044464;GO:0070161;GO:0005856;GO:0015629;GO:0043226;GO:0043228;GO:0043229;GO:0043232	stress fiber;cytoplasm;adherens junction;cell-substrate adherens junction;focal adhesion;cell junction;cell-substrate junction;actin filament bundle;actomyosin;organelle part;intracellular part;membrane part;cytoskeletal part;intracellular organelle part	GO:0003779;GO:0003785;GO:0005488;GO:0005515;GO:0008092;GO:0008270;GO:0043167;GO:0043169;GO:0046872;GO:0046914;GO:0051015	actin binding;actin monomer binding;binding;protein binding;cytoskeletal protein binding;zinc ion binding;ion binding;cation binding;metal ion binding;transition metal ion binding;actin filament binding	GO:0006996;GO:0007010;GO:0007015;GO:0008064;GO:0009892;GO:0009987;GO:0010605;GO:0010639;GO:0010926;GO:0016043;GO:0019222;GO:0022607;GO:0030029;GO:0030030;GO:0030036;GO:0030832;GO:0030834;GO:0030835;GO:0031323;GO:0031324;GO:0031529;GO:0032268;GO:0032269;GO:0032535;GO:0032956;GO:0032970;GO:0033043;GO:0043242;GO:0043244;GO:0048519;GO:0048523;GO:0050789;GO:0050794;GO:0051017;GO:0051128;GO:0051129;GO:…	organelle organization;cytoskeleton organization;actin filament organization;regulation of actin polymerization or depolymerization;negative regulation of metabolic process;cellular process;negative regulation of macromolecule metabolic process	hsa:51474				11	4	4	5	4	4	5	4	4	5	4	0	0	4	0	0	4	0	0	6.4
170	1582;1963;4326;4985;5199;5615;6490;6749;7677;7714;8831	159	173	IPI00008964;IPI00374519;IPI00975821	11;9;9	11;9;9	3;3;3	FALSE	Ras-related protein Rab-1B;Putative Ras-related protein Rab-1C	RAB1B;RAB1C	Ras-related protein Rab-1B;Putative Ras-related protein Rab-1C;Uncharacterized protein	Q9H0U4;Q6FIG4;Q92928;E9PLD0	RAB1B_HUMAN;RAB1C_HUMAN	ENST00000311481	OTTHUMP00000234421;OTTHUMP00000234422	NP_112243	PF00071	Ras	Ras family	GO:0005794;GO:0016020;GO:0043226;GO:0043227;GO:0043229;GO:0043231;GO:0044424;GO:0044444;GO:0044464;GO:0005737	Golgi apparatus;membrane;organelle;membrane-bounded organelle;intracellular organelle;intracellular membrane-bounded organelle;intracellular part;cytoplasmic part;cell part;cytoplasm	GO:0000166;GO:0005488;GO:0005515;GO:0005525;GO:0017076;GO:0019001;GO:0032553;GO:0032555;GO:0032561	nucleotide binding;binding;protein binding;GTP binding;purine nucleotide binding;guanyl nucleotide binding;ribonucleotide binding;purine ribonucleotide binding;guanyl ribonucleotide binding	GO:0006810;GO:0007154;GO:0007165;GO:0007242;GO:0007264;GO:0009987;GO:0015031;GO:0045184;GO:0050789;GO:0050794;GO:0051234;GO:0065007	transport;cell communication;signal transduction;intracellular signaling cascade;small GTPase mediated signal transduction;cellular process;protein transport;establishment of protein localization;regulation of biological process	hsa:81876			K07875	3	11	12	22	11	12	22	3	4	7	11	4	3	11	4	3	3	0	0	58.7
171	5651	160	376	IPI00008982;IPI00218547	1;1	1;1	1;1	FALSE	Delta-1-pyrroline-5-carboxylate synthetase;Aldehyde dehydrogenase family 18 member A1;Glutamate 5-kinase;Gamma-glutamyl kinase;Gamma-glutamyl phosphate reductase;Glutamate-5-semialdehyde dehydrogenase;Glutamyl-gamma-semialdehyde dehydrogenase	ALDH18A1;GSAS;P5CS;PYCS	Isoform Long of Delta-1-pyrroline-5-carboxylate synthase;Isoform Short of Delta-1-pyrroline-5-carboxylate synthase	P54886-1;P54886;P54886-2	P5CS_HUMAN	ENST00000371221;ENST00000371224	OTTHUMP00000020159;OTTHUMP00000020160	NP_002851;NP_001017423	PF00696	AA_kinase	Amino acid kinase family	GO:0005743;GO:0016020;GO:0019866;GO:0031090;GO:0031966;GO:0044422;GO:0044424;GO:0044429;GO:0044444;GO:0044446;GO:0044464	mitochondrial inner membrane;membrane;organelle inner membrane;organelle membrane;mitochondrial membrane;organelle part;intracellular part;mitochondrial part;cytoplasmic part;intracellular organelle part;cell part	GO:0000166;GO:0001882;GO:0001883;GO:0003824;GO:0004349;GO:0004350;GO:0005488;GO:0005524;GO:0016301;GO:0016491;GO:0016620;GO:0016740;GO:0016772;GO:0016774;GO:0016903;GO:0017076;GO:0019202;GO:0030554;GO:0032553;GO:0032555;GO:0032559	nucleotide binding;nucleoside binding;purine nucleoside binding;catalytic activity;glutamate 5-kinase activity;glutamate-5-semialdehyde dehydrogenase activity;binding;ATP binding;kinase activity;oxidoreductase activity	GO:0006082;GO:0006519;GO:0006520;GO:0006560;GO:0006561;GO:0006807;GO:0008152;GO:0008652;GO:0009058;GO:0009064;GO:0009084;GO:0009308;GO:0009309;GO:0009987;GO:0016053;GO:0018130;GO:0019752;GO:0034641;GO:0042180;GO:0043436;GO:0044106;GO:0044237;GO:0044238;GO:0044249;GO:0044271;GO:0046394;GO:0046483;GO:0055114	organic acid metabolic process;cellular amino acid and derivative metabolic process;cellular amino acid metabolic process;proline metabolic process;proline biosynthetic process;nitrogen compound metabolic process;metabolic process	hsa:5832	ko00330	Arginine and proline metabolism	K00147;K00931	2	1	1	2	1	1	2	1	1	2	0	1	0	0	1	0	0	1	0	1.3
172	472;473;4589;6709			IPI00008986;IPI00644701;IPI00549477;IPI00910358	4;1;1;1	4;1;1;1	4;1;1;1	FALSE	Large neutral amino acids transporter small subunit 1;L-type amino acid transporter 1;Solute carrier family 7 member 5;y+ system cationic amino acid transporter;4F2 light chain;CD98 light chain;Integral membrane protein E16	SLC7A5;CD98LC;LAT1;MPE16	Large neutral amino acids transporter small subunit 1	Q01650;Q2MCL6;Q8IV97;Q96QB2	LAT1_HUMAN	ENST00000261622	OTTHUMP00000175013	NP_003477	PF00324	AA_permease	Amino acid permease	GO:0005829;GO:0016021;GO:0016324;GO:0031224;GO:0044424;GO:0044425;GO:0044444;GO:0044459;GO:0044464	cytosol;integral to membrane;apical plasma membrane;intrinsic to membrane;intracellular part;membrane part;cytoplasmic part;plasma membrane part;cell part	GO:0003823;GO:0005215;GO:0005275;GO:0005342;GO:0005488;GO:0015171;GO:0015175;GO:0022804;GO:0022857;GO:0022891;GO:0022892;GO:0042277;GO:0042605;GO:0046943	antigen binding;transporter activity;amine transmembrane transporter activity;organic acid transmembrane transporter activity;binding;amino acid transmembrane transporter activity;neutral amino acid transmembrane transporter activity	GO:0006082;GO:0006519;GO:0006520;GO:0006807;GO:0006810;GO:0006865;GO:0007399;GO:0008152;GO:0009308;GO:0009987;GO:0015804;GO:0015837;GO:0015849;GO:0019752;GO:0030154;GO:0032502;GO:0042180;GO:0043436;GO:0044106;GO:0044237;GO:0044238;GO:0046942;GO:0048731;GO:0048856;GO:0048869;GO:0051234;GO:0055085	organic acid metabolic process;cellular amino acid and derivative metabolic process;cellular amino acid metabolic process;nitrogen compound metabolic process;transport;amino acid transport;nervous system development;metabolic process	hsa:8140			K03450	4	4	4	8	4	4	8	4	4	8	4	3	0	4	3	0	4	3	0	8.1
173	5374			IPI00009032;IPI00916802;IPI00916922;IPI00917205;IPI00917386	1;1;1;1;1	1;1;1;1;1	1;1;1;1;1	FALSE	Lupus La protein;Sjoegren syndrome type B antigen;La ribonucleoprotein;La autoantigen;SS-B/La protein;Sjogren syndrome antigen B	SSB	Lupus La protein;Uncharacterized protein;Uncharacterized protein;Uncharacterized protein;Uncharacterized protein	P05455;B5BUB5;Q14730;Q9UMH5;E9PFH8;F5H673;Q9UMH6;E7ERC4;E9PFL9;Q2F832;E9PGX9;Q9UMH7	LA_HUMAN;Q9UMH6_HUMAN;Q2F832_HUMAN;Q9UMH7_HUMAN	ENST00000260956;ENST00000409333;ENST00000409005	OTTHUMP00000163067;OTTHUMP00000204778;OTTHUMP00000204777;OTTHUMP00000204779;OTTHUMP00000204781;OTTHUMP00000204780	NP_003133	PF05383;PF00076;PF08777	La;RRM_1;RRM_3	La domain;RNA recognition motif. (a.k.a. RRM, RBD, or RNP domain);RNA binding motif	GO:0005634;GO:0030529;GO:0032991;GO:0043226;GO:0043227;GO:0043229;GO:0043231;GO:0044424;GO:0044464	nucleus;ribonucleoprotein complex;macromolecular complex;organelle;membrane-bounded organelle;intracellular organelle;intracellular membrane-bounded organelle;intracellular part;cell part	GO:0000049;GO:0000166;GO:0003676;GO:0003723;GO:0003729;GO:0005488;GO:0005515	tRNA binding;nucleotide binding;nucleic acid binding;RNA binding;mRNA binding;binding;protein binding	GO:0006139;GO:0006396;GO:0006399;GO:0006400;GO:0006807;GO:0008033;GO:0008152;GO:0008334;GO:0009451;GO:0009987;GO:0016070;GO:0016071;GO:0034470;GO:0034660;GO:0034960;GO:0043170;GO:0043283;GO:0043412;GO:0044237;GO:0044238;GO:0044260	nucleobase, nucleoside, nucleotide and nucleic acid metabolic process;RNA processing;tRNA metabolic process;tRNA modification;nitrogen compound metabolic process;tRNA processing;metabolic process;histone mRNA metabolic process;RNA modification	hsa:6741	ko05322	Systemic lupus erythematosus	K11090	5	1	1	2	1	1	2	1	1	2	1	0	1	1	0	1	1	0	1	3.4
174	2967;3632;7552;8190			IPI00009057;IPI00179890;IPI00965308	4;4;4	4;4;4	4;4;4	FALSE	Ras GTPase-activating protein-binding protein 2;G3BP-2;GAP SH3 domain-binding protein 2	G3BP2;KIAA0660	Isoform A of Ras GTPase-activating protein-binding protein 2;Isoform B of Ras GTPase-activating protein-binding protein 2;Uncharacterized protein	Q9UN86-1;Q9UN86;Q9UN86-2;A8K6V7;D6RBR0;D6RFJ8	G3BP2_HUMAN	ENST00000357854;ENST00000359707;ENST00000395719	OTTHUMP00000160586;OTTHUMP00000160587;OTTHUMP00000160588;OTTHUMP00000219246	NP_036429;NP_987101;NP_987100	PF02136;PF00076	NTF2;RRM_1	Nuclear transport factor 2 (NTF2) domain;RNA recognition motif. (a.k.a. RRM, RBD, or RNP domain)	GO:0005737;GO:0044424;GO:0044464	cytoplasm;intracellular part;cell part	GO:0000166;GO:0003676;GO:0003723;GO:0005198;GO:0005488;GO:0005515;GO:0030159;GO:0032947	nucleotide binding;nucleic acid binding;RNA binding;structural molecule activity;binding;protein binding;receptor signaling complex scaffold activity;protein complex scaffold	GO:0006810;GO:0007154;GO:0007165;GO:0007242;GO:0007253;GO:0007264;GO:0007265;GO:0009987;GO:0015931;GO:0032386;GO:0032387;GO:0032507;GO:0032879;GO:0032880;GO:0033157;GO:0042306;GO:0042308;GO:0042345;GO:0042347;GO:0042990;GO:0042992;GO:0042994;GO:0045185;GO:0046822;GO:0046823;GO:0048519;GO:0050657;GO:0050658;GO:0050789;GO:0050794;GO:0051028;GO:0051049;GO:0051051;GO:0051220;GO:0051223;GO:0051224;GO:…	transport;cell communication;signal transduction;intracellular signaling cascade;cytoplasmic sequestering of NF-kappaB;small GTPase mediated signal transduction;Ras protein signal transduction;cellular process	hsa:9908				3	4	4	5	4	4	5	4	4	5	4	0	0	4	0	0	4	0	0	11.6
175	6105;6159;9096;9180			IPI00074587;IPI00412643;IPI00009071;IPI00646643;IPI00983630;IPI00386662;IPI00645384;IPI00979506;IPI00477946	4;4;4;4;4;4;4;4;3	4;4;4;4;4;4;4;4;3	4;4;4;4;4;4;4;4;3	FALSE	FUS-interacting serine-arginine-rich protein 1;TLS-associated protein with Ser-Arg repeats;TLS-associated serine-arginine protein;40 kDa SR-repressor protein;Splicing factor SRp38;FUS interacting protein (Serine/arginine-rich) 1;cDNA FLJ58902, highly similar to FUS-interacting serine-arginine-rich protein1;FUSIP1 protein	FUSIP1;FUSIP2;TASR;RP11-4M23.6-005;RP11-4M23.6-014	Isoform 1 of Serine/arginine-rich splicing factor 10;Isoform 2 of Serine/arginine-rich splicing factor 10;Isoform 3 of Serine/arginine-rich splicing factor 10;serine/arginine-rich splicing factor 10 isoform 5;serine/arginine-rich splicing factor 10-like, p	O75494-1;O75494;B3KNY6;Q53GD7;O75494-2;O75494-3;Q5JRI3;O75494-4;Q5JRI1;B4DJP9;Q6IQ42	FUSIP_HUMAN;Q5JRI3_HUMAN;Q5JRI1_HUMAN;B4DJP9_HUMAN;Q6IQ42_HUMAN	ENST00000341154;ENST00000343255;ENST00000374449;ENST00000374452;ENST00000374456;ENST00000374457;ENST00000344989;ENST00000374453	OTTHUMP00000015773;OTTHUMP00000015775;OTTHUMP00000015774;OTTHUMP00000015776;OTTHUMP00000015777;OTTHUMP00000015778	NP_473357;XP_003119131;NP_001177934;NP_006616;XP_003119129;NP_001177936;XP_001713894;NP_001177935;XP_003119130;NP_001177938;XP_003119132	PF00076	RRM_1	RNA recognition motif. (a.k.a. RRM, RBD, or RNP domain)	GO:0005737;GO:0016604;GO:0016607;GO:0044422;GO:0044424;GO:0044428;GO:0044446;GO:0044451;GO:0044464	cytoplasm;nuclear body;nuclear speck;organelle part;intracellular part;nuclear part;intracellular organelle part;nucleoplasm part;cell part	GO:0000166;GO:0003676;GO:0003723;GO:0003824;GO:0005488;GO:0005515;GO:0019904;GO:0031202;GO:0050733;GO:0051082	nucleotide binding;nucleic acid binding;RNA binding;catalytic activity;binding;protein binding;protein domain specific binding;RNA splicing factor activity, transesterification mechanism;RS domain binding;unfolded protein binding	GO:0000244;GO:0006376;GO:0006405;GO:0006406;GO:0006810;GO:0006913;GO:0009889;GO:0009892;GO:0009987;GO:0010468;GO:0010556;GO:0010605;GO:0010926;GO:0015931;GO:0016043;GO:0016482;GO:0019219;GO:0019222;GO:0022607;GO:0022618;GO:0031323;GO:0031324;GO:0031326;GO:0033119;GO:0034621;GO:0034622;GO:0043484;GO:0043933;GO:0045449;GO:0045934;GO:0046907;GO:0048024;GO:0048025;GO:0048519;GO:0048523;GO:0050657;GO:…	assembly of spliceosomal tri-snRNP;mRNA splice site selection;RNA export from nucleus;mRNA export from nucleus;transport;nucleocytoplasmic transport;regulation of biosynthetic process;negative regulation of metabolic process;cellular process	hsa:10772;hsa:642558				9	4	4	8	4	4	8	4	4	8	4	2	2	4	2	2	4	2	2	18.3
176	877;928;7917;8935			IPI00009104;IPI01014133;IPI00909925	4;3;2	4;3;2	4;3;2	FALSE	RuvB-like 2;48 kDa TATA box-binding protein-interacting protein;TIP49b;Repressing pontin 52;51 kDa erythrocyte cytosolic protein;TIP60-associated protein 54-beta;INO80 complex subunit J;cDNA FLJ32936 fis, clone TESTI2007533, highly similar to RuvB-like 2 (EC 3.6.1.-);RuvB-like 2 (E. coli), isoform CRA_a;cDNA FLJ56743, highly similar to RuvB-like 2 (EC 3.6.1.-)	RUVBL2;INO80J;TIP48;TIP49B;CGI-46;hCG_16214	RuvB-like 2;cDNA FLJ32936 fis, clone TESTI2007533, highly similar to RuvB-like 2;cDNA FLJ56743, highly similar to RuvB-like 2	Q9Y230;B3KNL2;B3KQ59;B4DW30	RUVB2_HUMAN;B3KQ59_HUMAN;B4DW30_HUMAN	ENST00000221413		NP_006657	PF00004;PF06068	AAA;TIP49	ATPase family associated with various cellular activities (AAA);TIP49 C-terminus	GO:0000123;GO:0005737;GO:0016020;GO:0016363;GO:0032991;GO:0035267;GO:0043189;GO:0043234;GO:0044422;GO:0044424;GO:0044428;GO:0044446;GO:0044451;GO:0044464;GO:0005634;GO:0043226;GO:0043227;GO:0043229;GO:0043231	histone acetyltransferase complex;cytoplasm;membrane;nuclear matrix;macromolecular complex;NuA4 histone acetyltransferase complex;H4/H2A histone acetyltransferase complex;protein complex;organelle part;intracellular part;nuclear part	GO:0000166;GO:0001882;GO:0001883;GO:0003676;GO:0003677;GO:0003678;GO:0003684;GO:0003824;GO:0004003;GO:0004386;GO:0005488;GO:0005515;GO:0005524;GO:0008026;GO:0008094;GO:0016462;GO:0016787;GO:0016817;GO:0016818;GO:0016887;GO:0017076;GO:0017111;GO:0030554;GO:0032553;GO:0032555;GO:0032559;GO:0042623;GO:0042802;GO:0051082;GO:0070035	nucleotide binding;nucleoside binding;purine nucleoside binding;nucleic acid binding;DNA binding;DNA helicase activity;damaged DNA binding;catalytic activity;ATP-dependent DNA helicase activity;helicase activity;binding;protein binding;ATP binding	GO:0006139;GO:0006259;GO:0006281;GO:0006310;GO:0006325;GO:0006350;GO:0006355;GO:0006457;GO:0006464;GO:0006473;GO:0006807;GO:0006950;GO:0006974;GO:0006996;GO:0008152;GO:0009058;GO:0009059;GO:0009889;GO:0009987;GO:0010468;GO:0010556;GO:0016043;GO:0016568;GO:0016569;GO:0016570;GO:0016573;GO:0019219;GO:0019222;GO:0019538;GO:0031323;GO:0031326;GO:0033554;GO:0034645;GO:0034960;GO:0034961;GO:0034984;GO:…	nucleobase, nucleoside, nucleotide and nucleic acid metabolic process;DNA metabolic process;DNA repair;DNA recombination;chromatin organization;transcription;regulation of transcription, DNA-dependent;protein folding;protein modification process	hsa:10856			K11338	3	4	4	7	4	4	7	4	4	7	4	2	1	4	2	1	4	2	1	11
177	6417			IPI00946150;IPI00009235;IPI00945960	1;1;1	1;1;1	1;1;1	FALSE	cDNA FLJ52061, highly similar to Translocon-associated protein subunit gamma;Translocon-associated protein subunit gamma;Signal sequence receptor subunit gamma	SSR3;TRAPG	cDNA FLJ52061, highly similar to Translocon-associated protein subunit gamma;Translocon-associated protein subunit gamma;Uncharacterized protein	B4E2P2;Q9UNL2;C9JA28	B4E2P2_HUMAN;SSRG_HUMAN	ENST00000265044	OTTHUMP00000213167;OTTHUMP00000213166;OTTHUMP00000213168	NP_009038	PF07074	TRAP-gamma	Translocon-associated protein, gamma subunit (TRAP-gamma)	GO:0005784;GO:0016021;GO:0030176;GO:0031224;GO:0031227;GO:0031300;GO:0031301;GO:0032991;GO:0043234;GO:0044422;GO:0044424;GO:0044425;GO:0044432;GO:0044444;GO:0044446;GO:0044464;GO:0000267;GO:0005624;GO:0005626;GO:0005792;GO:0042598	translocon complex;integral to membrane;integral to endoplasmic reticulum membrane;intrinsic to membrane;intrinsic to endoplasmic reticulum membrane;intrinsic to organelle membrane;integral to organelle membrane;macromolecular complex;protein complex	GO:0005048;GO:0005488;GO:0005515;GO:0042277	signal sequence binding;binding;protein binding;peptide binding	GO:0006605;GO:0006612;GO:0006613;GO:0006810;GO:0006886;GO:0015031;GO:0045184;GO:0046907;GO:0051234;GO:0051649	protein targeting;protein targeting to membrane;cotranslational protein targeting to membrane;transport;intracellular protein transport;protein transport;establishment of protein localization;intracellular transport;establishment of localization	hsa:6747				3	1	1	2	1	1	2	1	1	2	1	0	0	1	0	0	1	0	0	7.1
178	3320			IPI00876941;IPI00009236;IPI00853146;IPI00759683;IPI00852906	1;1;1;1;1	1;1;1;1;1	1;1;1;1;1	FALSE	Caveolin;Caveolin-1	CAV1;CAV	Caveolin (Fragment);Isoform Alpha of Caveolin-1;Caveolin;Isoform Beta of Caveolin-1;Caveolin	Q59E85;Q03135-1;Q03135;A9XTE5;Q2TNI1;E9PCT5;Q7Z4F3;Q03135-2;C9JKI3	Q59E85_HUMAN;CAV1_HUMAN;Q7Z4F3_HUMAN	ENST00000341049;ENST00000393467;ENST00000393468;ENST00000393470;ENST00000405348	OTTHUMP00000025031;OTTHUMP00000196475;OTTHUMP00000195988;OTTHUMP00000195989;OTTHUMP00000198308;OTTHUMP00000196476	NP_001744;NP_001166366;NP_001166367;NP_001166368	PF01146	Caveolin	Caveolin	GO:0000139;GO:0005886;GO:0016020;GO:0016021;GO:0031090;GO:0031224;GO:0044422;GO:0044424;GO:0044425;GO:0044431;GO:0044444;GO:0044446;GO:0044464;GO:0005783;GO:0005811;GO:0005887;GO:0005901;GO:0031226;GO:0043226;GO:0043227;GO:0043229;GO:0043231;GO:0044459;GO:0045121;GO:0048471;GO:0000267;GO:0000299;GO:0005624;GO:0005625;GO:0005626;GO:0005739;GO:0005829;GO:0005912;GO:0005924;GO:0005925;GO:0005938;GO:…	Golgi membrane;plasma membrane;membrane;integral to membrane;organelle membrane;intrinsic to membrane;organelle part;intracellular part;membrane part;Golgi apparatus part;cytoplasmic part;intracellular organelle part;cell part;endoplasmic reticulum	GO:0005198;GO:0005488;GO:0005496;GO:0005515;GO:0008047;GO:0008289;GO:0015485;GO:0016504;GO:0019899;GO:0030234;GO:0032934;GO:0032947;GO:0050998;GO:0000149;GO:0019900;GO:0019905	structural molecule activity;binding;steroid binding;protein binding;enzyme activator activity;lipid binding;cholesterol binding;peptidase activator activity;enzyme binding;enzyme regulator activity;sterol binding;protein complex scaffold	GO:0000188;GO:0001570;GO:0001666;GO:0001936;GO:0001937;GO:0006461;GO:0006469;GO:0006629;GO:0006638;GO:0006639;GO:0006641;GO:0006662;GO:0006810;GO:0006811;GO:0006812;GO:0006816;GO:0006869;GO:0006873;GO:0006874;GO:0006875;GO:0006897;GO:0006937;GO:0006940;GO:0006950;GO:0006996;GO:0007519;GO:0008104;GO:0008152;GO:0008285;GO:0009719;GO:0009725;GO:0009888;GO:0009889;GO:0009890;GO:0009892;GO:0009966;GO:…	inactivation of MAPK activity;vasculogenesis;response to hypoxia;regulation of endothelial cell proliferation;negative regulation of endothelial cell proliferation;protein complex assembly;negative regulation of protein kinase activity	hsa:857	ko04510	Focal adhesion	K06278	5	1	1	1	1	1	1	1	1	1	1	0	0	1	0	0	1	0	0	9.7
179	7737;7924			IPI00009276	2	2	2	FALSE	Endothelial protein C receptor;Endothelial cell protein C receptor;Activated protein C receptor	PROCR;EPCR	Endothelial protein C receptor precursor	Q9UNN8	EPCR_HUMAN	ENST00000216968;ENST00000374477	OTTHUMP00000030729	NP_006395				GO:0005887;GO:0016021;GO:0031224;GO:0031226;GO:0044425;GO:0044459;GO:0044464	integral to plasma membrane;integral to membrane;intrinsic to membrane;intrinsic to plasma membrane;membrane part;plasma membrane part;cell part	GO:0004871;GO:0004872;GO:0060089	signal transducer activity;receptor activity;molecular transducer activity	GO:0002376;GO:0006955;GO:0007596;GO:0007599;GO:0019882;GO:0032501;GO:0050817;GO:0050878;GO:0050896;GO:0065007;GO:0065008	immune system process;immune response;blood coagulation;hemostasis;antigen processing and presentation;multicellular organismal process;coagulation;regulation of body fluid levels;response to stimulus;biological regulation;regulation of biological quality	hsa:10544			K06557	1	2	2	4	2	2	4	2	2	4	1	2	1	1	2	1	1	2	1	9.5
180	871;1712;2528;2670;4182;4302;6572	161	7	IPI00009328;IPI00927480;IPI00815667;IPI00791914	7;1;1;1	4;0;0;0	4;0;0;0	FALSE	Eukaryotic initiation factor 4A-III;Eukaryotic translation initiation factor 4A isoform 3;ATP-dependent RNA helicase eIF4A-3;ATP-dependent RNA helicase DDX48;DEAD box protein 48;Eukaryotic initiation factor 4A-like NUK-34;Nuclear matrix protein 265	EIF4A3;DDX48;KIAA0111	Eukaryotic initiation factor 4A-III	P38919	IF4A3_HUMAN	ENST00000269349		NP_055555	PF00270;PF00271	DEAD;Helicase_C	DEAD/DEAH box helicase;Helicase conserved C-terminal domain	GO:0005681;GO:0005737;GO:0030529;GO:0032991;GO:0044422;GO:0044424;GO:0044428;GO:0044446;GO:0044464	spliceosomal complex;cytoplasm;ribonucleoprotein complex;macromolecular complex;organelle part;intracellular part;nuclear part;intracellular organelle part;cell part	GO:0000166;GO:0001882;GO:0001883;GO:0003676;GO:0003723;GO:0003724;GO:0003727;GO:0003729;GO:0003824;GO:0004004;GO:0004386;GO:0005488;GO:0005515;GO:0005524;GO:0008026;GO:0008143;GO:0008186;GO:0016462;GO:0016787;GO:0016817;GO:0016818;GO:0016887;GO:0017076;GO:0017111;GO:0030554;GO:0032553;GO:0032555;GO:0032559;GO:0042623;GO:0070035;GO:0070717	nucleotide binding;nucleoside binding;purine nucleoside binding;nucleic acid binding;RNA binding;RNA helicase activity;single-stranded RNA binding;mRNA binding;catalytic activity;ATP-dependent RNA helicase activity;helicase activity;binding	GO:0000184;GO:0000956;GO:0006139;GO:0006364;GO:0006396;GO:0006397;GO:0006401;GO:0006402;GO:0006417;GO:0006807;GO:0008152;GO:0008380;GO:0009056;GO:0009057;GO:0009889;GO:0009890;GO:0009892;GO:0009987;GO:0010468;GO:0010556;GO:0010558;GO:0010605;GO:0010608;GO:0016070;GO:0016071;GO:0016072;GO:0017148;GO:0019222;GO:0031323;GO:0031324;GO:0031326;GO:0031327;GO:0032268;GO:0032269;GO:0034470;GO:0034660;GO:…	nuclear-transcribed mRNA catabolic process, nonsense-mediated decay;nuclear-transcribed mRNA catabolic process;nucleobase, nucleoside, nucleotide and nucleic acid metabolic process;rRNA processing;RNA processing;mRNA processing;RNA catabolic process	hsa:9775			K03257	4	7	8	14	4	5	8	4	5	8	7	2	2	4	1	1	4	1	1	17.5
181	503;556;949;1822;1978;2237;2980;3423;3424;3513;3593;3757;3886;4366;4539;4777;4813;5217;6122;6696;7491;7781;7799;7800;8648;8649	162;163;164	866;993;1160	IPI00009342;IPI00328905;IPI00981831;IPI00979837;IPI00299048;IPI00968174;IPI00871809;IPI00965765;IPI00967610	26;4;4;4;1;1;1;1;1	26;4;4;4;1;1;1;1;1	26;4;4;4;1;1;1;1;1	FALSE	Ras GTPase-activating-like protein IQGAP1;p195	IQGAP1;KIAA0051	Ras GTPase-activating-like protein IQGAP1	P46940;A4QPB0;B4DNP4;B4E2M0;F5H7A1;Q05DN7;Q5FWG8;Q6P1N4;Q96PA3	IQGA1_HUMAN	ENST00000268182	OTTHUMP00000194748	NP_003861	PF00307;PF00612;PF00616;PF03836;PF00397	CH;IQ;RasGAP;RasGAP_C;WW	Calponin homology (CH) domain;IQ calmodulin-binding motif;GTPase-activator protein for Ras-like GTPase;RasGAP C-terminus;WW domain	GO:0005884;GO:0005886;GO:0016020;GO:0044422;GO:0044424;GO:0044430;GO:0044446;GO:0044464	actin filament;plasma membrane;membrane;organelle part;intracellular part;cytoskeletal part;intracellular organelle part;cell part	GO:0004857;GO:0005083;GO:0005095;GO:0005096;GO:0005099;GO:0005488;GO:0005515;GO:0005516;GO:0008047;GO:0019899;GO:0019902;GO:0019903;GO:0030234;GO:0030695;GO:0060589	enzyme inhibitor activity;small GTPase regulator activity;GTPase inhibitor activity;GTPase activator activity;Ras GTPase activator activity;binding;protein binding;calmodulin binding;enzyme activator activity;enzyme binding;phosphatase binding	GO:0007154;GO:0007165;GO:0007242;GO:0007264;GO:0009966;GO:0009987;GO:0010646;GO:0050789;GO:0050794;GO:0051056;GO:0065007	cell communication;signal transduction;intracellular signaling cascade;small GTPase mediated signal transduction;regulation of signal transduction;cellular process;regulation of cell communication;regulation of biological process	hsa:8826	ko04810	Regulation of actin cytoskeleton	K05767	9	26	26	44	26	26	44	26	26	44	26	2	1	26	2	1	26	2	1	19.3
182	3770;5897;6225;6286;6863			IPI00009368;IPI00964267;IPI00964643;IPI00963963	5;3;2;1	5;3;2;1	5;3;2;1	FALSE	Sideroflexin-1;Tricarboxylate carrier protein	SFXN1	Sideroflexin-1;Uncharacterized protein	Q9H9B4;D6RFI0	SFXN1_HUMAN	ENST00000321442	OTTHUMP00000161114;OTTHUMP00000223227	NP_073591	PF03820	Mtc	Tricarboxylate carrier	GO:0016021;GO:0031224;GO:0044425;GO:0044464	integral to membrane;intrinsic to membrane;membrane part;cell part	GO:0005215;GO:0005488;GO:0005506;GO:0005515;GO:0008324;GO:0015075;GO:0022857;GO:0022891;GO:0022892;GO:0043167;GO:0043169;GO:0046872;GO:0046914	transporter activity;binding;iron ion binding;protein binding;cation transmembrane transporter activity;ion transmembrane transporter activity;transmembrane transporter activity;substrate-specific transmembrane transporter activity	GO:0000041;GO:0006810;GO:0006811;GO:0006812;GO:0006826;GO:0015674;GO:0030001;GO:0051234	transition metal ion transport;transport;ion transport;cation transport;iron ion transport;di-, tri-valent inorganic cation transport;metal ion transport;establishment of localization	hsa:94081				4	5	5	8	5	5	8	5	5	8	5	1	0	5	1	0	5	1	0	25.2
183	74;3449			IPI00216446;IPI00021557;IPI00237907;IPI00009453;IPI00844409;IPI00640894;IPI00181288;IPI00023260;IPI00472844;IPI00930487;IPI01011996;IPI00945970;IPI00946611	2;2;2;2;2;2;2;1;1;1;1;1;1	2;2;2;2;2;2;2;1;1;1;1;1;1	2;2;2;2;2;2;2;1;1;1;1;1;1	FALSE	Transcription factor AP-2 beta;Activating enhancer-binding protein 2 beta;Transcription factor AP-2 epsilon;Activating enhancer-binding protein 2 epsilon;Transcription factor AP-2 alpha (Activating enhancer binding protein 2 alpha);Transcription factor AP-2 alpha (Activating enhancer binding protein 2 alpha), isoform CRA_c;Transcription factor AP-2 alpha;Activating enhancer-binding protein 2 alph…	TFAP2B;TFAP2E;TFAP2A;RP1-290I10.1-001;hCG_37170;AP2TF;TFAP2;RP1-290I10.1-003;RP1-290I10.1-005;TFAP2C	Isoform 2 of Transcription factor AP-2-beta;Isoform 1 of Transcription factor AP-2-beta;Transcription factor AP-2-epsilon;Transcription factor AP-2 alpha (Activating enhancer binding protein 2 alpha), isoform CRA_c;Isoform 1 of Transcription factor AP-2-al	Q92481-2;Q92481;Q92481-1;A8K557;B2R9E2;Q6VUC0;Q96SH1;P05549-1;P05549;Q5TAV5;Q8N1C6;Q92754;B2RAN6;P05549-2;Q96SH0;C1K3N0;B4DWK3	AP2B_HUMAN;AP2E_HUMAN;Q96SH1_HUMAN;AP2A_HUMAN;Q5TAV5_HUMAN;Q8N1C6_HUMAN;AP2C_HUMAN;C1K3N0_HUMAN;B4DWK3_HUMAN	ENST00000263046;ENST00000393655;ENST00000373235;ENST00000379613;ENST00000379604;ENST00000319516;ENST00000379608;ENST00000201031	OTTHUMP00000016596;OTTHUMP00000016595;OTTHUMP00000004609;OTTHUMP00000016011;OTTHUMP00000214240;OTTHUMP00000016013;OTTHUMP00000016014;OTTHUMP00000031355;OTTHUMP00000214243;OTTHUMP00000214248;OTTHUMP00000214247	NP_003212;NP_848643;NP_003211;NP_001035890;NP_001027451;NP_003213	PF03299	TF_AP-2	Transcription factor AP-2	GO:0005634;GO:0043226;GO:0043227;GO:0043229;GO:0043231;GO:0044424;GO:0044464	nucleus;organelle;membrane-bounded organelle;intracellular organelle;intracellular membrane-bounded organelle;intracellular part;cell part	GO:0003676;GO:0003677;GO:0003700;GO:0003712;GO:0003713;GO:0005488;GO:0005515;GO:0008134;GO:0016563;GO:0030528;GO:0043565;GO:0046983	nucleic acid binding;DNA binding;transcription factor activity;transcription cofactor activity;transcription coactivator activity;binding;protein binding;transcription factor binding;transcription activator activity;transcription regulator activity	GO:0006139;GO:0006350;GO:0006355;GO:0006357;GO:0006358;GO:0006807;GO:0007399;GO:0008152;GO:0009058;GO:0009059;GO:0009889;GO:0009891;GO:0009893;GO:0009987;GO:0010468;GO:0010556;GO:0010557;GO:0010604;GO:0010628;GO:0019219;GO:0019222;GO:0031323;GO:0031325;GO:0031326;GO:0031328;GO:0032502;GO:0034645;GO:0034960;GO:0034961;GO:0043170;GO:0043283;GO:0043284;GO:0044237;GO:0044238;GO:0044249;GO:0044260;GO:…	nucleobase, nucleoside, nucleotide and nucleic acid metabolic process;transcription;regulation of transcription, DNA-dependent;regulation of transcription from RNA polymerase II promoter;regulation of transcription from RNA polymerase II promoter, global	hsa:7021;hsa:339488;hsa:7020;hsa:7022			K09176;K09179;K09177	13	2	2	3	2	2	3	2	2	3	2	0	1	2	0	1	2	0	1	6.2
184	7547			IPI00009464;IPI00220336;IPI01010048	1;1;1	1;1;1	1;1;1	FALSE	Exosome component 10;Polymyositis/scleroderma autoantigen 2;Autoantigen PM/Scl 2;Polymyositis/scleroderma autoantigen 100 kDa;P100 polymyositis-scleroderma overlap syndrome-associated autoantigen;cDNA FLJ59618, highly similar to Exosome component 10	EXOSC10;PMSCL;PMSCL2	Isoform 1 of Exosome component 10;Isoform 2 of Exosome component 10;cDNA FLJ60634, highly similar to Exosome component 10	Q01780-1;Q01780;Q01780-2;B4DFE4;B4DKG8;Q59G73	EXOSX_HUMAN;B4DFE4_HUMAN	ENST00000304457;ENST00000376936	OTTHUMP00000002176;OTTHUMP00000002177	NP_001001998;NP_002676	PF01612;PF00570;PF08066	3_5_exonuc;HRDC;PMC2NT	3'-5' exonuclease;HRDC domain;PMC2NT (NUC016) domain	GO:0000176;GO:0000178;GO:0005730;GO:0005737;GO:0032991;GO:0043226;GO:0043228;GO:0043229;GO:0043232;GO:0043234;GO:0044422;GO:0044424;GO:0044428;GO:0044446;GO:0044464	nuclear exosome (RNase complex);exosome (RNase complex);nucleolus;cytoplasm;macromolecular complex;organelle;non-membrane-bounded organelle;intracellular organelle;intracellular non-membrane-bounded organelle;protein complex;organelle part	GO:0003676;GO:0003723;GO:0003824;GO:0004518;GO:0004527;GO:0004672;GO:0004674;GO:0005488;GO:0005515;GO:0008408;GO:0016301;GO:0016740;GO:0016772;GO:0016773;GO:0016787;GO:0016788;GO:0042802	nucleic acid binding;RNA binding;catalytic activity;nuclease activity;exonuclease activity;protein kinase activity;protein serine/threonine kinase activity;binding;protein binding;3'-5' exonuclease activity;kinase activity;transferase activity	GO:0000184;GO:0000956;GO:0006139;GO:0006364;GO:0006396;GO:0006401;GO:0006402;GO:0006807;GO:0008152;GO:0009056;GO:0009057;GO:0009987;GO:0016070;GO:0016071;GO:0016072;GO:0034470;GO:0034660;GO:0034960;GO:0034962;GO:0043170;GO:0043283;GO:0043285;GO:0044237;GO:0044238;GO:0044248;GO:0044260;GO:0044265	nuclear-transcribed mRNA catabolic process, nonsense-mediated decay;nuclear-transcribed mRNA catabolic process;nucleobase, nucleoside, nucleotide and nucleic acid metabolic process;rRNA processing;RNA processing;RNA catabolic process	hsa:5394				3	1	1	2	1	1	2	1	1	2	1	0	0	1	0	0	1	0	0	1.4
185	2748			IPI00009650;IPI00176710	1;1	1;1	1;1	FALSE	Lipocalin-1;Von Ebner gland protein;Tear prealbumin;Tear lipocalin;Putative lipocalin 1-like protein 1	LCN1;VEGP;LCN1L1	Lipocalin-1;Putative lipocalin 1-like protein 1	P31025;Q5VSP4	LCN1_HUMAN;LC1L1_HUMAN	ENST00000263598;ENST00000371781;ENST00000372031	OTTHUMP00000022539;OTTHUMP00000022540	NP_002288	PF00061	Lipocalin	Lipocalin / cytosolic fatty-acid binding protein family	GO:0005576	extracellular region	GO:0004857;GO:0004866;GO:0004869;GO:0005215;GO:0005488;GO:0005515;GO:0030234;GO:0030414	enzyme inhibitor activity;endopeptidase inhibitor activity;cysteine-type endopeptidase inhibitor activity;transporter activity;binding;protein binding;enzyme regulator activity;peptidase inhibitor activity	GO:0003008;GO:0006508;GO:0006810;GO:0007600;GO:0007606;GO:0008152;GO:0009056;GO:0009057;GO:0019538;GO:0030163;GO:0032501;GO:0043170;GO:0043283;GO:0043285;GO:0044238;GO:0050877;GO:0050890;GO:0050896;GO:0050909;GO:0051234	system process;proteolysis;transport;sensory perception;sensory perception of chemical stimulus;metabolic process;catabolic process;macromolecule catabolic process;protein metabolic process;protein catabolic process;multicellular organismal process	hsa:3933				2	1	1	1	1	1	1	1	1	1	1	0	0	1	0	0	1	0	0	6.2
186	3532;4754;5189;5985;6147	165	238	IPI00009680	5	5	5	FALSE	39S ribosomal protein L44, mitochondrial;MRP-L44	MRPL44	39S ribosomal protein L44, mitochondrial	Q9H9J2	RM44_HUMAN	ENST00000258383	OTTHUMP00000164216	NP_075066	PF00636	Ribonuclease_3	RNase3 domain	GO:0005739;GO:0005840;GO:0030529;GO:0032991;GO:0043226;GO:0043227;GO:0043228;GO:0043229;GO:0043231;GO:0043232;GO:0044424;GO:0044444;GO:0044464	mitochondrion;ribosome;ribonucleoprotein complex;macromolecular complex;organelle;membrane-bounded organelle;non-membrane-bounded organelle;intracellular organelle;intracellular membrane-bounded organelle;intracellular non-membrane-bounded organelle	GO:0003676;GO:0003723;GO:0003725;GO:0003824;GO:0004518;GO:0004519;GO:0004521;GO:0004525;GO:0004540;GO:0005488;GO:0005515;GO:0016787;GO:0016788;GO:0016891;GO:0016893	nucleic acid binding;RNA binding;double-stranded RNA binding;catalytic activity;nuclease activity;endonuclease activity;endoribonuclease activity;ribonuclease III activity;ribonuclease activity;binding;protein binding;hydrolase activity	GO:0006139;GO:0006396;GO:0006807;GO:0008152;GO:0009987;GO:0016070;GO:0034960;GO:0043170;GO:0043283;GO:0044237;GO:0044238;GO:0044260	nucleobase, nucleoside, nucleotide and nucleic acid metabolic process;RNA processing;nitrogen compound metabolic process;metabolic process;cellular process;RNA metabolic process;cellular biopolymer metabolic process;macromolecule metabolic process	hsa:65080				1	5	6	9	5	6	9	5	6	9	5	0	0	5	0	0	5	0	0	20.5
187	22;1280;1779;3506;4396			IPI00009790;IPI00643196;IPI00639981;IPI00645848;IPI00642664;IPI00646468	5;5;2;2;1;1	5;5;2;2;1;1	5;5;2;2;1;1	FALSE	6-phosphofructokinase type C;Phosphofructokinase 1;Phosphohexokinase;Phosphofructo-1-kinase isozyme C;6-phosphofructokinase, platelet type;cDNA FLJ35278 fis, clone PROST2006579, highly similar to 6-phosphofructokinase type C (EC 2.7.1.11)	PFKP;PFKF;RP11-298E9.2-004	6-phosphofructokinase type C;cDNA FLJ35278 fis, clone PROST2006579, highly similar to 6-phosphofructokinase type C	Q01813;B3KS15;Q5VSR7	K6PP_HUMAN;B3KS15_HUMAN	ENST00000381125;ENST00000381075	OTTHUMP00000018966;OTTHUMP00000018967	NP_002618	PF00365	PFK	Phosphofructokinase	GO:0005945;GO:0032991;GO:0043234;GO:0044424;GO:0044444;GO:0044445;GO:0044464	6-phosphofructokinase complex;macromolecular complex;protein complex;intracellular part;cytoplasmic part;cytosolic part;cell part	GO:0000166;GO:0000287;GO:0001882;GO:0001883;GO:0003824;GO:0003872;GO:0005488;GO:0005515;GO:0005524;GO:0008443;GO:0016301;GO:0016740;GO:0016772;GO:0016773;GO:0017076;GO:0019200;GO:0030554;GO:0032553;GO:0032555;GO:0032559;GO:0043167;GO:0043169;GO:0046872	nucleotide binding;magnesium ion binding;nucleoside binding;purine nucleoside binding;catalytic activity;6-phosphofructokinase activity;binding;protein binding;ATP binding;phosphofructokinase activity;kinase activity;transferase activity	GO:0005975;GO:0005996;GO:0006006;GO:0006007;GO:0006066;GO:0006091;GO:0006096;GO:0008152;GO:0009056;GO:0009987;GO:0016052;GO:0019318;GO:0019320;GO:0044237;GO:0044238;GO:0046164;GO:0046365	carbohydrate metabolic process;monosaccharide metabolic process;glucose metabolic process;glucose catabolic process;alcohol metabolic process;generation of precursor metabolites and energy;glycolysis;metabolic process;catabolic process;cellular process	hsa:5214	ko00010;ko00030;ko00051;ko00052	Glycolysis / Gluconeogenesis;Pentose phosphate pathway;Fructose and mannose metabolism;Galactose metabolism	K00850	6	5	5	7	5	5	7	5	5	7	5	0	0	5	0	0	5	0	0	7.8
188	337;495;4352;4559;4868;5630;6433;7935;8395	166	416	IPI00009866;CON_00009866;CON_IPI00009866;IPI00171196;CON_IPI00873598;IPI00952922;IPI00550661	9;8;8;8;8;5;5	4;4;4;3;3;2;2	2;2;2;1;1;0;0	FALSE	Keratin, type I cytoskeletal 13;Cytokeratin-13;Keratin-13	KRT13	Isoform 1 of Keratin, type I cytoskeletal 13;>IPI:CON_00009866.6|SWISS-PROT:P13646-1 Tax_Id=9606 Gene_Symbol=KRT13 Isoform 1 of Keratin, type I cytoskeletal 13;>IPI:CON_IPI00009866.6|SWISS-PROT:P13646-1 Tax_Id=9606 Gene_Symbol=KRT13 Isoform 1 of Keratin, t	P13646-1;P13646;A1A4E9;A8K2H9;B4DL17;P13646-3;C9JA77;P13646-2	K1C13_HUMAN	ENST00000157775;ENST00000246635	OTTHUMP00000164632;OTTHUMP00000164633	NP_705694;NP_002265	PF00038	Filament	Intermediate filament protein	GO:0005882;GO:0044422;GO:0044424;GO:0044430;GO:0044446;GO:0044464	intermediate filament;organelle part;intracellular part;cytoskeletal part;intracellular organelle part;cell part	GO:0005198	structural molecule activity	GO:0008544;GO:0009888;GO:0032502;GO:0048856	epidermis development;tissue development;developmental process;anatomical structure development	hsa:3860			K07604	7	9	9	11	4	4	5	2	2	2	4	9	4	0	4	1	0	2	0	19
189	765;3104;5092;6446;7951	167	236	IPI00010105;IPI00375391;IPI00640731;IPI00893107;IPI00893507;IPI00892804	5;4;2;1;1;1	5;4;2;1;1;1	5;4;2;1;1;1	FALSE	Eukaryotic translation initiation factor 6;B4 integrin interactor;CAB;p27(BBP);B(2)GCN homolog	EIF6;EIF3A;ITGB4BP;OK/SW-cl.27;RP4-614O4.1-005	Eukaryotic translation initiation factor 6;eukaryotic translation initiation factor 6 isoform c	P56537;B7ZBG9	IF6_HUMAN;B7ZBG9_HUMAN	ENST00000374436;ENST00000374450;ENST00000334968;ENST00000374443	OTTHUMP00000030734;OTTHUMP00000061360;OTTHUMP00000061361	NP_002203;NP_852133;NP_852131	PF01912	eIF-6	eIF-6 family	GO:0005634;GO:0005737;GO:0043226;GO:0043227;GO:0043229;GO:0043231;GO:0044424;GO:0044464	nucleus;cytoplasm;organelle;membrane-bounded organelle;intracellular organelle;intracellular membrane-bounded organelle;intracellular part;cell part	GO:0003676;GO:0003743;GO:0005488;GO:0005515;GO:0008135;GO:0043021;GO:0043022;GO:0045182	nucleic acid binding;translation initiation factor activity;binding;protein binding;translation factor activity, nucleic acid binding;ribonucleoprotein binding;ribosome binding;translation regulator activity	GO:0006412;GO:0008152;GO:0009058;GO:0009059;GO:0009987;GO:0010926;GO:0016043;GO:0019538;GO:0022607;GO:0022618;GO:0034621;GO:0034622;GO:0034645;GO:0034960;GO:0034961;GO:0042255;GO:0042256;GO:0043170;GO:0043283;GO:0043284;GO:0043933;GO:0044237;GO:0044238;GO:0044249;GO:0044260;GO:0044267;GO:0065003	translation;metabolic process;biosynthetic process;macromolecule biosynthetic process;cellular process;anatomical structure formation;cellular component organization;protein metabolic process;cellular component assembly;ribonucleoprotein complex assembly	hsa:3692			K03264	6	5	5	9	5	5	9	5	5	9	5	1	0	5	1	0	5	1	0	38.8
190	7559;8700			IPI00010136;IPI00647506;IPI00010120;IPI00012835;IPI00554626;IPI00964334;IPI00968298;IPI00964612	2;1;1;1;1;1;1;1	2;1;1;1;1;1;1;1	2;1;1;1;1;1;1;1	FALSE	C-terminal-binding protein 2;C-terminal binding protein 2;C-terminal-binding protein 1;C-terminal binding protein 1;C-terminal binding protein 1, isoform CRA_b	CTBP2;RP11-59C5.2-005;CTBP1;CTBP;hCG_1981976	Isoform 2 of C-terminal-binding protein 2;Uncharacterized protein;Isoform 1 of C-terminal-binding protein 2;C-terminal-binding protein 1;C-terminal-binding protein 1 isoform 2;Uncharacterized protein;Uncharacterized protein;Uncharacterized protein	P56545-2;P56545;Q5SQP8;Q8IY44;P56545-1;Q1WIS0;Q13363;Q4KMQ8;Q7Z2Q5;E7EPF8;D6RAX2;E7ESU7	CTBP2_HUMAN;Q5SQP8_HUMAN;CTBP1_HUMAN;Q7Z2Q5_HUMAN	ENST00000309035;ENST00000337195;ENST00000334808;ENST00000290921;ENST00000382952	OTTHUMP00000020701;OTTHUMP00000020700;OTTHUMP00000020699;OTTHUMP00000235908;OTTHUMP00000235909;OTTHUMP00000235910;OTTHUMP00000113364;OTTHUMP00000217684;OTTHUMP00000218592;OTTHUMP00000217685;OTTHUMP00000217686	NP_073713;NP_001077383;NP_001320;NP_001319;NP_001012632	PF00389;PF02826	2-Hacid_dh;2-Hacid_dh_C	D-isomer specific 2-hydroxyacid dehydrogenase, catalytic domain;D-isomer specific 2-hydroxyacid dehydrogenase, NAD binding domain	GO:0005634;GO:0030054;GO:0043226;GO:0043227;GO:0043229;GO:0043231;GO:0044424;GO:0044425;GO:0044459;GO:0044464;GO:0045202;GO:0005737	nucleus;cell junction;organelle;membrane-bounded organelle;intracellular organelle;intracellular membrane-bounded organelle;intracellular part;membrane part;plasma membrane part;cell part;synapse;cytoplasm	GO:0000166;GO:0003824;GO:0005488;GO:0016491;GO:0016614;GO:0016616;GO:0048037;GO:0050662;GO:0051287;GO:0005515;GO:0008022;GO:0008134	nucleotide binding;catalytic activity;binding;oxidoreductase activity;oxidoreductase activity, acting on CH-OH group of donors;oxidoreductase activity, acting on the CH-OH group of donors, NAD or NADP as acceptor;cofactor binding;coenzyme binding	GO:0008152;GO:0008285;GO:0019079;GO:0022414;GO:0022415;GO:0042127;GO:0048519;GO:0048523;GO:0050789;GO:0050794;GO:0055114;GO:0065007;GO:0006464;GO:0006468;GO:0006793;GO:0006796;GO:0009987;GO:0016310;GO:0019538;GO:0034960;GO:0043170;GO:0043283;GO:0043412;GO:0043687;GO:0044237;GO:0044238;GO:0044260;GO:0044267	metabolic process;negative regulation of cell proliferation;viral genome replication;reproductive process;viral reproductive process;regulation of cell proliferation;negative regulation of biological process;negative regulation of cellular process	hsa:1488;hsa:1487	ko04310;ko04330;ko05200;ko05220	Wnt signaling pathway;Notch signaling pathway;Pathways in cancer;Chronic myeloid leukemia	K04496	8	2	3	4	2	3	4	2	3	4	2	1	1	2	1	1	2	1	1	1.4
191	2875;3838;5110;5111;5134	168;169	60;62	IPI00010153;IPI00794091;IPI00795751	5;4;4	5;4;4	5;4;4	FALSE	60S ribosomal protein L23;Ribosomal protein L17;Putative uncharacterized protein RPL23	RPL23	60S ribosomal protein L23;Uncharacterized protein;Uncharacterized protein	P62829;Q9BTQ7;B9ZVP7;C9JD32	RL23_HUMAN;B9ZVP7_HUMAN	ENST00000245857;ENST00000394332;ENST00000394333	OTTHUMP00000164151;OTTHUMP00000164153;OTTHUMP00000164152;OTTHUMP00000164154	NP_000969	PF00238	Ribosomal_L14	Ribosomal protein L14p/L23e	GO:0005829;GO:0005840;GO:0030529;GO:0032991;GO:0043226;GO:0043228;GO:0043229;GO:0043232;GO:0044424;GO:0044444;GO:0044464	cytosol;ribosome;ribonucleoprotein complex;macromolecular complex;organelle;non-membrane-bounded organelle;intracellular organelle;intracellular non-membrane-bounded organelle;intracellular part;cytoplasmic part;cell part	GO:0003735;GO:0005198	structural constituent of ribosome;structural molecule activity	GO:0006414;GO:0006605;GO:0006606;GO:0006610;GO:0006810;GO:0006886;GO:0006913;GO:0008152;GO:0009058;GO:0009059;GO:0009987;GO:0015031;GO:0017038;GO:0034645;GO:0034960;GO:0034961;GO:0043170;GO:0043283;GO:0043284;GO:0044237;GO:0044249;GO:0044260;GO:0045184;GO:0046907;GO:0051169;GO:0051170;GO:0051234;GO:0051649	translational elongation;protein targeting;protein import into nucleus;ribosomal protein import into nucleus;transport;intracellular protein transport;nucleocytoplasmic transport;metabolic process;biosynthetic process;macromolecule biosynthetic process	hsa:9349	ko03010	Ribosome	K02894	3	5	5	10	5	5	10	5	5	10	5	3	1	5	3	1	5	3	1	35
192	1238;2335;5839;7628;7931;9156	170;171	64;189	IPI00010157;IPI00916229;IPI00909932;IPI00909877;IPI00021772	6;4;2;2;1	6;4;2;2;1	6;4;2;2;1	FALSE	S-adenosylmethionine synthetase isoform type-2;Methionine adenosyltransferase 2;Methionine adenosyltransferase II;S-adenosylmethionine synthetase	MAT2A;AMS2;MATA2	S-adenosylmethionine synthase isoform type-2;S-adenosylmethionine synthase	P31153;B4DEX8;B4DN45	METK2_HUMAN;B4DN45_HUMAN	ENST00000306434;ENST00000409017	OTTHUMP00000160677;OTTHUMP00000204973	NP_005902	PF02773;PF02772;PF00438	S-AdoMet_synt_C;S-AdoMet_synt_M;S-AdoMet_synt_N	S-adenosylmethionine synthetase, C-terminal domain;S-adenosylmethionine synthetase, central domain;S-adenosylmethionine synthetase, N-terminal domain			GO:0000166;GO:0000287;GO:0001882;GO:0001883;GO:0003824;GO:0004478;GO:0005488;GO:0005524;GO:0016740;GO:0016765;GO:0017076;GO:0030554;GO:0030955;GO:0031420;GO:0032553;GO:0032555;GO:0032559;GO:0043167;GO:0043169;GO:0046872;GO:0046914;GO:0050897;GO:0005515	nucleotide binding;magnesium ion binding;nucleoside binding;purine nucleoside binding;catalytic activity;methionine adenosyltransferase activity;binding;ATP binding;transferase activity	GO:0006730;GO:0008152;GO:0009987;GO:0044237;GO:0006139;GO:0006519;GO:0006556;GO:0006575;GO:0006725;GO:0006790;GO:0006807;GO:0007623;GO:0009058;GO:0009116;GO:0009119;GO:0009314;GO:0009416;GO:0009628;GO:0009719;GO:0009725;GO:0010033;GO:0042221;GO:0042278;GO:0042398;GO:0042493;GO:0044238;GO:0044249;GO:0044272;GO:0046128;GO:0046500;GO:0048511;GO:0050896;GO:0051591;GO:0055086	one-carbon metabolic process;metabolic process;cellular process;cellular metabolic process;nucleobase, nucleoside, nucleotide and nucleic acid metabolic process;cellular amino acid and derivative metabolic process;S-adenosylmethionine biosynthetic process	hsa:4144	ko00271;ko00450	Methionine metabolism;Selenoamino acid metabolism	K00789	5	6	6	10	6	6	10	6	6	10	5	5	2	5	5	2	5	5	2	19.2
193	253;6030;6031;6060			IPI00010204;IPI00843996;IPI00003377;IPI00916448;IPI00917346;IPI00744364	4;4;1;1;1;1	4;4;1;1;1;1	4;4;1;1;1;1	FALSE	Splicing factor, arginine/serine-rich 3;Pre-mRNA-splicing factor SRP20;cDNA FLJ52832, highly similar to Splicing factor, arginine/serine-rich 3;Splicing factor, arginine/serine-rich 3, isoform CRA_a	SFRS3;SRP20;hCG_14802	Serine/arginine-rich splicing factor 3;cDNA FLJ52832, highly similar to Splicing factor, arginine/serine-rich 3	P84103;B2R6F3;B4E241	SFRS3_HUMAN;B4E241_HUMAN	ENST00000373715;ENST00000339436	OTTHUMP00000016294;OTTHUMP00000016295	NP_003008	PF00076	RRM_1	RNA recognition motif. (a.k.a. RRM, RBD, or RNP domain)	GO:0005634;GO:0043226;GO:0043227;GO:0043229;GO:0043231;GO:0044424;GO:0044464	nucleus;organelle;membrane-bounded organelle;intracellular organelle;intracellular membrane-bounded organelle;intracellular part;cell part	GO:0000166;GO:0003676;GO:0003723;GO:0005488;GO:0005515	nucleotide binding;nucleic acid binding;RNA binding;binding;protein binding	GO:0000375;GO:0000377;GO:0000398;GO:0006139;GO:0006396;GO:0006397;GO:0006807;GO:0008152;GO:0008380;GO:0009987;GO:0016070;GO:0016071;GO:0034960;GO:0043170;GO:0043283;GO:0044237;GO:0044238;GO:0044260	RNA splicing, via transesterification reactions;RNA splicing, via transesterification reactions with bulged adenosine as nucleophile;nuclear mRNA splicing, via spliceosome;nucleobase, nucleoside, nucleotide and nucleic acid metabolic process	hsa:6428				6	4	4	7	4	4	7	4	4	7	4	3	2	4	3	2	4	3	2	24.4
194	924;1027;4215;5363;8011;8990;9160	172	164	IPI00219675;IPI00010271;IPI00023138;IPI00010270;IPI00877663;IPI00879948;IPI00878066	7;7;5;3;2;2;2	6;6;4;2;2;1;2	6;6;4;2;2;1;2	FALSE	Ras-related C3 botulinum toxin substrate 1;p21-Rac1;Ras-like protein TC25;Cell migration-inducing gene 5 protein;Ras-related C3 botulinum toxin substrate 3;p21-Rac3	RAC1;MIG5;RAC3	Isoform B of Ras-related C3 botulinum toxin substrate 1;Isoform A of Ras-related C3 botulinum toxin substrate 1;Ras-related C3 botulinum toxin substrate 3	P63000-2;P63000;A4D2P0;P63000-1;A4D2P1;A4D2P2;P60763	RAC1_HUMAN;RAC3_HUMAN	ENST00000348035;ENST00000356142;ENST00000306897	OTTHUMP00000151197;OTTHUMP00000151196	NP_061485;NP_008839;NP_005043	PF00071	Ras	Ras family	GO:0005829;GO:0005886;GO:0016020;GO:0016023;GO:0031410;GO:0031982;GO:0031988;GO:0042470;GO:0043226;GO:0043227;GO:0043229;GO:0043231;GO:0044424;GO:0044444;GO:0044464;GO:0048770;GO:0005737;GO:0012505;GO:0030027;GO:0030426;GO:0030427;GO:0031941;GO:0032991;GO:0042995;GO:0043005;GO:0043025;GO:0043234;GO:0044422;GO:0044430;GO:0044446	cytosol;plasma membrane;membrane;cytoplasmic membrane-bounded vesicle;cytoplasmic vesicle;vesicle;membrane-bounded vesicle;melanosome;organelle;membrane-bounded organelle;intracellular organelle;intracellular membrane-bounded organelle;intracellular part	GO:0000166;GO:0003824;GO:0003924;GO:0005488;GO:0005515;GO:0005525;GO:0016462;GO:0016787;GO:0016817;GO:0016818;GO:0017076;GO:0017111;GO:0019001;GO:0019899;GO:0030742;GO:0032553;GO:0032555;GO:0032561	nucleotide binding;catalytic activity;GTPase activity;binding;protein binding;GTP binding;pyrophosphatase activity;hydrolase activity;hydrolase activity, acting on acid anhydrides	GO:0006461;GO:0006928;GO:0006950;GO:0006952;GO:0006954;GO:0006996;GO:0007010;GO:0007015;GO:0007154;GO:0007155;GO:0007165;GO:0007242;GO:0007264;GO:0008154;GO:0009605;GO:0009611;GO:0009653;GO:0009966;GO:0009967;GO:0009987;GO:0010310;GO:0010591;GO:0010592;GO:0010646;GO:0010647;GO:0010926;GO:0016043;GO:0019222;GO:0022607;GO:0022610;GO:0030029;GO:0030030;GO:0030031;GO:0030032;GO:0030036;GO:0030041;GO:…	protein complex assembly;cell motion;response to stress;defense response;inflammatory response;organelle organization;cytoskeleton organization;actin filament organization;cell communication;cell adhesion;signal transduction	hsa:5879;hsa:5881	ko04010;ko04310;ko04370;ko04810;ko04510;ko04520;ko04620;ko04650;ko04662;ko04664;ko04670;ko04062;ko04360;ko05200;ko05210;ko05212;ko05211;ko05014;ko05120	MAPK signaling pathway;Wnt signaling pathway;VEGF signaling pathway;Regulation of actin cytoskeleton;Focal adhesion;Adherens junction;Toll-like receptor signaling pathway;Natural killer cell mediated cytotoxicity;B cell receptor signaling pathway;Fc epsilon RI signaling pathway;Leukocyte transendothelial migration;Chemokine signaling pathway;Axon guidance;Pathways in cancer;Colorectal cancer;Panc…	K04392;K07861	7	7	7	12	6	6	10	6	6	10	7	4	2	6	4	1	6	4	1	28
195	354;2215;3232;3538;4363;6680;8539;9185			IPI00010388;IPI00976208	8;1	8;1	8;1	FALSE	Major centromere autoantigen B;CENP-B	CENPB	Major centromere autoantigen B	P07199;Q71VN4	CENPB_HUMAN	ENST00000379751	OTTHUMP00000030132	NP_001801	PF09026;PF04218;PF09091;PF03184	Cenp-B_dimeris;CENP-B_N;CenpB-DNA-bind;DDE	Centromere protein B dimerisation domain;CENP-B N-terminal DNA-binding domain;Centromere binding protein B, DNA binding;DDE superfamily endonuclease	GO:0000775;GO:0005634;GO:0043226;GO:0043227;GO:0043229;GO:0043231;GO:0044422;GO:0044424;GO:0044427;GO:0044446;GO:0044464	chromosome, centromeric region;nucleus;organelle;membrane-bounded organelle;intracellular organelle;intracellular membrane-bounded organelle;organelle part;intracellular part;chromosomal part;intracellular organelle part;cell part	GO:0003676;GO:0003677;GO:0003682;GO:0003696;GO:0005488;GO:0043565	nucleic acid binding;DNA binding;chromatin binding;satellite DNA binding;binding;sequence-specific DNA binding	GO:0009889;GO:0010468;GO:0010556;GO:0019219;GO:0019222;GO:0031323;GO:0031326;GO:0045449;GO:0050789;GO:0050794;GO:0051171;GO:0060255;GO:0065007;GO:0080090	regulation of biosynthetic process;regulation of gene expression;regulation of macromolecule biosynthetic process;regulation of nucleobase, nucleoside, nucleotide and nucleic acid metabolic process;regulation of metabolic process	hsa:1059			K11496	2	8	8	14	8	8	14	8	8	14	5	5	7	5	5	7	5	5	7	14.5
196	96;857;3712;5077;5629;6112;8499	173;174;175	60;79;254	IPI00010415;IPI00395748;IPI00219452;IPI00746126;IPI00883762	7;7;7;6;6	7;7;7;6;6	1;1;1;1;1	FALSE	Cytosolic acyl coenzyme A thioester hydrolase;Long chain acyl-CoA thioester hydrolase;Acyl-CoA thioesterase 7;CTE-IIa;Brain acyl-CoA hydrolase	ACOT7;BACH	Isoform 1 of Cytosolic acyl coenzyme A thioester hydrolase;cytosolic acyl coenzyme A thioester hydrolase isoform hBACHa;Isoform 6 of Cytosolic acyl coenzyme A thioester hydrolase;Isoform 3 of Cytosolic acyl coenzyme A thioester hydrolase;Isoform 2 of Cytos	O00154-1;O00154;O00154-4;B3KQ12;O00154-6;O00154-3;O00154-2	BACH_HUMAN	ENST00000361521;ENST00000377842;ENST00000377845;ENST00000377855;ENST00000377858;ENST00000377860	OTTHUMP00000001410;OTTHUMP00000001415;OTTHUMP00000001414;OTTHUMP00000200492;OTTHUMP00000200493	NP_863654;NP_009205;NP_863656	PF03061	4HBT	Thioesterase superfamily	GO:0005739;GO:0043226;GO:0043227;GO:0043229;GO:0043231;GO:0044424;GO:0044444;GO:0044464	mitochondrion;organelle;membrane-bounded organelle;intracellular organelle;intracellular membrane-bounded organelle;intracellular part;cytoplasmic part;cell part	GO:0000062;GO:0003824;GO:0004091;GO:0005488;GO:0005504;GO:0008289;GO:0016289;GO:0016290;GO:0016291;GO:0016787;GO:0016788;GO:0016790;GO:0031406;GO:0033293;GO:0048037;GO:0050662	acyl-CoA binding;catalytic activity;carboxylesterase activity;binding;fatty acid binding;lipid binding;CoA hydrolase activity;palmitoyl-CoA hydrolase activity;acyl-CoA thioesterase activity;hydrolase activity;hydrolase activity, acting on ester bonds	GO:0006629;GO:0008152;GO:0044238	lipid metabolic process;metabolic process;primary metabolic process	hsa:11332	ko01040	Biosynthesis of unsaturated fatty acids	K01068	5	7	7	13	7	7	13	1	1	2	7	2	0	7	2	0	1	1	0	22.6
197	2503;7052			IPI00641973;IPI00479876;IPI00010440;IPI00604587;IPI00954523;IPI00878396	2;2;2;2;2;2	2;2;2;2;2;2	2;2;2;2;2;2	FALSE	HCLS1-associated protein X-1;HS1-associating protein X-1;HS1-binding protein 1;HCLS1 associated protein X-1	HAX1;HS1BP1;RP11-137P24.1-006	Isoform 2 of HCLS1-associated protein X-1;Uncharacterized protein;Isoform 1 of HCLS1-associated protein X-1;Isoform 5 of HCLS1-associated protein X-1;Isoform 6 of HCLS1-associated protein X-1;Isoform 4 of HCLS1-associated protein X-1	O00165-2;O00165;E9PEY2;Q5VYD6;O00165-1;O00165-5;O00165-6;O00165-4	HAX1_HUMAN;Q5VYD6_HUMAN	ENST00000328703	OTTHUMP00000034191;OTTHUMP00000034192;OTTHUMP00000034190;OTTHUMP00000231810;OTTHUMP00000231811	NP_006109;NP_001018238				GO:0000267;GO:0005625;GO:0005739;GO:0005783;GO:0005856;GO:0015629;GO:0016020;GO:0031090;GO:0031965;GO:0043226;GO:0043227;GO:0043228;GO:0043229;GO:0043231;GO:0043232;GO:0044422;GO:0044424;GO:0044428;GO:0044444;GO:0044446;GO:0044464	cell fraction;soluble fraction;mitochondrion;endoplasmic reticulum;cytoskeleton;actin cytoskeleton;membrane;organelle membrane;nuclear membrane;organelle;membrane-bounded organelle;non-membrane-bounded organelle;intracellular organelle	GO:0005488;GO:0005515;GO:0019838;GO:0019955;GO:0019966;GO:0047485	binding;protein binding;growth factor binding;cytokine binding;interleukin-1 binding;protein N-terminus binding			hsa:10456				6	2	2	3	2	2	3	2	2	3	1	0	2	1	0	2	1	0	2	5.6
198	2769;4206;4849;4892;4969;5045;5182;5741;7210;7240;7304;9060	176	638	IPI00010486;IPI00219602;IPI00980409;IPI01015693;IPI01013151	12;12;5;3;1	12;12;5;3;1	12;12;5;3;1	FALSE	Hermansky-Pudlak syndrome 5 protein;Alpha-integrin-binding protein 63;Ruby-eye protein 2 homolog	HPS5;AIBP63;KIAA1017	Isoform 1 of Hermansky-Pudlak syndrome 5 protein;Isoform 2 of Hermansky-Pudlak syndrome 5 protein	Q9UPZ3-1;Q9UPZ3;Q9UPZ3-2;B3KNC8	HPS5_HUMAN	ENST00000349215;ENST00000352460;ENST00000396253	OTTHUMP00000233767;OTTHUMP00000233766;OTTHUMP00000236630	NP_852608;NP_009147;NP_852609						GO:0005488;GO:0005515	binding;protein binding	GO:0006996;GO:0009987;GO:0016043;GO:0043473	organelle organization;cellular process;cellular component organization;pigmentation	hsa:11234				5	12	12	22	12	12	22	12	12	22	12	0	1	12	0	1	12	0	1	11.7
199	793;953;1418;2262;3138;3255;3271;3313;4668;4669;6410;8099;8987	177;178	4;523	IPI00010720;IPI00965722;IPI00964079;IPI00964855;IPI00965269;IPI00940257;IPI00909956;IPI00966991	13;13;12;12;12;12;8;1	13;13;12;12;12;12;8;1	13;13;12;12;12;12;8;1	FALSE	T-complex protein 1 subunit epsilon;CCT-epsilon;cDNA FLJ52361, highly similar to T-complex protein 1 subunit epsilon;cDNA FLJ50442, highly similar to T-complex protein 1 subunit epsilon;cDNA FLJ54333, highly similar to T-complex protein 1 subunit epsilon;cDNA FLJ51711, highly similar to T-complex protein 1 subunit epsilon;cDNA FLJ52362, highly similar to T-complex protein 1 subunit epsilon;cDNA F…	CCT5;CCTE;KIAA0098	T-complex protein 1 subunit epsilon;cDNA FLJ52361, highly similar to T-complex protein 1 subunit epsilon;Uncharacterized protein;cDNA FLJ54333, highly similar to T-complex protein 1 subunit epsilon;cDNA, FLJ79275, highly similar to T-complex protein 1 subu	P48643;A8K2X8;B4DX08;Q9BU08;B4DYC8;E7ENZ3;B4DDU6;E9PCA1;B4DXI1;B4DZT5;E7EWW2;B4DE30;B7ZAR1;B4DYD8;Q96GI1;Q9HB74;B4DZY9	TCPE_HUMAN;B4DYC8_HUMAN;B4DDU6_HUMAN;B4DXI1_HUMAN;B4DE30_HUMAN;B4DYD8_HUMAN;B4DZY9_HUMAN	ENST00000280326	OTTHUMP00000161671;OTTHUMP00000220728;OTTHUMP00000220727;OTTHUMP00000220953;OTTHUMP00000221653	NP_036205	PF00118	Cpn60_TCP1	TCP-1/cpn60 chaperonin family	GO:0005730;GO:0043226;GO:0043228;GO:0043229;GO:0043232;GO:0044422;GO:0044424;GO:0044428;GO:0044446;GO:0044464;GO:0005832;GO:0032991;GO:0043234;GO:0044444;GO:0044445;GO:0005737	nucleolus;organelle;non-membrane-bounded organelle;intracellular organelle;intracellular non-membrane-bounded organelle;organelle part;intracellular part;nuclear part;intracellular organelle part;cell part;chaperonin-containing T-complex	GO:0000166;GO:0001882;GO:0001883;GO:0005488;GO:0005515;GO:0005524;GO:0017076;GO:0030554;GO:0032553;GO:0032555;GO:0032559;GO:0051082	nucleotide binding;nucleoside binding;purine nucleoside binding;binding;protein binding;ATP binding;purine nucleotide binding;adenyl nucleotide binding;ribonucleotide binding;purine ribonucleotide binding;adenyl ribonucleotide binding	GO:0006457;GO:0008152;GO:0009987;GO:0019538;GO:0034960;GO:0043170;GO:0043283;GO:0044237;GO:0044238;GO:0044260;GO:0044267	protein folding;metabolic process;cellular process;protein metabolic process;cellular biopolymer metabolic process;macromolecule metabolic process;biopolymer metabolic process;cellular metabolic process;primary metabolic process	hsa:22948			K09497	8	13	13	25	13	13	25	13	13	25	13	7	4	13	7	4	13	7	4	31.8
200	475;619;961;1989;1999;2086;2666;4637;4638;5982;6644	179	357	IPI00010740;IPI00216613	11;10	9;8	9;8	FALSE	Splicing factor, proline- and glutamine-rich;Polypyrimidine tract-binding protein-associated-splicing factor;DNA-binding p52/p100 complex, 100 kDa subunit;100 kDa DNA-pairing protein	SFPQ;PSF	Isoform Long of Splicing factor, proline- and glutamine-rich;Isoform Short of Splicing factor, proline- and glutamine-rich	P23246-1;P23246;Q6PIX2;Q86VG2;Q9BSV4;P23246-2	SFPQ_HUMAN	ENST00000357214	OTTHUMP00000004329;OTTHUMP00000224028	NP_005057	PF08075;PF00076	NOPS;RRM_1	NOPS (NUC059) domain;RNA recognition motif. (a.k.a. RRM, RBD, or RNP domain)	GO:0016363;GO:0044422;GO:0044424;GO:0044428;GO:0044446;GO:0044464	nuclear matrix;organelle part;intracellular part;nuclear part;intracellular organelle part;cell part	GO:0000166;GO:0003676;GO:0003677;GO:0003723;GO:0005488;GO:0005515	nucleotide binding;nucleic acid binding;DNA binding;RNA binding;binding;protein binding	GO:0006139;GO:0006259;GO:0006281;GO:0006310;GO:0006350;GO:0006355;GO:0006396;GO:0006397;GO:0006807;GO:0006950;GO:0006974;GO:0008152;GO:0008380;GO:0009058;GO:0009059;GO:0009889;GO:0009987;GO:0010468;GO:0010556;GO:0016070;GO:0016071;GO:0019219;GO:0019222;GO:0031323;GO:0031326;GO:0033554;GO:0034645;GO:0034960;GO:0034961;GO:0034984;GO:0043170;GO:0043283;GO:0043284;GO:0044237;GO:0044238;GO:0044249;GO:…	nucleobase, nucleoside, nucleotide and nucleic acid metabolic process;DNA metabolic process;DNA repair;DNA recombination;transcription;regulation of transcription, DNA-dependent;RNA processing;mRNA processing;nitrogen compound metabolic process	hsa:6421				2	11	11	21	9	9	17	9	9	17	10	10	5	8	8	4	8	8	4	18.2
201	3615;7630;9146			IPI00010796;IPI01012981;IPI00878551;IPI00879437	3;3;2;2	3;3;2;2	3;3;2;2	FALSE	Protein disulfide-isomerase;Prolyl 4-hydroxylase subunit beta;Cellular thyroid hormone-binding protein;p55;cDNA FLJ59361, highly similar to Protein disulfide-isomerase (EC 5.3.4.1);Procollagen-proline, 2-oxoglutarate 4-dioxygenase (Proline 4-hydroxylase), beta polypeptide, isoform CRA_b;cDNA FLJ38619 fis, clone HEART2007696, highly similar to Protein disulfide-isomerase (EC 5.3.4.1);cDNA FLJ45462…	P4HB;ERBA2L;PDI;PDIA1;PO4DB;hCG_95895	Protein disulfide-isomerase;cDNA FLJ59361, highly similar to Protein disulfide-isomerase;cDNA FLJ59430, highly similar to Protein disulfide-isomerase;Protein	P07237;B4DJS0;B4DNL5;E7EPA8;B3KTQ9;B4DLN6;B4DUA5;F5H8J2;Q96C96	PDIA1_HUMAN;B4DNL5_HUMAN;B3KTQ9_HUMAN	ENST00000331483	OTTHUMP00000196834;OTTHUMP00000196835;OTTHUMP00000196836	NP_000909	PF00085	Thioredoxin	Thioredoxin	GO:0005576;GO:0005783;GO:0005788;GO:0005793;GO:0005886;GO:0009986;GO:0016020;GO:0016023;GO:0031410;GO:0031974;GO:0031982;GO:0031988;GO:0042470;GO:0043226;GO:0043227;GO:0043229;GO:0043231;GO:0043233;GO:0044422;GO:0044424;GO:0044432;GO:0044444;GO:0044446;GO:0044464;GO:0048770;GO:0070013;GO:0000267;GO:0005624;GO:0005626;GO:0005792;GO:0042598	extracellular region;endoplasmic reticulum;endoplasmic reticulum lumen;ER-Golgi intermediate compartment;plasma membrane;cell surface;membrane;cytoplasmic membrane-bounded vesicle;cytoplasmic vesicle;membrane-enclosed lumen;vesicle	GO:0003756;GO:0003824;GO:0004656;GO:0005488;GO:0005515;GO:0016491;GO:0016705;GO:0016706;GO:0016853;GO:0016860;GO:0016862;GO:0016864;GO:0019798;GO:0031543;GO:0031545;GO:0016701;GO:0016702;GO:0051213	protein disulfide isomerase activity;catalytic activity;procollagen-proline 4-dioxygenase activity;binding;protein binding;oxidoreductase activity;oxidoreductase activity, acting on paired donors, with incorporation or reduction of molecular oxygen	GO:0006082;GO:0006464;GO:0006519;GO:0006575;GO:0006807;GO:0008152;GO:0009308;GO:0009987;GO:0018193;GO:0018208;GO:0018401;GO:0019471;GO:0019511;GO:0019538;GO:0019725;GO:0019752;GO:0032787;GO:0034960;GO:0042180;GO:0042592;GO:0043170;GO:0043283;GO:0043412;GO:0043436;GO:0044237;GO:0044238;GO:0044260;GO:0044267;GO:0045454;GO:0046483;GO:0050789;GO:0050794;GO:0065007;GO:0065008	organic acid metabolic process;protein modification process;cellular amino acid and derivative metabolic process;cellular amino acid derivative metabolic process;nitrogen compound metabolic process;metabolic process;amine metabolic process	hsa:5034			K09580	4	3	3	5	3	3	5	3	3	5	2	2	1	2	2	1	2	2	1	9.8
202	2730;2938;4566;7175;7716			IPI00010810;IPI00895865	5;5	5;5	5;5	FALSE	Electron transfer flavoprotein subunit alpha, mitochondrial;cDNA FLJ50859, highly similar to Electron transfer flavoprotein subunit alpha, mitochondrial	ETFA	Electron transfer flavoprotein subunit alpha, mitochondrial;electron transfer flavoprotein subunit alpha, mitochondrial isoform b	P13804;Q53XN3;B4DT43	ETFA_HUMAN;B4DT43_HUMAN	ENST00000267950		NP_000117;NP_001121188	PF01012;PF00766	ETF;ETF_alpha	Electron transfer flavoprotein domain;Electron transfer flavoprotein FAD-binding domain	GO:0005759;GO:0044422;GO:0044424;GO:0044429;GO:0044444;GO:0044446;GO:0044464;GO:0005739;GO:0043226;GO:0043227;GO:0043229;GO:0043231	mitochondrial matrix;organelle part;intracellular part;mitochondrial part;cytoplasmic part;intracellular organelle part;cell part;mitochondrion;organelle;membrane-bounded organelle;intracellular organelle;intracellular membrane-bounded organelle	GO:0000166;GO:0001882;GO:0001883;GO:0005488;GO:0009055;GO:0017076;GO:0030554;GO:0048037;GO:0050660;GO:0050662	nucleotide binding;nucleoside binding;purine nucleoside binding;binding;electron carrier activity;purine nucleotide binding;adenyl nucleotide binding;cofactor binding;FAD binding;coenzyme binding	GO:0006091;GO:0006810;GO:0008152;GO:0009987;GO:0022900;GO:0044237;GO:0051234;GO:0055114	generation of precursor metabolites and energy;transport;metabolic process;cellular process;electron transport chain;cellular metabolic process;establishment of localization;oxidation reduction	hsa:2108			K03522	2	5	5	8	5	5	8	5	5	8	4	2	0	4	2	0	4	2	0	24.3
203	2614;2792;6611;9129;9223			IPI00640088;IPI00010865;IPI00514910;IPI00908480	5;5;4;2	5;5;4;2	5;5;4;2	FALSE	Casein kinase 2 beta polypeptide;Casein kinase 2, beta polypeptide;Casein kinase 2, beta polypeptide, isoform CRA_d;Casein kinase II subunit beta;Phosvitin;G5a	CSNK2B;DADB-127H9.2-004;DAMA-236L13.2-004;DAMC-157M7.2-004;DAQB-195H10.8-004;DASS-336N12.7-004;XXbac-BCX88C14.4-004;hCG_43725;CK2N;G5A;DADB-127H9.2-002;DAMA-236L13.2-002;DAMC-157M7.2-002;DAQB-195H10.8-002;DASS-336N12.7-002;XXbac-BCX88C14.4-002;XXbac-BPG32J3.6-002	Uncharacterized protein;Casein kinase II subunit beta;Uncharacterized protein	Q5SRQ6;P67870;B0UXA9;Q5SRQ3	Q5SRQ6_HUMAN;CSK2B_HUMAN;Q5SRQ3_HUMAN	ENST00000375885;ENST00000400076;ENST00000400116;ENST00000375865;ENST00000375866;ENST00000375882;ENST00000383241;ENST00000383244;ENST00000383427;ENST00000383433;ENST00000400070;ENST00000400110;ENST00000375875;ENST00000375880;ENST00000383243;ENST00000383431	OTTHUMP00000029065;OTTHUMP00000193294;OTTHUMP00000193753;OTTHUMP00000194124;OTTHUMP00000195479;OTTHUMP00000195738;OTTHUMP00000195876;OTTHUMP00000014641;OTTHUMP00000029060;OTTHUMP00000029063;OTTHUMP00000029064;OTTHUMP00000029468;OTTHUMP00000174574;OTTHUMP00000193291;OTTHUMP00000193292;OTTHUMP00000193293;OTTHUMP00000193750;OTTHUMP00000193751;OTTHUMP00000193752;OTTHUMP00000194121;OTTHUMP00000194122;…	NP_001311	PF01214	CK_II_beta	Casein kinase II regulatory subunit	GO:0005956;GO:0032991;GO:0043234;GO:0044424;GO:0044464	protein kinase CK2 complex;macromolecular complex;protein complex;intracellular part;cell part	GO:0003824;GO:0016301;GO:0016740;GO:0016772;GO:0004672;GO:0004674;GO:0005488;GO:0005515;GO:0016773;GO:0019207;GO:0019887;GO:0019904;GO:0030234;GO:0042802	catalytic activity;kinase activity;transferase activity;transferase activity, transferring phosphorus-containing groups;protein kinase activity;protein serine/threonine kinase activity;binding;protein binding	GO:0007154;GO:0007165;GO:0007166;GO:0009987;GO:0016055;GO:0050789;GO:0050794;GO:0065007	cell communication;signal transduction;cell surface receptor linked signal transduction;cellular process;Wnt receptor signaling pathway;regulation of biological process;regulation of cellular process;biological regulation	hsa:1460	ko04310;ko04520;ko04530;ko04712	Wnt signaling pathway;Adherens junction;Tight junction;Circadian rhythm - plant	K03115	4	5	5	9	5	5	9	5	5	9	5	0	1	5	0	1	5	0	1	27.4
204	2257;2540;3000;3451;4358;4611;6076;9182	180	32	IPI00010896;IPI00027193;IPI00294443;IPI00844301;IPI00221328;IPI00903323;IPI00853014;IPI00384724	8;2;2;2;1;1;1;1	8;2;2;2;1;1;1;1	7;1;1;1;0;0;0;0	FALSE	Chloride intracellular channel protein 1;Nuclear chloride ion channel 27;Chloride channel ABP;Regulatory nuclear chloride ion channel protein	CLIC1;NCC27	Chloride intracellular channel protein 1	O00299;Q53FB0;Q5SRT3	CLIC1_HUMAN	ENST00000211475;ENST00000375779;ENST00000375780;ENST00000375784;ENST00000383218;ENST00000383404;ENST00000383405;ENST00000395892;ENST00000400021;ENST00000400022;ENST00000400052;ENST00000400058	OTTHUMP00000014792;OTTHUMP00000014793;OTTHUMP00000014794;OTTHUMP00000014798;OTTHUMP00000029131;OTTHUMP00000029133;OTTHUMP00000029137;OTTHUMP00000029543;OTTHUMP00000029544;OTTHUMP00000174486;OTTHUMP00000174546;OTTHUMP00000174547;OTTHUMP00000193300;OTTHUMP00000193301;OTTHUMP00000193302;OTTHUMP00000193303;OTTHUMP00000193758;OTTHUMP00000193759;OTTHUMP00000193760;OTTHUMP00000193761;OTTHUMP00000194130;…	NP_001279				GO:0000267;GO:0005624;GO:0005625;GO:0005626;GO:0005886;GO:0005903;GO:0016020;GO:0016021;GO:0031090;GO:0031224;GO:0031965;GO:0042995;GO:0044422;GO:0044424;GO:0044425;GO:0044428;GO:0044446;GO:0044464	cell fraction;membrane fraction;soluble fraction;insoluble fraction;plasma membrane;brush border;membrane;integral to membrane;organelle membrane;intrinsic to membrane;nuclear membrane;cell projection;organelle part;intracellular part;membrane part	GO:0005215;GO:0005216;GO:0005244;GO:0005247;GO:0005253;GO:0005254;GO:0005488;GO:0008308;GO:0008509;GO:0015075;GO:0015267;GO:0022803;GO:0022832;GO:0022836;GO:0022838;GO:0022857;GO:0022891;GO:0022892;GO:0031404;GO:0043167;GO:0043168	transporter activity;ion channel activity;voltage-gated ion channel activity;voltage-gated chloride channel activity;anion channel activity;chloride channel activity;binding;voltage-gated anion channel activity;anion transmembrane transporter activity	GO:0006810;GO:0006811;GO:0006820;GO:0006821;GO:0007154;GO:0007165;GO:0009987;GO:0015698;GO:0050789;GO:0050794;GO:0051234;GO:0065007	transport;ion transport;anion transport;chloride transport;cell communication;signal transduction;cellular process;inorganic anion transport;regulation of biological process;regulation of cellular process;establishment of localization	hsa:1192			K05021	8	8	8	15	8	8	15	7	7	14	8	3	7	8	3	7	7	3	6	34
205	27;224;238;241;396;600;723;841;872;935;1017;1153;1653;1763;1805;1876;2143;2164;2332;2333;2391;2639;2731;2791;2856;3045;3156;3275;3287;3288;3368;3703;4145;4570;5233;5385;5512;5574;5598;5884;6219;6350;6742;6839;6943;6944;7054;7062;7063;7407;7515;7571;7774;7954;8028;8122;8518;8609;8655;8725;8742;8823;8947	181;182;183;184;185;186;187;188;189;190;191;192	262;470;516;550;593;624;807;823;870;907;1291;1358	IPI01015455;IPI00889534;IPI00011062;IPI00397498;IPI01014091;IPI00926199	63;63;63;49;16;3	63;63;63;49;16;3	61;61;61;47;16;3	FALSE	cDNA FLJ75245, highly similar to Homo sapiens carbamoyl-phosphate synthetase 1, mitochondrial (CPS1), mRNA;Carbamoyl-phosphate synthase [ammonia], mitochondrial;Carbamoyl-phosphate synthetase I	CPS1	166 kDa protein;carbamoyl-phosphate synthase [ammonia], mitochondrial isoform a precursor;Isoform 1 of Carbamoyl-phosphate synthase [ammonia], mitochondrial;Isoform 2 of Carbamoyl-phosphate synthase [ammonia], mitochondrial	A8K134;Q59HF8;Q5R206;Q5R208;Q5R210;P31327-1;P31327;Q53TL5;Q5R207;Q5R209;P31327-2;B7ZAW0	A8K134_HUMAN;CPSM_HUMAN	ENST00000233072	OTTHUMP00000232820;OTTHUMP00000163944;OTTHUMP00000206561	NP_001116105;NP_001866;NP_001116106	PF00289;PF02786;PF02787;PF00988;PF00117;PF02142	CPSase_L_chain;CPSase_L_D2;CPSase_L_D3;CPSase_sm_chain;GATase;MGS	Carbamoyl-phosphate synthase L chain, N-terminal domain;Carbamoyl-phosphate synthase L chain, ATP binding domain;Carbamoyl-phosphate synthetase large chain, oligomerisation domain;Carbamoyl-phosphate synthase small chain, CPSase domain;Glutamine amidotransferase class-I;MGS-like domain	GO:0005739;GO:0043226;GO:0043227;GO:0043229;GO:0043231;GO:0044424;GO:0044444;GO:0044464;GO:0009295;GO:0042645;GO:0044422;GO:0044429;GO:0044446	mitochondrion;organelle;membrane-bounded organelle;intracellular organelle;intracellular membrane-bounded organelle;intracellular part;cytoplasmic part;cell part;nucleoid;mitochondrial nucleoid;organelle part;mitochondrial part	GO:0000166;GO:0001882;GO:0001883;GO:0003824;GO:0004086;GO:0005488;GO:0005524;GO:0016874;GO:0016879;GO:0017076;GO:0030554;GO:0032553;GO:0032555;GO:0032559;GO:0004087;GO:0005515	nucleotide binding;nucleoside binding;purine nucleoside binding;catalytic activity;carbamoyl-phosphate synthase activity;binding;ATP binding;ligase activity;ligase activity, forming carbon-nitrogen bonds;purine nucleotide binding;adenyl nucleotide binding	GO:0006082;GO:0006519;GO:0006520;GO:0006541;GO:0006807;GO:0008152;GO:0009064;GO:0009308;GO:0009987;GO:0019752;GO:0042180;GO:0043436;GO:0044106;GO:0044237;GO:0044238;GO:0000050;GO:0000052;GO:0000272;GO:0002237;GO:0005975;GO:0005976;GO:0005977;GO:0005980;GO:0006073;GO:0006091;GO:0006112;GO:0006575;GO:0006629;GO:0006638;GO:0006639;GO:0006641;GO:0006662;GO:0009056;GO:0009057;GO:0009058;GO:0009251;GO:…	organic acid metabolic process;cellular amino acid and derivative metabolic process;cellular amino acid metabolic process;glutamine metabolic process;nitrogen compound metabolic process;metabolic process;glutamine family amino acid metabolic process	hsa:1373	ko00910;ko00251;ko00330	Nitrogen metabolism;Glutamate metabolism;Arginine and proline metabolism	K01948	6	63	67	122	63	67	122	61	65	118	63	15	14	63	15	14	61	15	14	51.2
206	3972;5446;5894;6208;7196;7672;8103	193;194	53;58	IPI00011107;IPI01015385;IPI01010649	7;6;5	4;3;3	4;3;3	FALSE	Isocitrate dehydrogenase [NADP], mitochondrial;Oxalosuccinate decarboxylase;NADP(+)-specific ICDH;IDP;ICD-M;cDNA FLJ50469, highly similar to Isocitrate dehydrogenase;cDNA, FLJ79287, highly similar to Isocitrate dehydrogenase;cDNA FLJ50654, highly similar to Isocitrate dehydrogenase	IDH2	Isocitrate dehydrogenase [NADP], mitochondrial;Isocitrate dehydrogenase;Isocitrate dehydrogenase	P48735;Q53GL5;B4DFL2;B4DSZ6;Q13584	IDHP_HUMAN;B4DFL2_HUMAN;B4DSZ6_HUMAN	ENST00000330062	OTTHUMP00000194691	NP_002159	PF00180	Iso_dh	Isocitrate/isopropylmalate dehydrogenase	GO:0005739;GO:0043226;GO:0043227;GO:0043229;GO:0043231;GO:0044424;GO:0044444;GO:0044464	mitochondrion;organelle;membrane-bounded organelle;intracellular organelle;intracellular membrane-bounded organelle;intracellular part;cytoplasmic part;cell part	GO:0000166;GO:0000287;GO:0003824;GO:0004448;GO:0004450;GO:0005488;GO:0016491;GO:0016614;GO:0016616;GO:0030145;GO:0043167;GO:0043169;GO:0046872;GO:0046914;GO:0048037;GO:0050662;GO:0051287	nucleotide binding;magnesium ion binding;catalytic activity;isocitrate dehydrogenase activity;isocitrate dehydrogenase (NADP+) activity;binding;oxidoreductase activity;oxidoreductase activity, acting on CH-OH group of donors	GO:0005975;GO:0006081;GO:0006082;GO:0006084;GO:0006097;GO:0006099;GO:0006102;GO:0006732;GO:0008152;GO:0009056;GO:0009109;GO:0009987;GO:0019752;GO:0032787;GO:0042180;GO:0043436;GO:0044237;GO:0044238;GO:0044248;GO:0044262;GO:0046356;GO:0046487;GO:0051186;GO:0051187;GO:0055114	carbohydrate metabolic process;cellular aldehyde metabolic process;organic acid metabolic process;acetyl-CoA metabolic process;glyoxylate cycle;tricarboxylic acid cycle;isocitrate metabolic process;coenzyme metabolic process;metabolic process	hsa:3418	ko00020;ko00720;ko00480	Citrate cycle (TCA cycle);Reductive carboxylate cycle (CO2 fixation);Glutathione metabolism	K00031	3	7	7	10	4	4	5	4	4	5	6	2	1	3	1	0	3	1	0	17.3
207	362;1273;2564;2926;6220;7771;8758			IPI00011200;IPI00642548;IPI01010638;IPI01010953	7;7;5;1	7;7;5;1	7;7;5;1	FALSE	D-3-phosphoglycerate dehydrogenase;Phosphoglycerate dehydrogenase;PHGDH protein	PHGDH;PGDH3;RP4-683H9.1-002	D-3-phosphoglycerate dehydrogenase;Uncharacterized protein;Uncharacterized protein	O43175;B3KSC3;Q5SZU1;F5H634;Q8N5M8;Q96RV6;Q96RV7;Q96RV8;Q96RV9;Q9UMY2;Q9UMY3	SERA_HUMAN;Q5SZU1_HUMAN;Q8N5M8_HUMAN	ENST00000369409;ENST00000369407	OTTHUMP00000013926;OTTHUMP00000013927	NP_006614	PF00389;PF02826	2-Hacid_dh;2-Hacid_dh_C	D-isomer specific 2-hydroxyacid dehydrogenase, catalytic domain;D-isomer specific 2-hydroxyacid dehydrogenase, NAD binding domain			GO:0000166;GO:0003824;GO:0004617;GO:0005488;GO:0009055;GO:0016491;GO:0016614;GO:0016616;GO:0048037;GO:0050662;GO:0051287	nucleotide binding;catalytic activity;phosphoglycerate dehydrogenase activity;binding;electron carrier activity;oxidoreductase activity;oxidoreductase activity, acting on CH-OH group of donors	GO:0006082;GO:0006519;GO:0006520;GO:0006563;GO:0006564;GO:0006807;GO:0007420;GO:0008152;GO:0008652;GO:0009058;GO:0009069;GO:0009070;GO:0009308;GO:0009309;GO:0009987;GO:0016053;GO:0019752;GO:0032502;GO:0034641;GO:0042180;GO:0043436;GO:0044106;GO:0044237;GO:0044238;GO:0044249;GO:0044271;GO:0046394;GO:0048513;GO:0048856;GO:0055114	organic acid metabolic process;cellular amino acid and derivative metabolic process;cellular amino acid metabolic process;L-serine metabolic process;L-serine biosynthetic process;nitrogen compound metabolic process;brain development;metabolic process	hsa:26227	ko00260	Glycine, serine and threonine metabolism	K00058	4	7	7	12	7	7	12	7	7	12	7	2	1	7	2	1	7	2	1	15.6
208	209;1088;1700;1769;1770;2068;2069;2318;2322;2568;2691;3708;3799;3800;4089;4243;4244;4949;6293;7554;8799;9144	195;196;197	157;189;236	IPI00011253;IPI00974484;IPI00978298;IPI00984887;IPI00978911;IPI00975755;IPI00979604;IPI00977127;IPI00983557;IPI00981193;IPI00977579;IPI00980283;IPI00939811;IPI00979522;IPI00980569	22;20;19;17;15;15;15;13;12;10;10;10;6;3;2	22;20;19;17;15;15;15;13;12;10;10;10;6;3;2	22;20;19;17;15;15;15;13;12;10;10;10;6;3;2	FALSE	40S ribosomal protein S3	RPS3;OK/SW-cl.26	40S ribosomal protein S3;28 kDa protein;Uncharacterized protein;Uncharacterized protein;Uncharacterized protein;15 kDa protein;Uncharacterized protein;Protein;Protein	P23396;Q53G83;Q9NQS8;E9PL09;E9PPU1;E9PL45;F2Z2S8	RS3_HUMAN	ENST00000278572;ENST00000405680	OTTHUMP00000229804;OTTHUMP00000229805;OTTHUMP00000229882;OTTHUMP00000229877;OTTHUMP00000229880;OTTHUMP00000229879;OTTHUMP00000229874;OTTHUMP00000229883;OTTHUMP00000229806;OTTHUMP00000229886;OTTHUMP00000229807	NP_000996	PF07650;PF00189	KH_2;Ribosomal_S3_C	KH domain;Ribosomal protein S3, C-terminal domain	GO:0005634;GO:0015935;GO:0022627;GO:0030529;GO:0031253;GO:0031256;GO:0032587;GO:0032991;GO:0033279;GO:0043226;GO:0043227;GO:0043229;GO:0043231;GO:0044422;GO:0044424;GO:0044425;GO:0044444;GO:0044445;GO:0044446;GO:0044459;GO:0044463;GO:0044464	nucleus;small ribosomal subunit;cytosolic small ribosomal subunit;ribonucleoprotein complex;cell projection membrane;leading edge membrane;ruffle membrane;macromolecular complex;ribosomal subunit;organelle;membrane-bounded organelle	GO:0003676;GO:0003677;GO:0003684;GO:0003723;GO:0003729;GO:0003735;GO:0003824;GO:0003906;GO:0004518;GO:0004519;GO:0005198;GO:0005488;GO:0005515;GO:0008134;GO:0016787;GO:0016788;GO:0016829;GO:0016835;GO:0019899;GO:0019900;GO:0019901;GO:0051059;GO:0051536;GO:0051540	nucleic acid binding;DNA binding;damaged DNA binding;RNA binding;mRNA binding;structural constituent of ribosome;catalytic activity;DNA-(apurinic or apyrimidinic site) lyase activity;nuclease activity;endonuclease activity;structural molecule activity	GO:0006282;GO:0006413;GO:0006414;GO:0006917;GO:0006919;GO:0006950;GO:0006974;GO:0008152;GO:0009058;GO:0009059;GO:0009889;GO:0009892;GO:0009987;GO:0010468;GO:0010556;GO:0010605;GO:0010941;GO:0010942;GO:0010952;GO:0012502;GO:0019219;GO:0019222;GO:0031323;GO:0031324;GO:0031326;GO:0032088;GO:0034645;GO:0034960;GO:0034961;GO:0042981;GO:0043065;GO:0043067;GO:0043068;GO:0043085;GO:0043170;GO:0043280;GO:…	regulation of DNA repair;translational initiation;translational elongation;induction of apoptosis;activation of caspase activity;response to stress;response to DNA damage stimulus;metabolic process;biosynthetic process;macromolecule biosynthetic process	hsa:6188	ko03010	Ribosome	K02985	15	22	22	41	22	22	41	22	22	41	22	9	5	22	9	5	22	9	5	72.8
209	4562;7149;7300;8244;8458;8814	198	89	IPI00011268;IPI00216044;IPI00642213;IPI00514496;IPI00641351;IPI00640938	6;6;6;5;3;1	6;6;6;5;3;1	6;6;6;5;3;1	FALSE	RNA-binding protein Raly;hnRNP associated with lethal yellow homolog;Autoantigen p542;Heterogeneous nuclear ribonucleoprotein C-like 2;RNA binding protein, autoantigenic (HnRNP-associated with lethal yellow homolog (Mouse));cDNA FLJ56677, highly similar to RNA-binding protein Raly	RALY;HNRPCL2;P542;RP1-64K7.1-007;RP1-64K7.1-005;RP1-64K7.1-004	cDNA FLJ77422, highly similar to Homo sapiens RNA binding protein, autoantigenic (hnRNP-associated with lethal yellow homolog (mouse)), transcript variant 1, mRNA (Fragment);Isoform 1 of RNA-binding protein Raly;Uncharacterized protein;Uncharacterized prot	Q9UKM9-1;Q9UKM9;Q53GL6;Q9UKM9-2;A8K4T9;Q5QPL9;E9PDF3;Q5QPM0;B4DSJ1;Q5QPM1	RALY_HUMAN;Q5QPL9_HUMAN;Q5QPM0_HUMAN;B4DSJ1_HUMAN	ENST00000246194;ENST00000375114;ENST00000375054	OTTHUMP00000030674;OTTHUMP00000030673;OTTHUMP00000030678;OTTHUMP00000030677;OTTHUMP00000030676	NP_057951;NP_031393	PF00076	RRM_1	RNA recognition motif. (a.k.a. RRM, RBD, or RNP domain)	GO:0005681;GO:0030529;GO:0030530;GO:0032991;GO:0044422;GO:0044424;GO:0044428;GO:0044446;GO:0044464	spliceosomal complex;ribonucleoprotein complex;heterogeneous nuclear ribonucleoprotein complex;macromolecular complex;organelle part;intracellular part;nuclear part;intracellular organelle part;cell part	GO:0000166;GO:0003676;GO:0003723;GO:0005488	nucleotide binding;nucleic acid binding;RNA binding;binding	GO:0006139;GO:0006396;GO:0006397;GO:0006807;GO:0008152;GO:0008380;GO:0009987;GO:0016070;GO:0016071;GO:0034960;GO:0043170;GO:0043283;GO:0044237;GO:0044238;GO:0044260	nucleobase, nucleoside, nucleotide and nucleic acid metabolic process;RNA processing;mRNA processing;nitrogen compound metabolic process;metabolic process;RNA splicing;cellular process;RNA metabolic process;mRNA metabolic process	hsa:22913				6	6	6	11	6	6	11	6	6	11	5	2	1	5	2	1	5	2	1	23.8
210	1031;1297;2063;2065;2498;2511;2512;6544;7282;7283;8282;8283	199	266	IPI00011274;IPI00845282;IPI00045498	12;12;12	11;11;11	9;9;9	FALSE	Heterogeneous nuclear ribonucleoprotein D-like;JKT41-binding protein;AU-rich element RNA-binding factor;Protein laAUF1	HNRPDL;JKTBP	Isoform 1 of Heterogeneous nuclear ribonucleoprotein D-like;Isoform 2 of Heterogeneous nuclear ribonucleoprotein D-like;Isoform 3 of Heterogeneous nuclear ribonucleoprotein D-like	O14979-1;O14979;B4DGN3;B4DTA2;O14979-2;O14979-3	HNRDL_HUMAN	ENST00000295470;ENST00000349655	OTTHUMP00000160812;OTTHUMP00000219470	NP_112740	PF00076	RRM_1	RNA recognition motif. (a.k.a. RRM, RBD, or RNP domain)	GO:0005737;GO:0030529;GO:0030530;GO:0032991;GO:0044422;GO:0044424;GO:0044428;GO:0044446;GO:0044464	cytoplasm;ribonucleoprotein complex;heterogeneous nuclear ribonucleoprotein complex;macromolecular complex;organelle part;intracellular part;nuclear part;intracellular organelle part;cell part	GO:0000166;GO:0003676;GO:0003677;GO:0003690;GO:0003697;GO:0003723;GO:0003727;GO:0003729;GO:0005488;GO:0005515;GO:0008143;GO:0043566;GO:0070717	nucleotide binding;nucleic acid binding;DNA binding;double-stranded DNA binding;single-stranded DNA binding;RNA binding;single-stranded RNA binding;mRNA binding;binding;protein binding;poly(A) RNA binding;structure-specific DNA binding	GO:0006139;GO:0006350;GO:0006355;GO:0006396;GO:0006807;GO:0008152;GO:0009058;GO:0009059;GO:0009889;GO:0009987;GO:0010468;GO:0010556;GO:0016070;GO:0019219;GO:0019222;GO:0031323;GO:0031326;GO:0034645;GO:0034960;GO:0034961;GO:0043170;GO:0043283;GO:0043284;GO:0044237;GO:0044238;GO:0044249;GO:0044260;GO:0045449;GO:0050789;GO:0050794;GO:0051171;GO:0051252;GO:0060255;GO:0065007;GO:0080090	nucleobase, nucleoside, nucleotide and nucleic acid metabolic process;transcription;regulation of transcription, DNA-dependent;RNA processing;nitrogen compound metabolic process;metabolic process;biosynthetic process;macromolecule biosynthetic process	hsa:9987				3	12	12	20	11	11	18	9	9	14	7	10	3	6	9	2	5	8	1	23.3
211	445;2942			IPI00011284;IPI00375513	2;2	2;2	2;2	FALSE	Catechol O-methyltransferase	COMT	Isoform Membrane-bound of Catechol O-methyltransferase;Isoform Soluble of Catechol O-methyltransferase	P21964-1;P21964;B8XPJ7;B8XPJ8;P21964-2;Q9BWC7	COMT_HUMAN	ENST00000207636;ENST00000402871;ENST00000403710;ENST00000406520;ENST00000407537	OTTHUMP00000197748;OTTHUMP00000197749;OTTHUMP00000197846;OTTHUMP00000197750	NP_000745;NP_001128633;NP_001128634;NP_009294	PF01596	Methyltransf_3	O-methyltransferase	GO:0000267;GO:0005624;GO:0005625;GO:0005626;GO:0005792;GO:0005829;GO:0005886;GO:0016020;GO:0016021;GO:0031224;GO:0042598;GO:0043226;GO:0043227;GO:0043229;GO:0043231;GO:0044424;GO:0044425;GO:0044444;GO:0044464	cell fraction;membrane fraction;soluble fraction;insoluble fraction;microsome;cytosol;plasma membrane;membrane;integral to membrane;intrinsic to membrane;vesicular fraction;organelle;membrane-bounded organelle;intracellular organelle	GO:0000287;GO:0003824;GO:0005488;GO:0005515;GO:0008168;GO:0008171;GO:0008757;GO:0016206;GO:0016740;GO:0016741;GO:0043167;GO:0043169;GO:0046872	magnesium ion binding;catalytic activity;binding;protein binding;methyltransferase activity;O-methyltransferase activity;S-adenosylmethionine-dependent methyltransferase activity;catechol O-methyltransferase activity;transferase activity	GO:0001505;GO:0008152;GO:0009056;GO:0009987;GO:0042133;GO:0042135;GO:0044237;GO:0044248;GO:0065007;GO:0065008	regulation of neurotransmitter levels;metabolic process;catabolic process;cellular process;neurotransmitter metabolic process;neurotransmitter catabolic process;cellular metabolic process;cellular catabolic process;biological regulation	hsa:1312	ko00350	Tyrosine metabolism	K00545	2	2	2	2	2	2	2	2	2	2	2	0	0	2	0	0	2	0	0	12.5
212	8378			IPI00011416	1	1	1	FALSE	Delta(3,5)-Delta(2,4)-dienoyl-CoA isomerase, mitochondrial	ECH1	Delta(3,5)-Delta(2,4)-dienoyl-CoA isomerase, mitochondrial	Q13011	ECH1_HUMAN	ENST00000221418		NP_001389	PF00378	ECH	Enoyl-CoA hydratase/isomerase family	GO:0005739;GO:0005777;GO:0042579;GO:0043226;GO:0043227;GO:0043229;GO:0043231;GO:0044424;GO:0044444;GO:0044464	mitochondrion;peroxisome;microbody;organelle;membrane-bounded organelle;intracellular organelle;intracellular membrane-bounded organelle;intracellular part;cytoplasmic part;cell part	GO:0003824;GO:0004300;GO:0005488;GO:0005515;GO:0016829;GO:0016835;GO:0016836;GO:0016853	catalytic activity;enoyl-CoA hydratase activity;binding;protein binding;lyase activity;carbon-oxygen lyase activity;hydro-lyase activity;isomerase activity	GO:0006082;GO:0006091;GO:0006629;GO:0006631;GO:0006635;GO:0008152;GO:0009056;GO:0009062;GO:0009987;GO:0016042;GO:0016054;GO:0019395;GO:0019752;GO:0030258;GO:0032787;GO:0034440;GO:0042180;GO:0043436;GO:0044237;GO:0044238;GO:0044242;GO:0044248;GO:0044255;GO:0046395	organic acid metabolic process;generation of precursor metabolites and energy;lipid metabolic process;fatty acid metabolic process;fatty acid beta-oxidation;metabolic process;catabolic process;fatty acid catabolic process;cellular process	hsa:1891	ko00350	Tyrosine metabolism	K01828	1	1	1	2	1	1	2	1	1	2	0	1	1	0	1	1	0	1	1	4.9
213	1055;2252;2264;2726;3316;4867;5273;5951;6025;6292;6492;6884;6975;7080;8852;9069;9230;9239	200	616	IPI00011454;IPI00983378;IPI00747078;IPI00984677;IPI01012142	18;14;3;3;2	1;1;0;1;0	1;1;0;1;0	FALSE	Neutral alpha-glucosidase AB;Glucosidase II subunit alpha;Alpha-glucosidase 2;cDNA FLJ54035, highly similar to Neutral alpha-glucosidase AB	GANAB;G2AN;KIAA0088	Isoform 2 of Neutral alpha-glucosidase AB;Uncharacterized protein	Q14697-2;Q14697;B4DZ53;B4DIW2;E9PKU7	GANAB_HUMAN;B4DIW2_HUMAN	ENST00000346178;ENST00000356638	OTTHUMP00000236516;OTTHUMP00000236518	NP_938149	PF01055	Glyco_hydro_31	Glycosyl hydrolases family 31	GO:0005783;GO:0005794;GO:0016023;GO:0031410;GO:0031982;GO:0031988;GO:0042470;GO:0043226;GO:0043227;GO:0043229;GO:0043231;GO:0044424;GO:0044444;GO:0044464;GO:0048770	endoplasmic reticulum;Golgi apparatus;cytoplasmic membrane-bounded vesicle;cytoplasmic vesicle;vesicle;membrane-bounded vesicle;melanosome;organelle;membrane-bounded organelle;intracellular organelle;intracellular membrane-bounded organelle	GO:0003824;GO:0004553;GO:0005488;GO:0005515;GO:0016787;GO:0016798;GO:0033919	catalytic activity;hydrolase activity, hydrolyzing O-glycosyl compounds;binding;protein binding;hydrolase activity;hydrolase activity, acting on glycosyl bonds;glucan 1,3-alpha-glucosidase activity	GO:0005975;GO:0008152;GO:0044238	carbohydrate metabolic process;metabolic process;primary metabolic process	hsa:23193	ko00510	N-Glycan biosynthesis	K05546	5	18	18	30	1	1	2	1	1	2	17	10	2	1	0	0	1	0	0	24
214	1868;3848;4186;6566			IPI00011564;IPI01012616	4;3	4;3	4;3	FALSE	Syndecan-4;Amphiglycan;Ryudocan core protein;Syndecan	SDC4;hCG_38363	Syndecan-4;Syndecan	P31431;Q6FGN3;B4E1S6	SDC4_HUMAN;B4E1S6_HUMAN	ENST00000372733	OTTHUMP00000031788	NP_002990	PF01034	Syndecan	Syndecan domain	GO:0005794;GO:0005887;GO:0016021;GO:0031224;GO:0031226;GO:0043226;GO:0043227;GO:0043229;GO:0043231;GO:0044424;GO:0044425;GO:0044444;GO:0044459;GO:0044464;GO:0009986;GO:0016020	Golgi apparatus;integral to plasma membrane;integral to membrane;intrinsic to membrane;intrinsic to plasma membrane;organelle;membrane-bounded organelle;intracellular organelle;intracellular membrane-bounded organelle;intracellular part;membrane part	GO:0004871;GO:0004872;GO:0005488;GO:0005515;GO:0008092;GO:0060089;GO:0070053	signal transducer activity;receptor activity;binding;protein binding;cytoskeletal protein binding;molecular transducer activity;thrombospondin receptor activity			hsa:6385	ko04512;ko04514	ECM-receptor interaction;Cell adhesion molecules (CAMs)	K06257	2	4	4	5	4	4	5	4	4	5	4	0	0	4	0	0	4	0	0	19.2
215	408;2973;3446;3462;3899;4006;4678;4799;4978;6085			IPI00396015;IPI00942045;IPI00011569;IPI00847501;IPI00396018;IPI01014477;IPI01010553;IPI00013003;IPI01018762;IPI00157056;IPI00848209;IPI01015400	10;10;10;10;10;7;3;2;2;2;1;1	10;10;10;10;10;7;3;2;2;2;1;1	10;10;10;10;10;7;3;2;2;2;1;1	FALSE	Acetyl-CoA carboxylase 1;ACC-alpha;Biotin carboxylase;cDNA FLJ52592, highly similar to Acetyl-CoA carboxylase 1 (EC 6.4.1.2)	ACACA;ACAC;ACC1;ACCA	Isoform 4 of Acetyl-CoA carboxylase 1;268 kDa protein;Isoform 1 of Acetyl-CoA carboxylase 1;Isoform 2 of Acetyl-CoA carboxylase 1;Isoform 3 of Acetyl-CoA carboxylase 1;cDNA FLJ52592, highly similar to Acetyl-CoA carboxylase 1	Q13085-4;Q13085;Q13085-1;B2ZZ90;Q13085-2;Q13085-3;B4DIR2;Q59FY4	ACACA_HUMAN;B4DIR2_HUMAN	ENST00000335166;ENST00000353139;ENST00000360679;ENST00000361253;ENST00000394406;ENST00000394407	OTTHUMP00000164069;OTTHUMP00000164076;OTTHUMP00000164070;OTTHUMP00000164071	NP_942131;NP_942133;NP_942136;NP_942134;NP_942135	PF08326;PF02785;PF00364;PF01039;PF00289;PF02786	ACC_central;Biotin_carb_C;Biotin_lipoyl;Carboxyl_trans;CPSase_L_chain;CPSase_L_D2	Acetyl-CoA carboxylase, central region;Biotin carboxylase C-terminal domain;Biotin-requiring enzyme;Carboxyl transferase domain;Carbamoyl-phosphate synthase L chain, N-terminal domain;Carbamoyl-phosphate synthase L chain, ATP binding domain	GO:0005737;GO:0044424;GO:0044464	cytoplasm;intracellular part;cell part	GO:0000166;GO:0001882;GO:0001883;GO:0003824;GO:0003989;GO:0004075;GO:0005488;GO:0005515;GO:0005524;GO:0009374;GO:0016421;GO:0016874;GO:0016879;GO:0016885;GO:0017076;GO:0019842;GO:0030145;GO:0030554;GO:0031406;GO:0032553;GO:0032555;GO:0032559;GO:0033293;GO:0043167;GO:0043169;GO:0046872;GO:0046914	nucleotide binding;nucleoside binding;purine nucleoside binding;catalytic activity;acetyl-CoA carboxylase activity;biotin carboxylase activity;binding;protein binding;ATP binding;biotin binding;CoA carboxylase activity;ligase activity	GO:0006082;GO:0006629;GO:0006631;GO:0006633;GO:0008152;GO:0008610;GO:0009058;GO:0009987;GO:0016053;GO:0019752;GO:0032787;GO:0042180;GO:0043436;GO:0044237;GO:0044238;GO:0044249;GO:0044255;GO:0046394	organic acid metabolic process;lipid metabolic process;fatty acid metabolic process;fatty acid biosynthetic process;metabolic process;lipid biosynthetic process;biosynthetic process;cellular process;organic acid biosynthetic process	hsa:31	ko00061;ko00620;ko00640;ko04910	Fatty acid biosynthesis;Pyruvate metabolism;Propanoate metabolism;Insulin signaling pathway	K01946;K11262	12	10	10	12	10	10	12	10	10	12	10	0	0	10	0	0	10	0	0	5.6
216	425;490;943;1099;3069;3837;5201;5636;7092;7472;8915;9192	201;202	139;358	IPI00011603;IPI01015295;IPI01014869	12;12;9	12;12;9	12;12;9	FALSE	26S proteasome non-ATPase regulatory subunit 3;Proteasome subunit p58;cDNA FLJ30049 fis, clone ADRGL1000033, highly similar to 26S proteasome non-ATPase regulatory subunit 3;cDNA FLJ54148, highly similar to 26S proteasome non-ATPase regulatory subunit 3	PSMD3	26S proteasome non-ATPase regulatory subunit 3;Uncharacterized protein;cDNA FLJ54148, highly similar to 26S proteasome non-ATPase regulatory subunit 3	O43242;B4DEB0;B4DPM7;B4DV84;Q6IBN0;Q8N9M2;Q96N86;B3KNN7;F5H8K4;B4DT72	PSMD3_HUMAN;B3KNN7_HUMAN;B4DT72_HUMAN	ENST00000264639	OTTHUMP00000164347	NP_002800	PF01399;PF08375	PCI;Rpn3_C	PCI domain;Proteasome regulatory subunit C-terminal	GO:0000502;GO:0005829;GO:0032991;GO:0043234;GO:0044424;GO:0044444;GO:0044464	proteasome complex;cytosol;macromolecular complex;protein complex;intracellular part;cytoplasmic part;cell part	GO:0005488;GO:0005515;GO:0030234	binding;protein binding;enzyme regulator activity	GO:0006508;GO:0006511;GO:0008152;GO:0009056;GO:0009057;GO:0009894;GO:0009987;GO:0010498;GO:0019222;GO:0019538;GO:0019941;GO:0022402;GO:0030163;GO:0031145;GO:0034960;GO:0034962;GO:0042176;GO:0043085;GO:0043086;GO:0043161;GO:0043170;GO:0043283;GO:0043285;GO:0043632;GO:0044092;GO:0044093;GO:0044237;GO:0044238;GO:0044248;GO:0044257;GO:0044260;GO:0044265;GO:0044267;GO:0050789;GO:0050790;GO:0051246;GO:…	proteolysis;ubiquitin-dependent protein catabolic process;metabolic process;catabolic process;macromolecule catabolic process;regulation of catabolic process;cellular process;proteasomal protein catabolic process;regulation of metabolic process	hsa:5709	ko03050	Proteasome	K03033	3	12	12	22	12	12	22	12	12	22	10	7	0	10	7	0	10	7	0	26.8
217	5073;5606;5926;5990;6894;7584;7586;8899	203;204	37;131	IPI00218326;IPI00011675;IPI00985149;IPI00218325;IPI00218324;IPI00218327;IPI00917048;IPI00917345;IPI00916851;IPI01009049;IPI00027693;IPI00719187;IPI00884908	8;8;8;8;8;8;8;8;8;3;3;3;2	8;8;8;8;8;8;8;8;8;3;3;3;2	8;8;8;8;8;8;8;8;8;3;3;3;2	FALSE	Nuclear autoantigen Sp-100;Nuclear dot-associated Sp100 protein;Speckled 100 kDa;Lysp100b;cDNA FLJ59578, highly similar to Nuclear autoantigen Sp-100;Putative uncharacterized protein SP100	SP100	Isoform Sp100-C of Nuclear autoantigen Sp-100;Isoform Sp100-HMG of Nuclear autoantigen Sp-100;nuclear autoantigen Sp-100 isoform 3;Isoform Sp100-B of Nuclear autoantigen Sp-100;Isoform Sp100-A of Nuclear autoantigen Sp-100;Uncharacterized protein;Uncharact	P23497-4;P23497;P23497-1;Q53TD0;E7EUA7;P23497-3;P23497-2;P23497-5;B4E2B9;E9PBK3;Q4ZG64;Q9P0W1;B4DDX5;E9PHV6;B8ZZD8;C9JBL0	SP100_HUMAN;B4DDX5_HUMAN;B8ZZD8_HUMAN	ENST00000264052;ENST00000340126;ENST00000341950;ENST00000409824;ENST00000409897	OTTHUMP00000204340;OTTHUMP00000164262;OTTHUMP00000204342;OTTHUMP00000204344;OTTHUMP00000204345;OTTHUMP00000204343;OTTHUMP00000204346	NP_001073860;NP_003104;NP_001193630;NP_001193631;NP_001193632;NP_001193633	PF00505;PF01342;PF03172	HMG_box;SAND;Sp100	HMG (high mobility group) box;SAND domain;Sp100 domain	GO:0005694;GO:0016604;GO:0016605;GO:0043226;GO:0043228;GO:0043229;GO:0043232;GO:0044422;GO:0044424;GO:0044428;GO:0044446;GO:0044451;GO:0044464;GO:0005634;GO:0043227;GO:0043231	chromosome;nuclear body;PML body;organelle;non-membrane-bounded organelle;intracellular organelle;intracellular non-membrane-bounded organelle;organelle part;intracellular part;nuclear part;intracellular organelle part;nucleoplasm part;cell part;nucleus	GO:0003676;GO:0003677;GO:0003712;GO:0003713;GO:0003714;GO:0005488;GO:0005515;GO:0008134;GO:0016563;GO:0016564;GO:0019899;GO:0019900;GO:0019904;GO:0030528;GO:0042802;GO:0042803;GO:0046983	nucleic acid binding;DNA binding;transcription cofactor activity;transcription coactivator activity;transcription corepressor activity;binding;protein binding;transcription factor binding;transcription activator activity;transcription repressor activity	GO:0000122;GO:0006355;GO:0006357;GO:0006950;GO:0006974;GO:0006978;GO:0007154;GO:0007165;GO:0007166;GO:0007242;GO:0009889;GO:0009890;GO:0009891;GO:0009892;GO:0009893;GO:0009987;GO:0010033;GO:0010468;GO:0010556;GO:0010557;GO:0010558;GO:0010604;GO:0010605;GO:0010628;GO:0010629;GO:0016481;GO:0019219;GO:0019221;GO:0019222;GO:0030330;GO:0031323;GO:0031324;GO:0031325;GO:0031326;GO:0031327;GO:0031328;GO:…	negative regulation of transcription from RNA polymerase II promoter;regulation of transcription, DNA-dependent;regulation of transcription from RNA polymerase II promoter;response to stress;response to DNA damage stimulus	hsa:6672				13	8	8	16	8	8	16	8	8	16	7	3	6	7	3	6	7	3	6	11.3
218	3440;3441;7081;8055;9275	205	213	IPI00011876;IPI00903024;IPI00915917;IPI00016626	5;3;2;1	5;3;2;1	2;0;0;1	FALSE	S-methyl-5'-thioadenosine phosphorylase;5'-methylthioadenosine phosphorylase	MTAP;MSAP	cDNA FLJ59758, highly similar to S-methyl-5-thioadenosine phosphorylase;Uncharacterized protein	Q13126;B4DUC8;Q05DJ2;Q6FHP1;Q6FHT1;F2Z2F3	MTAP_HUMAN	ENST00000380172	OTTHUMP00000021152;OTTHUMP00000205259	NP_002442	PF01048	PNP_UDP_1	Phosphorylase superfamily	GO:0005737;GO:0044424;GO:0044464	cytoplasm;intracellular part;cell part	GO:0003824;GO:0004645;GO:0016740;GO:0016757;GO:0016758;GO:0016763;GO:0017061	catalytic activity;phosphorylase activity;transferase activity;transferase activity, transferring glycosyl groups;transferase activity, transferring hexosyl groups;transferase activity, transferring pentosyl groups	GO:0006139;GO:0006807;GO:0008152;GO:0009116;GO:0009987;GO:0044237;GO:0044238;GO:0055086	nucleobase, nucleoside, nucleotide and nucleic acid metabolic process;nitrogen compound metabolic process;metabolic process;nucleoside metabolic process;cellular process;cellular metabolic process;primary metabolic process	hsa:4507	ko00271	Methionine metabolism	K00772	4	5	5	8	5	5	8	2	2	3	5	1	0	5	1	0	2	0	0	26.7
219	938;1554;2520;2521;4045;4596			IPI00011913	6	6	6	FALSE	Heterogeneous nuclear ribonucleoprotein A0	HNRNPA0;HNRPA0	Heterogeneous nuclear ribonucleoprotein A0	Q13151	ROA0_HUMAN	ENST00000314940	OTTHUMP00000159432	NP_006796	PF00076	RRM_1	RNA recognition motif. (a.k.a. RRM, RBD, or RNP domain)	GO:0030529;GO:0030530;GO:0032991;GO:0044422;GO:0044424;GO:0044428;GO:0044446;GO:0044464	ribonucleoprotein complex;heterogeneous nuclear ribonucleoprotein complex;macromolecular complex;organelle part;intracellular part;nuclear part;intracellular organelle part;cell part	GO:0000166;GO:0003676;GO:0003723;GO:0005488	nucleotide binding;nucleic acid binding;RNA binding;binding	GO:0000375;GO:0000377;GO:0000398;GO:0006139;GO:0006396;GO:0006397;GO:0006807;GO:0008152;GO:0008380;GO:0009987;GO:0016070;GO:0016071;GO:0034960;GO:0043170;GO:0043283;GO:0044237;GO:0044238;GO:0044260	RNA splicing, via transesterification reactions;RNA splicing, via transesterification reactions with bulged adenosine as nucleophile;nuclear mRNA splicing, via spliceosome;nucleobase, nucleoside, nucleotide and nucleic acid metabolic process	hsa:10949				1	6	6	9	6	6	9	6	6	9	6	2	0	6	2	0	6	2	0	17.7
220	2161;6746;7451			IPI00011916;IPI00893993;IPI00893242	3;2;2	3;2;2	3;2;2	FALSE	Aminoacyl tRNA synthetase complex-interacting multifunctional protein 2;Multisynthetase complex auxiliary component p38;Protein JTV-1;Putative uncharacterized protein STAG3L3	AIMP2;JTV1;PRO0992;STAG3L3	Aminoacyl tRNA synthase complex-interacting multifunctional protein 2;28 kDa protein;Uncharacterized protein	Q13155;B2R7M3;A8MU58	AIMP2_HUMAN;A8MU58_HUMAN	ENST00000223029;ENST00000400479	OTTHUMP00000151158;OTTHUMP00000201311;OTTHUMP00000201310	NP_006294						GO:0005488;GO:0005515	binding;protein binding	GO:0006412;GO:0008152;GO:0009058;GO:0009059;GO:0009987;GO:0019538;GO:0034645;GO:0034960;GO:0034961;GO:0043170;GO:0043283;GO:0043284;GO:0044237;GO:0044238;GO:0044249;GO:0044260;GO:0044267	translation;metabolic process;biosynthetic process;macromolecule biosynthetic process;cellular process;protein metabolic process;cellular macromolecule biosynthetic process;cellular biopolymer metabolic process;cellular biopolymer biosynthetic process	hsa:7965				3	3	3	6	3	3	6	3	3	6	3	2	0	3	2	0	3	2	0	14.7
221	1476;2702;2703;6325;6965;7394;8751			IPI00011937;IPI00647280;IPI00639945;IPI00640466	7;6;6;1	4;3;3;1	4;3;3;1	FALSE	Peroxiredoxin-4;Prx-IV;Thioredoxin peroxidase AO372;Thioredoxin-dependent peroxide reductase A0372;Antioxidant enzyme AOE372;Putative uncharacterized protein PRDX4	PRDX4	Peroxiredoxin-4;Uncharacterized protein;Protein	Q13162;A6NJJ0;E9PEN3	PRDX4_HUMAN;A6NJJ0_HUMAN	ENST00000379341;ENST00000379349	OTTHUMP00000023056;OTTHUMP00000023057;OTTHUMP00000023059	NP_006397	PF10417;PF00578	1-cysPrx_C;AhpC-TSA	C-terminal domain of 1-Cys peroxiredoxin;AhpC/TSA family			GO:0003824;GO:0004601;GO:0008379;GO:0016209;GO:0016491;GO:0016684;GO:0051920	catalytic activity;peroxidase activity;thioredoxin peroxidase activity;antioxidant activity;oxidoreductase activity;oxidoreductase activity, acting on peroxide as acceptor;peroxiredoxin activity	GO:0006464;GO:0006468;GO:0006793;GO:0006796;GO:0007252;GO:0008152;GO:0009987;GO:0016310;GO:0019538;GO:0019725;GO:0034960;GO:0042592;GO:0043170;GO:0043283;GO:0043412;GO:0043687;GO:0044237;GO:0044238;GO:0044260;GO:0044267;GO:0045454;GO:0050789;GO:0050794;GO:0055114;GO:0065007;GO:0065008	protein modification process;protein amino acid phosphorylation;phosphorus metabolic process;phosphate metabolic process;I-kappaB phosphorylation;metabolic process;cellular process;phosphorylation;protein metabolic process;cellular homeostasis	hsa:10549			K03386	4	7	7	12	4	4	6	4	4	6	5	7	6	2	4	3	2	4	3	29.9
[truncated: 1,006 more rows]
[truncated: 70 more columns]

## Sheet: proteinGroups_S2
id	Peptide IDs	Oxidation (M) Site IDs	Oxidation (M) Site Positions	Protein IDs	Peptide Counts (all)	Peptide Counts (razor+unique)	Peptide Counts (unique)	Only identified by site	Protein Names	Gene Names	Protein Descriptions	Uniprot	Uniprot Name	ENSEMBL	VEGA	REFSEQ	Pfam	Pfam Names	Pfam Descriptions	GOCC	GOCC Names	GOMF	GOMF Names	GOBP	GOBP Names	KEGG	KEGG Pathways	KEGG Pathway Names	KEGG Ortholog	Proteins	Peptides (seq)	Peptides (seq/mod)	Peptides (seq/mod/labels)	Razor Peptides (seq)	Razor Peptides (seq/mod)	Razor Peptides (seq/mod/labels)	Unique Peptides (seq)	Unique Peptides (seq/mod)	Unique Peptides (seq/mod/labels)	Peptides (seq) A	Peptides (seq) B	Peptides (seq) C	Razor Peptides (seq) A	Razor Peptides (seq) B	Razor Peptides (seq) C	Unique Peptides (seq) A	Unique Peptides (seq) B	Unique Peptides (seq) C	Sequence Coverage [%]
[truncated: 855 more rows]
[truncated: 70 more columns]

## Sheet: FINAL LIST_S1
id	Peptide IDs	Oxidation (M) Site IDs	Oxidation (M) Site Positions	Protein IDs	Peptide Counts (all)	Peptide Counts (razor+unique)	Peptide Counts (unique)	Only identified by site	Protein Names	Gene Names	Protein Descriptions	Uniprot	Uniprot Name	ENSEMBL	VEGA	REFSEQ	Pfam	Pfam Names	Pfam Descriptions	GOCC	GOCC Names	GOMF	GOMF Names	GOBP	GOBP Names	KEGG	KEGG Pathways	KEGG Pathway Names	KEGG Ortholog	Proteins	Peptides (seq)	Peptides (seq/mod)	Peptides (seq/mod/labels)	Razor Peptides (seq)	Razor Peptides (seq/mod)	Razor Peptides (seq/mod/labels)	Unique Peptides (seq)	Unique Peptides (seq/mod)	Unique Peptides (seq/mod/labels)	Peptides (seq) A	Peptides (seq) B	Peptides (seq) C	Razor Peptides (seq) A	Razor Peptides (seq) B	Razor Peptides (seq) C	Unique Peptides (seq) A	Unique Peptides (seq) B	Unique Peptides (seq) C	Sequence Coverage [%]
[truncated: 29 more rows]
[truncated: 76 more columns]

[truncated: 2 more sheets: FINAL_LIST_S2, legend]
