# Supplementary material for: Transient deSUMOylation of IRF2BP proteins controls early transcription in EGFR signaling
Source: EMBO Rep. 2021 Jan 22;22(3):e49651. doi: 10.15252/embr.201949651 (PMC7926235; doi:10.15252/embr.201949651)
Supplement: Supplementary file 4 — Dataset EV2 [file EMBR-22-e49651-s004.xlsx]

## Sheet: full serum
GeneSymbol	GeneName	KR_vs_wt_fullSerum	KR_vs_wt_noFBS	KR_vs_wt_EGF	FDR_KR_vs_wt_fullSerum	FDR_KR_vs_wt_noFBS	FDR_KR_vs_wt_EGF	siBP1_vs_siNT	siBP2_vs_siNT	siBP12_vs_siNT	FDR_siBP1_vs_siNT	FDR_siBP2_vs_siNT	FDR_siBP12_vs_siNT
AKT3	v-akt murine thymoma viral oncogene homolog 3	-1.22152	-1.23205	-1.49447	0.0118415	0.0112884	0.0032873	0.055013	-0.0890299	0.0157471	0.868245	0.768099	0.967363
LOC100288798	uncharacterized LOC100288798	-1.021	-0.124286	-0.0766602	0.0354204	0.915126	0.954734	0.283529	-0.222493	-0.195502	0.6747	0.756492	0.790148
MIR1204	microRNA 1204	1.07943	0.823495	0.682292	0.00712212	0.0327925	0.0788933	0.0846354	-0.21224	0.210395	0.906984	0.723938	0.726984
LINC01234	long intergenic non-protein coding RNA 1234	0.852214	0.532724	0.52474	0.0200285	0.166397	0.17493	0.872884	0.598796	0.385742	0.00214818	0.0190224	0.123366
DSCAM-AS1	DSCAM antisense RNA 1	-1.51351	-1.33491	-1.30599	0.000366553	0.000941865	0.00112089	-0.36849	0.354818	0.446696	0.269383	0.291898	0.168673
LOC100506746	uncharacterized LOC100506746	-0.604492	-0.29456	-0.141602	0.019316	0.317376	0.7521	-0.318359	-0.985677	-0.380452	0.0472093	5.37742e-05	0.0200419
LL0XNC01-250H12.3	uncharacterized LOC100506901	-0.63737	-0.473759	-0.306966	0.0195927	0.0847014	0.329039	-0.699219	-0.206055	-0.385145	0.0435079	0.62528	0.287672
UST	uronyl-2-sulfotransferase	-0.638021	-0.540536	-0.716634	0.0243553	0.0564008	0.0128524	0.32194	0.518066	0.238946	0.237605	0.0501439	0.411583
DNAH17-AS1	DNAH17 antisense RNA 1	-0.634115	-0.499331	-0.603841	0.0467027	0.127847	0.0578324	-0.125	0.415365	0.222534	0.642236	0.0566061	0.339651
CHMP1B2P	charged multivesicular body protein 1B2, pseudogene	0.70752	0.79928	0.579264	0.000171942	6.96777e-05	0.000732709	0.10498	0.416341	0.217977	0.742848	0.0836286	0.411048
TENM1	teneurin transmembrane protein 1	-0.791992	-0.855107	-1.04232	0.0136489	0.00894194	0.00230198	1.39779	0.329753	1.04357	0.00286517	0.487796	0.0155928
SPRY1	sprouty RTK signaling antagonist 1	0.745443	0.568486	0.798828	0.00498849	0.0245892	0.00316177	-1.11816	-0.261719	-0.760552	0.00218357	0.46888	0.0201402
CT45A10	cancer/testis antigen family 45, member A10	-0.835286	-0.709744	-0.910156	0.00041858	0.00145411	0.000221676	0.0413411	0.101562	0.0974664	0.965524	0.907886	0.912613
LINC01224	long intergenic non-protein coding RNA 1224	-2.17448	-2.29536	-1.84896	3.19902e-06	2.53145e-06	1.31304e-05	1.04704	-0.181966	0.0843235	0.00528489	0.678863	0.870585
LOC105370363	uncharacterized LOC105370363	-1.13346	-1.22005	-1.30859	0.0238719	0.0157527	0.0107849	6.2474	0.512044	2.13029	1.31366e-07	0.143619	5.53131e-05
LOC105372338	uncharacterized LOC105372338	-1.56331	-1.83259	-1.93848	0.00281484	0.000870261	0.000576779	0.237793	-0.176432	0.228421	0.324895	0.495561	0.348979
LOC105375740	uncharacterized LOC105375740	-1.35824	-0.237377	-0.73112	0.0126236	0.816733	0.201518	1.06755	0.111165	0.373983	0.0177473	0.864019	0.445533
LOC105378088	uncharacterized LOC105378088	1.02783	0.469392	0.847493	0.00428864	0.196081	0.0138818	0.517578	0.638997	0.452243	0.0765828	0.0306225	0.12365
LOC105378220	macrophage receptor MARCO-like	-0.744141	-1.28056	-1.10742	0.0179332	0.000449718	0.00136812	0.804036	1.54688	1.58724	0.000384171	6.1153e-06	5.34056e-06
AHNAK2	AHNAK nucleoprotein 2	-0.813151	-0.305881	-0.129557	0.00985925	0.417072	0.829552	-0.733073	1.16406	0.533203	0.0248454	0.00172946	0.0976702
DIS3L	DIS3 like exosome 3_-5_ exoribonuclease	-0.649089	-0.395001	-0.634115	0.00427316	0.0658451	0.00493445	-0.48112	-0.236979	-0.580295	0.0443857	0.356383	0.0177462
NIPA1	non imprinted in Prader-Willi/Angelman syndrome 1	-0.695964	-0.982277	-0.766276	0.00547181	0.000439409	0.00286029	-0.974935	-1.12402	-1.29055	0.00304438	0.00124275	0.000503335
MAB21L3	mab-21-like 3 (C. elegans)	1.16309	1.16951	0.975586	0.000328079	0.000320933	0.00121584	0.462891	1.48079	0.965793	0.227698	0.000958346	0.0127124
KLF6	Kruppel-like factor 6	-0.733073	-0.605577	-0.401693	0.00477272	0.0150565	0.110895	-0.614583	-0.44987	-0.472331	0.00261086	0.0159903	0.0122792
ADM	adrenomedullin	-0.619466	-0.538755	-0.216146	0.0260342	0.0526516	0.585566	0.318034	-0.541992	-0.3817	0.12806	0.0122631	0.0662
PASD1	PAS domain containing 1	0.68099	0.523094	0.460938	0.00945818	0.0397851	0.0708266	0.0836589	-0.248861	-0.163384	0.840282	0.437471	0.647099
ZNF681	zinc finger protein 681	-1.44645	-1.2413	-0.413737	0.00154418	0.0046756	0.418844	0.429688	-0.214681	0.234416	0.240765	0.618911	0.5783
LINC01085	long intergenic non-protein coding RNA 1085	-1.28939	-1.02303	-0.638997	0.016678	0.0559425	0.288188	0.0906576	0.15153	0.500556	0.787424	0.609356	0.0419841
ZXDB	zinc finger, X-linked, duplicated B	-0.777344	-0.962854	-0.6875	1.76645e-05	3.19902e-06	4.17111e-05	1.35221	0.910156	1.53944	9.01828e-06	0.00011471	4.42961e-06
MAGEB6	MAGE family member B6	-1.0568	-0.599863	-0.569336	0.00156991	0.0494825	0.0617564	1.52035	-0.0489909	0.284519	0.00663781	0.955987	0.664517
CYP24A1	cytochrome P450 family 24 subfamily A member 1	-1.06152	-0.926342	-0.830729	0.00502204	0.0118342	0.0212486	0.705729	-0.224935	0.409451	0.00096737	0.218157	0.0237291
OLFML2A	olfactomedin like 2A	-0.591797	-0.659686	-0.673503	0.0249566	0.013633	0.012211	1.14193	0.0491536	0.193088	0.00542648	0.937893	0.690706
DUSP6	dual specificity phosphatase 6	0.719727	0.641059	0.686198	0.0258804	0.0471456	0.0331146	0.305013	-0.0240885	-0.341607	0.244506	0.955276	0.18502
EMP1	epithelial membrane protein 1	-0.641276	-0.327293	0.306641	0.0088612	0.195883	0.236145	0.229492	0.340495	0.576145	0.235424	0.0691904	0.00477105
EMP2	epithelial membrane protein 2	-0.632812	-0.388166	-0.410156	4.99872e-05	0.00182219	0.00122188	0.195964	-0.649089	-0.39171	0.420274	0.00602302	0.0743338
ENO3	enolase 3 (beta, muscle)	-0.908366	-0.219636	-0.164388	0.00400398	0.616397	0.750655	0.290039	-0.0294596	-0.178589	0.652851	0.973837	0.804295
TRIML2	tripartite motif family like 2	-0.640625	-0.663647	-0.1875	0.0412544	0.0342064	0.721793	1.02246	0.0361328	0.385118	0.00151924	0.937545	0.169904
PTK2B	protein tyrosine kinase 2 beta	0.667969	0.675582	0.644531	0.000113036	0.000106393	0.000145582	-0.727214	-0.513021	-0.704454	0.00356627	0.0250955	0.00430394
FAM171A1	family with sequence similarity 171 member A1	-0.974284	-1.06695	-0.920085	0.0294487	0.0178545	0.0396857	0.326497	0.128255	0.400879	0.180236	0.671095	0.0947927
RNF182	ring finger protein 182	-1.4707	-1.50933	-1.34473	3.49441e-05	3.09388e-05	6.77553e-05	1.59163	0.915202	1.25353	5.74418e-05	0.00213437	0.000276664
PXDC1	PX domain containing 1	-0.673828	-0.529532	-0.809896	2.32988e-06	1.31304e-05	3.09107e-07	1.07161	0.765625	0.756944	2.88879e-05	0.00025956	0.000278961
KIAA1324L	KIAA1324-like	-0.689779	-0.88831	-0.80306	0.0444551	0.0112884	0.0195574	0.473633	0.326497	0.198283	0.141266	0.340278	0.607947
GPC5	glypican 5	-0.694336	-0.535771	-0.544271	0.0129212	0.0511802	0.047911	0.88737	0.529948	0.833876	0.0183423	0.152576	0.0252207
PLA2R1	phospholipase A2 receptor 1	-0.821289	-0.514685	-0.527018	0.00475228	0.0622568	0.0564008	0.261719	-0.119141	0.297377	0.366301	0.736755	0.291423
PALLD	palladin, cytoskeletal associated protein	-0.664714	-0.586697	-0.628255	0.000134081	0.000338054	0.000204689	0.0273438	0.388672	0.361491	0.904723	0.0107309	0.0159123
UNC13A	unc-13 homolog A (C. elegans)	1.0485	0.347331	0.55306	0.000681121	0.239799	0.040621	0.0598958	-0.0789388	0.0890978	0.876318	0.827873	0.801331
SH3BP4	SH3-domain binding protein 4	-0.717122	-0.679326	-0.549479	0.000885577	0.00132949	0.00600444	1.0026	0.406901	0.713053	1.69611e-05	0.00563826	0.000155862
RASGRP3	RAS guanyl releasing protein 3	-0.795573	-0.112314	-0.233236	0.00395097	0.824048	0.491853	0.297363	0.588542	0.138455	0.0752339	0.00208432	0.46236
SUSD5	sushi domain containing 5	0.633789	0.420229	0.474284	0.000460115	0.0088612	0.00400463	1.64844	0.702148	1.0013	0.000274163	0.0415052	0.00646427
PCDHB5	protocadherin beta 5	-2.66943	-2.74548	-2.59847	2.18911e-05	1.76645e-05	2.70239e-05	0.920736	0.404948	0.466539	0.00998525	0.250901	0.17705
GATA3	GATA binding protein 3	-0.728516	-0.737956	-0.670247	0.0112884	0.0104065	0.0178231	-0.907227	-0.775716	-0.707438	0.00840902	0.0197139	0.03125
GBP2	guanylate binding protein 2	0.855143	0.864421	0.878255	0.0285614	0.0271204	0.024654	0.751628	0.471029	0.640856	0.0759093	0.290447	0.132736
MDGA1	MAM domain containing glycosylphosphatidylinositol anchor 1	1.04785	1.0034	1.21029	0.000611933	0.000869519	0.000206128	1.05452	-0.00423177	0.533502	0.00184317	0.993331	0.069399
ANKRD1	ankyrin repeat domain 1	1.64745	0.166591	0.073866	0.00196852	0.874821	0.957939	-0.791016	-1.70492	-1.89676	0.242166	0.0122821	0.00674118
TNFRSF21	tumor necrosis factor receptor superfamily member 21	0.610026	0.290184	0.295573	0.0089098	0.239865	0.228543	-1.22852	-0.312174	-1.12975	0.000647855	0.312057	0.00111841
OLFML1	olfactomedin like 1	-0.890951	-0.734737	-0.818685	0.0101139	0.0294923	0.016112	1.43685	-0.404297	-0.571533	0.000782387	0.268609	0.104044
LOC283352	uncharacterized LOC283352	-2.18408	-2.77248	-2.8501	0.000697372	0.000118338	9.85685e-05	1.49382	0.312012	0.234321	0.00939192	0.644629	0.747943
APOC1	apolipoprotein C-I	1.22624	1.4719	1.30534	0.0354204	0.0131371	0.0257623	0.210938	-0.385091	-0.165066	0.727887	0.457731	0.795439
IGFBP3	insulin like growth factor binding protein 3	-1.48828	-1.54499	-1.4043	3.19902e-06	2.63725e-06	5.48282e-06	0.760417	-0.484701	0.358073	0.0144877	0.108084	0.250682
ANKRD37	ankyrin repeat domain 37	-0.635742	-0.726237	-0.435872	0.0108452	0.00471022	0.0749468	-0.775391	-0.778646	-0.84451	0.00710871	0.00693774	0.00426652
IRF2BP2	interferon regulatory factor 2 binding protein 2	-0.700195	-0.428783	-0.858398	0.0175268	0.163089	0.00514385	0.203451	-1.65625	-1.79769	0.720223	0.00127168	0.000751689
AQP3	aquaporin 3 (Gill blood group)	-1.20801	-0.685259	-0.533204	4.58083e-05	0.00292499	0.0140817	-0.0885417	-1.30371	0.131131	0.86308	0.00136711	0.782195
ITGA6	integrin subunit alpha 6	-0.658854	-0.299479	-0.375651	6.96777e-05	0.0167768	0.00428864	1.42708	1.40951	1.736	1.85177e-05	2.01764e-05	5.93752e-06
ITGA1	integrin subunit alpha 1	0.839193	0.945114	0.999349	6.96777e-05	3.09388e-05	1.98189e-05	1.23796	0.415365	0.72149	7.26931e-05	0.0488078	0.00242617
ITGA2	integrin subunit alpha 2	0.738281	0.11905	0.716471	0.0371837	0.877205	0.0438534	-0.757487	0.136719	-0.21582	0.00127601	0.560639	0.306258
TEX36	testis expressed 36	0.859375	0.170428	0.804688	0.0189723	0.803844	0.0272861	-0.494303	-0.446615	-0.329644	0.0681492	0.100172	0.239275
LTBP1	latent transforming growth factor beta binding protein 1	-0.852539	-0.590603	-0.509115	0.00263335	0.025236	0.0535828	0.635091	-0.165365	0.305854	0.0104365	0.55084	0.206239
LUM	lumican	-1.12174	-1.05176	-1.1709	0.00127797	0.0020331	0.000921791	0.234538	0.114583	0.615506	0.740518	0.888158	0.267921
SMAD3	SMAD family member 3	-0.805013	-0.874602	-0.850586	0.00231575	0.0012817	0.00155098	-0.104818	-0.365885	0.196452	0.543028	0.0161266	0.191492
CCNYL2	cyclin Y-like 2 (pseudogene)	1.58171	1.29317	0.931641	0.0149319	0.0446899	0.169401	0.0340169	0.550456	0.121663	0.972191	0.36873	0.888125
MGP	matrix Gla protein	-0.674479	-0.277172	-0.44043	0.012211	0.379659	0.100142	0.246094	-0.0281576	-0.160034	0.65814	0.970728	0.794238
MLLT4	myeloid/lymphoid or mixed-lineage leukemia; translocated to, 4	-0.693685	-0.677409	-0.71224	0.00978786	0.0112797	0.00845598	0.666341	0.266602	0.323785	0.0360017	0.450653	0.337472
NEO1	neogenin 1	-0.871745	-0.630697	-0.882812	0.0208508	0.0985771	0.0195278	0.800456	-0.251628	0.121474	0.0161055	0.494115	0.783208
NPPC	natriuretic peptide C	0.621419	0.830874	0.620443	0.0424058	0.00868563	0.0428037	0.939128	0.463216	0.345567	0.0123758	0.210074	0.377847
PAPPA	pregnancy-associated plasma protein A, pappalysin 1	-0.813477	-0.182201	-0.102865	0.0403833	0.808913	0.913436	1.07422	0.261719	0.613742	1.26336e-05	0.0609226	0.000489403
ATL1	atlastin GTPase 1	-0.612956	-0.323387	-0.19401	0.0468725	0.37963	0.69746	1.65495	1.26888	1.66678	0.000117014	0.000657505	0.00011122
PI3	peptidase inhibitor 3	1.3571	1.17046	1.36914	0.0101278	0.0231263	0.00977018	-1.60449	-2.96582	-2.65139	0.000470423	9.00909e-06	1.76645e-05
PLA2G4A	phospholipase A2 group IVA	0.67513	0.594618	0.515625	0.000134081	0.000341078	0.00102307	1.72591	2.16406	2.22287	2.23068e-06	7.10274e-07	6.25897e-07
TAF7L	TATA-box binding protein associated factor 7 like	-1.51953	-1.6752	-1.63802	0.000196662	9.85685e-05	0.000113036	0.637044	-0.350911	0.0627713	0.0237232	0.216616	0.88123
CT55	cancer/testis antigen 55	0.979818	0.72309	0.991048	0.00653861	0.0360049	0.00610311	-0.372559	-0.0813802	0.0171441	0.414734	0.899442	0.981784
PPP1R1A	protein phosphatase 1 regulatory inhibitor subunit 1A	-0.900391	-0.517361	-0.519857	0.00392797	0.0803308	0.0785954	1.36751	0.776367	0.971327	0.000303457	0.0104056	0.00275617
DRAM1	DNA damage regulated autophagy modulator 1	0.594727	0.279044	0.416016	0.00187791	0.121647	0.0184917	0.0660807	0.15918	0.316949	0.902006	0.723055	0.400258
SAGE1	sarcoma antigen 1	-1.4668	-1.28085	-1.25781	3.19752e-05	7.97669e-05	9.06965e-05	0.501139	0.178548	0.222656	0.132147	0.667695	0.569632
CDCA7L	cell division cycle associated 7 like	-1.32682	-1.7519	-1.76107	0.000676493	8.77277e-05	8.48014e-05	0.473307	-0.607096	0.036377	0.0869842	0.0299595	0.936934
CDKN2AIP	CDKN2A interacting protein	-0.653646	-0.559986	-0.408203	0.00209909	0.0062144	0.0367754	0.86556	-0.279948	0.181505	0.00016443	0.093448	0.302598
TENM3	teneurin transmembrane protein 3	-0.80599	-0.567962	-0.813477	0.00331177	0.027139	0.00312419	0.504883	0.362305	0.551893	0.0363109	0.13262	0.0235668
AXL	AXL receptor tyrosine kinase	-0.653971	-0.489258	-0.296875	0.0166482	0.0718478	0.349042	0.608073	0.407552	0.706489	0.00297604	0.0280898	0.00115716
SULF2	sulfatase 2	-0.995768	-0.738625	-0.797038	0.0240395	0.0981892	0.0711219	1.05094	0.957031	0.928006	0.0114021	0.0188455	0.0221147
MAPK4	mitogen-activated protein kinase 4	-1.22786	-0.791468	-0.767904	7.08599e-05	0.00183628	0.00230089	0.953776	1.01823	1.00426	0.0022333	0.0014716	0.00160733
MAP2K6	mitogen-activated protein kinase kinase 6	-1.28516	-0.540328	-0.573568	6.77553e-05	0.0249566	0.0178628	1.68652	1.80176	2.1161	9.00909e-06	6.21472e-06	2.6591e-06
PCDHB13	protocadherin beta 13	-0.741536	-0.63331	-0.840007	0.0179243	0.0421379	0.0089535	0.522786	0.0810547	0.771579	0.120085	0.871329	0.02363
PCDHB2	protocadherin beta 2	-1.10547	-0.713017	-0.583333	0.000266172	0.00651265	0.020567	1.13086	0.935221	1.13946	0.0032569	0.00997529	0.003104
ANO2	anoctamin 2	-0.611328	-0.362775	-0.568359	0.0155578	0.169401	0.0234355	0.824219	-0.354818	-0.0272081	0.00281295	0.153349	0.947907
PTGS2	prostaglandin-endoperoxide synthase 2	0.822917	0.466417	0.1875	0.00868563	0.137355	0.705833	0.568685	1.48112	0.972846	0.176547	0.00188346	0.0214172
PCDHB16	protocadherin beta 16	-0.756185	-0.639829	-0.707682	0.00344853	0.0101139	0.00535343	0.23763	-0.133464	0.0622423	0.512062	0.751394	0.899106
PTPRR	protein tyrosine phosphatase, receptor type R	1.10221	0.755136	1.06543	0.000610141	0.00894194	0.000790344	-0.558105	-0.147298	-0.208577	0.134852	0.769239	0.651334
ACE2	angiotensin I converting enzyme 2	1.13232	0.534397	0.468262	0.0136026	0.295988	0.389532	0.0693359	-0.376139	-0.17315	0.822207	0.0854247	0.485645
ROBO1	roundabout guidance receptor 1	-2.72673	-2.48099	-2.67171	5.03464e-06	1.1797e-05	5.62175e-06	0.541667	0.567057	0.279785	0.181057	0.159358	0.548945
RPS6KA2	ribosomal protein S6 kinase A2	-1.40869	-1.30861	-1.26758	0.00813702	0.0123957	0.0146495	0.281087	0.405273	0.48074	0.525076	0.317701	0.220464
S100A10	S100 calcium binding protein A10	-1.22721	-1.00383	-0.964193	3.49441e-05	0.000147456	0.000199002	-0.998698	0.208333	0.178548	2.62419e-05	0.154954	0.231876
SAA1	serum amyloid A1	-0.714193	-0.464084	-0.415039	0.00416452	0.0487175	0.0793763	-0.213216	-1.45182	-0.955363	0.854566	0.0670549	0.244253
SDC2	syndecan 2	-1.3099	-1.25819	-1.48763	3.49441e-05	4.74895e-05	1.444e-05	1.99544	1.06771	1.38574	4.22569e-05	0.0024639	0.000459172
SLPI	secretory leukocyte peptidase inhibitor	0.685547	0.689381	0.602865	6.77553e-05	6.77553e-05	0.000171942	-1.58431	-3.90983	-3.22569	0.000447452	1.79559e-06	5.12479e-06
STK33	serine/threonine kinase 33	-0.742513	-0.581923	-0.67806	0.0155001	0.0559425	0.0260342	1.22005	0.530599	0.614719	0.00130746	0.100622	0.0569302
SVIL	supervillin	-0.663086	-0.322808	-0.372721	0.000870261	0.0669547	0.0341531	0.0335286	0.717122	0.735758	0.949899	0.0251066	0.02208
TGFB1I1	transforming growth factor beta 1 induced transcript 1	-0.687174	-0.453288	-0.257812	0.0277292	0.168008	0.548969	2.24284	1.15007	1.31369	2.53883e-05	0.00197505	0.000837161
TGFBI	transforming growth factor beta induced	-0.818025	-1.10176	-0.926121	0.0430929	0.00845598	0.0219786	-0.696615	-1.5332	-1.21512	0.00391782	2.37514e-05	0.000109792
TGM2	transglutaminase 2	-0.667969	-0.0541359	-0.293457	0.00482009	0.921366	0.231134	-0.750326	-0.91276	-0.928874	0.00430375	0.00126765	0.00113396
THBS1	thrombospondin 1	-0.647135	-0.744864	-0.488281	0.000610141	0.000208101	0.00475228	0.839844	-3.32943	-1.6543	0.00107888	3.6072e-07	1.27726e-05
THBS2	thrombospondin 2	-1.09261	-0.615831	-0.416016	0.0032873	0.078255	0.287396	0.139811	0.288737	0.286594	0.680901	0.308459	0.312851
VEGFC	vascular endothelial growth factor C	0.59082	0.489674	0.441406	0.0119274	0.0332258	0.0555705	0.777018	0.441081	0.33393	0.027219	0.21531	0.375001
VIPR1	vasoactive intestinal peptide receptor 1	0.789062	0.404387	0.412109	4.2784e-05	0.00550424	0.0048525	1.42839	0.468099	0.660102	8.94634e-06	0.0103867	0.00129085
ZNF165	zinc finger protein 165	-0.66748	-0.187075	0.271484	0.0129212	0.638267	0.395476	-1.01335	-1.48324	-1.3023	0.0081067	0.000766067	0.00176536
C11orf80	chromosome 11 open reading frame 80	-0.710286	-0.153953	-0.270833	0.00475962	0.687618	0.325129	0.490885	0.420573	0.557617	0.140816	0.21526	0.0923459
ZDHHC11	zinc finger DHHC-type containing 11	0.866211	0.420112	0.658203	0.0428266	0.427176	0.136979	0.185221	0.0559896	-0.183133	0.466183	0.867496	0.472395
CPED1	cadherin like and PC-esterase domain containing 1	0.647786	0.52823	0.582357	0.0253979	0.0683445	0.0444551	0.101237	-0.0634766	0.0303277	0.844408	0.910687	0.960555
SVEP1	sushi, von Willebrand factor type A, EGF and pentraxin domain containing 1	-0.860026	-0.827655	-0.74056	0.00400398	0.00506027	0.010293	-0.582031	-0.140951	-0.257161	0.00348894	0.490627	0.157384
EPPK1	epiplakin 1	-0.895182	-0.70166	-0.736003	0.0324338	0.0982962	0.0808901	0.430339	-0.482422	-0.585965	0.282092	0.218572	0.126861
TMEM47	transmembrane protein 47	-3.28906	-3.20813	-3.37793	4.22813e-08	4.54266e-08	4.22813e-08	2.86263	0.992839	1.76674	3.4295e-05	0.0241059	0.000800168
COL25A1	collagen type XXV alpha 1	-0.652344	-0.623101	-0.739583	0.000175608	0.000248017	7.08599e-05	0.962565	0.576172	0.676188	0.000408114	0.00997034	0.00390172
LINC00839	long intergenic non-protein coding RNA 839	0.631836	0.687807	0.417643	0.0445765	0.0285614	0.218653	-0.0514323	-0.0218099	-0.0590007	0.902971	0.962699	0.88591
UBASH3B	ubiquitin associated and SH3 domain containing B	0.724935	0.998752	0.807292	0.000248017	2.69596e-05	0.000113036	-0.0556641	0.429688	0.297336	0.842112	0.0281685	0.125692
SCIN	scinderin	1.2207	0.905635	0.720703	3.49441e-05	0.000320933	0.00170524	0.521484	-0.779297	-0.578586	0.0279527	0.00292779	0.0163982
CAV1	caveolin 1	-0.770182	-0.563513	-0.526693	0.000397598	0.00400398	0.00624664	-0.20638	-0.227865	-0.0371094	0.362038	0.303495	0.911438
INPP4B	inositol polyphosphate-4-phosphatase type II B	0.657552	0.852123	0.854492	0.00412556	0.000610141	0.000610141	-0.694661	-0.296875	-0.452311	0.00444055	0.192258	0.0437963
KYNU	kynureninase	0.841797	0.607603	0.513021	3.27532e-05	0.000333867	0.00117742	-0.600911	-0.0436198	0.00840929	0.000863529	0.839116	0.974148
C16orf45	chromosome 16 open reading frame 45	-0.838867	-0.542173	-0.306641	0.0444551	0.232023	0.618569	0.102539	0.0234375	-0.0231255	0.774852	0.958584	0.959254
DDX60L	DEAD-box helicase 60-like	-0.626289	-0.468277	-0.535813	0.0010937	0.00839573	0.00340948	-0.0807292	-0.014974	-0.0127496	0.684926	0.954879	0.962301
PKDCC	protein kinase domain containing, cytoplasmic	-0.673503	-0.708189	-0.580078	0.000481756	0.000336524	0.00148028	-0.211589	0.0833333	0.522895	0.131638	0.625428	0.00138855
CD9	CD9 molecule	-0.688151	-0.36046	-0.351563	1.31304e-05	0.00146015	0.00174295	0.858724	0.674479	0.784722	3.03116e-05	0.000146284	5.39067e-05
ITGBL1	integrin subunit beta like 1	-0.718099	-0.166052	-0.285807	0.00206533	0.590049	0.218126	0.467122	-0.676107	0.074707	0.0157739	0.00178885	0.76862
MYOCD	myocardin	-1.00586	-1.03706	-0.929036	0.0116758	0.00978786	0.0179332	0.911133	0.023763	0.0576172	0.000227537	0.938239	0.825307
CD24P4	CD24 molecule pseudogene 4	-0.716146	-0.453921	-0.501302	0.00263191	0.0401365	0.0236036	-0.0729167	0.402344	0.801649	0.740159	0.0179044	0.000262169
EIF2AK3	eukaryotic translation initiation factor 2 alpha kinase 3	-0.713216	-0.375488	-0.19987	9.85685e-05	0.00978822	0.183343	1.1875	0.966146	1.26514	0.000232899	0.000902385	0.000153792
CD36	CD36 molecule	-0.598633	-0.467602	-0.490885	0.0319196	0.0980476	0.0804205	0.252035	0.246338	0.07744	0.119479	0.128584	0.710377
AKAP12	A-kinase anchoring protein 12	-1.32845	-0.904659	-1.0944	1.37245e-08	2.16546e-07	4.22813e-08	0.68099	0.745768	1.10056	0.000199101	0.000111636	9.2163e-06
DOCK4	dedicator of cytokinesis 4	0.662109	0.864746	0.892578	0.00129276	0.000172964	0.00013722	-0.0895182	0.724935	0.414225	0.83334	0.0175859	0.169475
CLEC2B	C-type lectin domain family 2 member B	1.26758	1.12457	0.95638	3.27832e-05	7.33992e-05	0.000245846	0.775391	0.24056	0.294379	0.000728616	0.209615	0.117229

## Sheet: serum starvation
GeneSymbol	GeneName	KR_vs_wt_fullSerum	KR_vs_wt_noFBS	KR_vs_wt_EGF	FDR_KR_vs_wt_fullSerum	FDR_KR_vs_wt_noFBS	FDR_KR_vs_wt_EGF	siBP1_vs_siNT	siBP2_vs_siNT	siBP12_vs_siNT	FDR_siBP1_vs_siNT	FDR_siBP2_vs_siNT	FDR_siBP12_vs_siNT
AKT3	v-akt murine thymoma viral oncogene homolog 3	-1.22152	-1.23205	-1.49447	0.0118415	0.0112884	0.0032873	0.055013	-0.0890299	0.0157471	0.868245	0.768099	0.967363
CDH2	cadherin 2	0.508464	0.624078	0.365885	0.0130159	0.00362476	0.0698096	0.567383	0.477865	0.541802	0.0357468	0.0746418	0.0442576
MIR1204	microRNA 1204	1.07943	0.823495	0.682292	0.00712212	0.0327925	0.0788933	0.0846354	-0.21224	0.210395	0.906984	0.723938	0.726984
DSCAM-AS1	DSCAM antisense RNA 1	-1.51351	-1.33491	-1.30599	0.000366553	0.000941865	0.00112089	-0.36849	0.354818	0.446696	0.269383	0.291898	0.168673
TSPAN1	tetraspanin 1	0.145508	0.76133	0.582845	0.766905	0.0077622	0.0341899	-1.86849	-1.58496	-1.33198	0.000227648	0.000670689	0.00206112
CHMP1B2P	charged multivesicular body protein 1B2, pseudogene	0.70752	0.79928	0.579264	0.000171942	6.96777e-05	0.000732709	0.10498	0.416341	0.217977	0.742848	0.0836286	0.411048
TENM1	teneurin transmembrane protein 1	-0.791992	-0.855107	-1.04232	0.0136489	0.00894194	0.00230198	1.39779	0.329753	1.04357	0.00286517	0.487796	0.0155928
LOC102723465	uncharacterized LOC102723465	0.383464	0.81344	0.552083	0.126157	0.00206533	0.0234556	-0.654297	-0.286784	-0.65937	0.0420862	0.418415	0.0406271
CT45A10	cancer/testis antigen family 45, member A10	-0.835286	-0.709744	-0.910156	0.00041858	0.00145411	0.000221676	0.0413411	0.101562	0.0974664	0.965524	0.907886	0.912613
ABCA8	ATP binding cassette subfamily A member 8	-0.476562	-1.03013	-1.02474	0.116304	0.00155098	0.00161051	1.83789	0.894531	1.45939	1.57987e-05	0.00172269	7.06712e-05
LINC01224	long intergenic non-protein coding RNA 1224	-2.17448	-2.29536	-1.84896	3.19902e-06	2.53145e-06	1.31304e-05	1.04704	-0.181966	0.0843235	0.00528489	0.678863	0.870585
CEBPA	CCAAT/enhancer binding protein alpha	-0.444987	-0.674208	-0.42806	0.122813	0.017112	0.142368	1.27051	0.253255	0.534858	0.000400285	0.412228	0.0565555
LOC105370363	uncharacterized LOC105370363	-1.13346	-1.22005	-1.30859	0.0238719	0.0157527	0.0107849	6.2474	0.512044	2.13029	1.31366e-07	0.143619	5.53131e-05
LOC105372338	uncharacterized LOC105372338	-1.56331	-1.83259	-1.93848	0.00281484	0.000870261	0.000576779	0.237793	-0.176432	0.228421	0.324895	0.495561	0.348979
LOC105376575	uncharacterized LOC105376575	-0.186849	0.668294	0.161133	0.650901	0.014317	0.721821	2.2666	0.659831	1.21791	0.00164518	0.316693	0.0502228
LOC105378220	macrophage receptor MARCO-like	-0.744141	-1.28056	-1.10742	0.0179332	0.000449718	0.00136812	0.804036	1.54688	1.58724	0.000384171	6.1153e-06	5.34056e-06
GLIPR1	GLI pathogenesis related 1	0.514974	0.719998	0.535807	0.0952909	0.0188607	0.0808901	5.125	3.05632	3.54137	1.47708e-06	2.68988e-05	1.04917e-05
TMEM52B	transmembrane protein 52B	-0.329427	-0.640516	-0.330729	0.0120972	0.000111402	0.0118415	0.703776	-0.286458	0.200467	0.00327889	0.191565	0.394712
NIPA1	non imprinted in Prader-Willi/Angelman syndrome 1	-0.695964	-0.982277	-0.766276	0.00547181	0.000439409	0.00286029	-0.974935	-1.12402	-1.29055	0.00304438	0.00124276	0.000503335
MAB21L3	mab-21-like 3 (C. elegans)	1.16309	1.16951	0.975586	0.000328079	0.000320933	0.00121584	0.462891	1.48079	0.965793	0.227698	0.000958346	0.0127124
KLF6	Kruppel-like factor 6	-0.733073	-0.605577	-0.401693	0.00477272	0.0150565	0.110895	-0.614583	-0.44987	-0.472331	0.00261086	0.0159903	0.0122792
CR2	complement component 3d receptor 2	0.573893	0.758066	0.603841	0.000250089	3.49441e-05	0.000172654	-0.260091	-1.06966	-0.447374	0.666367	0.0279062	0.39433
DOCK11	dedicator of cytokinesis 11	0.116862	0.787724	0.561198	0.865015	0.0161079	0.0869737	1.63037	0.825684	0.690267	0.00051409	0.0289308	0.0645267
ZNF681	zinc finger protein 681	-1.44645	-1.2413	-0.413737	0.00154418	0.0046756	0.418844	0.429688	-0.214681	0.234416	0.240765	0.618911	0.5783
SHISA3	shisa family member 3	0.466797	0.730234	1.04264	0.00650244	0.000248017	1.98189e-05	-0.269531	-0.078776	-0.109565	0.428637	0.861966	0.795634
SPINK13	serine peptidase inhibitor, Kazal type 13 (putative)	-0.579427	-1.06999	-1.38281	0.201611	0.0129709	0.00245177	0.580078	0.848958	0.734212	0.165236	0.0406515	0.0749565
PLEKHG4B	pleckstrin homology and RhoGEF domain containing G4B	-0.539062	-0.846879	-0.888997	0.106869	0.0115577	0.0088351	0.0621745	-0.193685	0.00571018	0.822071	0.359577	0.98702
ZXDB	zinc finger, X-linked, duplicated B	-0.777344	-0.962854	-0.6875	1.76645e-05	3.19902e-06	4.17111e-05	1.35221	0.910156	1.53944	9.01828e-06	0.00011471	4.42961e-06
MAGEB6	MAGE family member B6	-1.0568	-0.599863	-0.569336	0.00156991	0.0494825	0.0617564	1.52035	-0.0489909	0.284519	0.00663781	0.955987	0.664517
CYP24A1	cytochrome P450 family 24 subfamily A member 1	-1.06152	-0.926342	-0.830729	0.00502204	0.0118342	0.0212486	0.705729	-0.224935	0.409451	0.00096737	0.218157	0.0237291
OLFML2A	olfactomedin like 2A	-0.591797	-0.659686	-0.673503	0.0249566	0.013633	0.012211	1.14193	0.0491536	0.193088	0.00542648	0.937893	0.690706
DIO2	deiodinase, iodothyronine, type II	-0.288411	-0.606409	-0.208333	0.0831077	0.00104521	0.251723	0.663086	0.955404	1.07221	0.0597192	0.00980179	0.00501395
DTNB	dystrobrevin beta	-0.354818	-0.603859	-0.310221	0.201881	0.0202648	0.288306	-0.581055	-0.662109	-0.739448	0.0102573	0.00479728	0.00244166
DUSP1	dual specificity phosphatase 1	-0.548828	-0.76671	-0.0735677	0.145386	0.0341899	0.937974	0.764974	0.0729167	0.302626	0.001022	0.784191	0.121258
DUSP6	dual specificity phosphatase 6	0.719727	0.641059	0.686198	0.0258804	0.0471456	0.0331146	0.305013	-0.0240885	-0.341607	0.244506	0.955276	0.18502
TRIML2	tripartite motif family like 2	-0.640625	-0.663647	-0.1875	0.0412544	0.0342064	0.721793	1.02246	0.0361328	0.385118	0.00151924	0.937545	0.169904
PTK2B	protein tyrosine kinase 2 beta	0.667969	0.675582	0.644531	0.000113036	0.000106393	0.000145582	-0.727214	-0.513021	-0.704454	0.00356627	0.0250955	0.00430394
FBN2	fibrillin 2	0.527995	0.722276	0.675456	0.0499254	0.00918054	0.0133369	0.540365	0.559245	0.784397	0.0473092	0.0405589	0.00690941
FAM171A1	family with sequence similarity 171 member A1	-0.974284	-1.06695	-0.920085	0.0294487	0.0178545	0.0396857	0.326497	0.128255	0.400879	0.180236	0.671095	0.0947927
RNF182	ring finger protein 182	-1.4707	-1.50933	-1.34473	3.49441e-05	3.09388e-05	6.77553e-05	1.59163	0.915202	1.25353	5.74418e-05	0.00213437	0.000276664
KIAA1324L	KIAA1324-like	-0.689779	-0.88831	-0.80306	0.0444551	0.0112884	0.0195574	0.473633	0.326497	0.198283	0.141266	0.340278	0.607947
PALLD	palladin, cytoskeletal associated protein	-0.664714	-0.586697	-0.628255	0.000134081	0.000338054	0.000204689	0.0273438	0.388672	0.361491	0.904723	0.0107309	0.0159123
FOLR1	folate receptor 1 (adult)	-0.51237	-1.15831	-0.868815	0.214563	0.00426533	0.0233547	-0.914714	-0.561849	-0.628798	0.00109789	0.019564	0.0106879
SLC7A11	solute carrier family 7 member 11	-0.167318	-0.686288	-0.723633	0.777117	0.0357145	0.0273174	0.311198	1.75911	0.864882	0.488462	0.000454785	0.030452
SH3BP4	SH3-domain binding protein 4	-0.717122	-0.679326	-0.549479	0.000885577	0.00132949	0.00600444	1.0026	0.406901	0.713053	1.69611e-05	0.00563826	0.000155862
PCDHB5	protocadherin beta 5	-2.66943	-2.74548	-2.59847	2.18911e-05	1.76645e-05	2.70239e-05	0.920736	0.404948	0.466539	0.00998525	0.250901	0.17705
GATA3	GATA binding protein 3	-0.728516	-0.737956	-0.670247	0.0112884	0.0104065	0.0178231	-0.907227	-0.775716	-0.707438	0.00840902	0.0197139	0.03125
GBP2	guanylate binding protein 2	0.855143	0.864421	0.878255	0.0285614	0.0271204	0.024654	0.751628	0.471029	0.640856	0.0759093	0.290447	0.132736
MDGA1	MAM domain containing glycosylphosphatidylinositol anchor 1	1.04785	1.0034	1.21029	0.000611933	0.000869519	0.000206128	1.05452	-0.00423177	0.533502	0.00184317	0.993331	0.069399
GLUL	glutamate-ammonia ligase	-0.501302	-0.731988	-0.407552	0.0174142	0.00148028	0.0518283	0.326497	-0.289388	0.110813	0.0437039	0.0724775	0.559306
OLFML1	olfactomedin like 1	-0.890951	-0.734737	-0.818685	0.0101139	0.0294923	0.016112	1.43685	-0.404297	-0.571533	0.000782387	0.268609	0.104044
LOC283352	uncharacterized LOC283352	-2.18408	-2.77248	-2.8501	0.000697372	0.000118338	9.85685e-05	1.49382	0.312012	0.234321	0.00939192	0.644629	0.747943
HPD	4-hydroxyphenylpyruvate dioxygenase	0.241211	0.75283	0.677897	0.580413	0.0152897	0.0275931	0.134766	-0.0636393	0.0387912	0.783969	0.911352	0.949051
APOC1	apolipoprotein C-I	1.22624	1.4719	1.30534	0.0354204	0.0131371	0.0257623	0.210938	-0.385091	-0.165066	0.727887	0.457731	0.795439
IGFBP3	insulin like growth factor binding protein 3	-1.48828	-1.54499	-1.4043	3.19902e-06	2.63725e-06	5.48282e-06	0.760417	-0.484701	0.358073	0.0144877	0.108084	0.250682
ANKRD37	ankyrin repeat domain 37	-0.635742	-0.726237	-0.435872	0.0108452	0.00471022	0.0749468	-0.775391	-0.778646	-0.84451	0.00710871	0.00693774	0.00426652
AQP3	aquaporin 3 (Gill blood group)	-1.20801	-0.685259	-0.533204	4.58083e-05	0.00292499	0.0140817	-0.0885417	-1.30371	0.131131	0.86308	0.00136711	0.782195
ITGA1	integrin subunit alpha 1	0.839193	0.945114	0.999349	6.96777e-05	3.09388e-05	1.98189e-05	1.23796	0.415365	0.72149	7.26931e-05	0.0488078	0.00242617
LPL	lipoprotein lipase	-0.608236	-0.938431	-0.995443	0.109454	0.0131133	0.0095095	0.393229	-0.183594	0.117038	0.154589	0.570597	0.748528
LTBP1	latent transforming growth factor beta binding protein 1	-0.852539	-0.590603	-0.509115	0.00263335	0.025236	0.0535828	0.635091	-0.165365	0.305854	0.0104365	0.55084	0.206239
LUM	lumican	-1.12174	-1.05176	-1.1709	0.00127797	0.0020331	0.000921791	0.234538	0.114583	0.615506	0.740518	0.888158	0.267921
SMAD3	SMAD family member 3	-0.805013	-0.874602	-0.850586	0.00231575	0.0012817	0.00155098	-0.104818	-0.365885	0.196452	0.543028	0.0161266	0.191492
CCNYL2	cyclin Y-like 2 (pseudogene)	1.58171	1.29317	0.931641	0.0149319	0.0446899	0.169401	0.0340169	0.550456	0.121663	0.972191	0.36873	0.888125
MLLT4	myeloid/lymphoid or mixed-lineage leukemia; translocated to, 4	-0.693685	-0.677409	-0.71224	0.00978786	0.0112797	0.00845598	0.666341	0.266602	0.323785	0.0360017	0.450653	0.337472
ATF3	activating transcription factor 3	-0.208333	-0.650553	-0.0130208	0.586199	0.0159626	0.988544	0.622559	-0.054362	0.634101	0.0520921	0.91562	0.0481087
NPPC	natriuretic peptide C	0.621419	0.830874	0.620443	0.0424058	0.00868563	0.0428037	0.939128	0.463216	0.345567	0.0123758	0.210074	0.377847
PDGFRB	platelet derived growth factor receptor beta	-0.305664	-0.710214	-0.1875	0.500735	0.0390233	0.755153	-0.109701	-0.21875	-0.122125	0.800954	0.552326	0.774899
GALNT7	polypeptide N-acetylgalactosaminyltransferase 7	-0.453125	-0.625326	-0.369792	0.075586	0.0147829	0.166476	-0.121419	0.971354	1.07709	0.764598	0.00350431	0.0018419
PI3	peptidase inhibitor 3	1.3571	1.17046	1.36914	0.0101278	0.0231263	0.00977018	-1.60449	-2.96582	-2.65139	0.000470423	9.00909e-06	1.76645e-05
SERPINE2	serpin peptidase inhibitor, clade E (nexin, plasminogen activator inhibitor type 1), member 2	0.494792	0.587203	0.368815	0.00719753	0.00219089	0.0368298	1.87109	1.13574	1.41602	3.59354e-05	0.000940919	0.000221504
PLA2G4A	phospholipase A2 group IVA	0.67513	0.594618	0.515625	0.000134081	0.000341078	0.00102307	1.72591	2.16406	2.22287	2.23068e-06	7.10274e-07	6.25897e-07
ERRFI1	ERBB receptor feedback inhibitor 1	-0.561849	-0.770363	-0.565104	0.0287592	0.00454918	0.0280055	-0.136719	-0.855469	-0.927897	0.58289	0.000778433	0.000455926
TAF7L	TATA-box binding protein associated factor 7 like	-1.51953	-1.6752	-1.63802	0.000196662	9.85685e-05	0.000113036	0.637044	-0.350911	0.0627713	0.0237232	0.216616	0.88123
PALMD	palmdelphin	0.493815	0.870352	0.424805	0.0448303	0.00136836	0.0869324	0.95931	0.00683594	0.139269	0.00371197	0.990227	0.721453
CT55	cancer/testis antigen 55	0.979818	0.72309	0.991048	0.00653861	0.0360049	0.00610311	-0.372559	-0.0813802	0.0171441	0.414734	0.899442	0.981784
SAGE1	sarcoma antigen 1	-1.4668	-1.28085	-1.25781	3.19752e-05	7.97669e-05	9.06965e-05	0.501139	0.178548	0.222656	0.132147	0.667695	0.569632
CDCA7L	cell division cycle associated 7 like	-1.32682	-1.7519	-1.76107	0.000676493	8.77277e-05	8.48014e-05	0.473307	-0.607096	0.036377	0.0869842	0.0299595	0.936934
MAPK4	mitogen-activated protein kinase 4	-1.22786	-0.791468	-0.767904	7.08599e-05	0.00183628	0.00230089	0.953776	1.01823	1.00426	0.0022333	0.0014716	0.00160733
PCDHB13	protocadherin beta 13	-0.741536	-0.63331	-0.840007	0.0179243	0.0421379	0.0089535	0.522786	0.0810547	0.771579	0.120085	0.871329	0.02363
PCDHB2	protocadherin beta 2	-1.10547	-0.713017	-0.583333	0.000266172	0.00651265	0.020567	1.13086	0.935221	1.13946	0.0032569	0.00997529	0.003104
PCDHB16	protocadherin beta 16	-0.756185	-0.639829	-0.707682	0.00344853	0.0101139	0.00535343	0.23763	-0.133464	0.0622423	0.512062	0.751394	0.899106
PTPRR	protein tyrosine phosphatase, receptor type R	1.10221	0.755136	1.06543	0.000610141	0.00894194	0.000790344	-0.558105	-0.147298	-0.208577	0.134852	0.769239	0.651334
BCHE	butyrylcholinesterase	-0.24528	-0.614963	-0.242839	0.319181	0.00610422	0.326538	-0.00341797	0.136068	0.00219048	0.992781	0.607047	0.995195
ROBO1	roundabout guidance receptor 1	-2.72673	-2.48099	-2.67171	5.03464e-06	1.1797e-05	5.62175e-06	0.541667	0.567057	0.279785	0.181057	0.159358	0.548945
RPS6KA2	ribosomal protein S6 kinase A2	-1.40869	-1.30861	-1.26758	0.00813702	0.0123957	0.0146495	0.281087	0.405273	0.48074	0.525076	0.317701	0.220464
S100A10	S100 calcium binding protein A10	-1.22721	-1.00383	-0.964193	3.49441e-05	0.000147456	0.000199002	-0.998698	0.208333	0.178548	2.62419e-05	0.154954	0.231876
SAT1	spermidine/spermine N1-acetyltransferase 1	-0.441081	-0.730541	-0.413411	0.013633	0.000414568	0.0194824	1.16895	-0.904948	0.154812	6.26694e-05	0.000337945	0.482376
ATXN1	ataxin 1	-0.433594	-0.774541	-0.262695	0.169006	0.0112884	0.506564	0.940104	1.81478	1.76874	6.40881e-05	1.44444e-06	1.57638e-06
SDC2	syndecan 2	-1.3099	-1.25819	-1.48763	3.49441e-05	4.74895e-05	1.444e-05	1.99544	1.06771	1.38574	4.22569e-05	0.0024639	0.000459172
FNDC4	fibronectin type III domain containing 4	-0.410156	-0.652199	-0.193359	0.0928496	0.0088612	0.566652	0.876302	1.2002	1.16536	0.00652357	0.000925198	0.00111722
UCA1	urothelial cancer associated 1 (non-protein coding)	-0.617187	-1.51436	-1.27799	0.125086	0.000690678	0.00241852	-0.668294	-2.33887	-2.27045	0.188663	0.000323563	0.00039367
SLPI	secretory leukocyte peptidase inhibitor	0.685547	0.689381	0.602865	6.77553e-05	6.77553e-05	0.000171942	-1.58431	-3.90983	-3.22569	0.000447452	1.79559e-06	5.12479e-06
TGFBI	transforming growth factor beta induced	-0.818025	-1.10176	-0.926121	0.0430929	0.00845598	0.0219786	-0.696615	-1.5332	-1.21512	0.00391782	2.37514e-05	0.000109792
THBS1	thrombospondin 1	-0.647135	-0.744864	-0.488281	0.000610141	0.000208101	0.00475228	0.839844	-3.32943	-1.6543	0.00107888	3.6072e-07	1.27726e-05
TNFAIP3	TNF alpha induced protein 3	-0.488932	-0.795953	-0.140625	0.119514	0.0111604	0.808775	0.711589	1.3112	1.21718	0.00154663	2.88879e-05	4.66848e-05
SVEP1	sushi, von Willebrand factor type A, EGF and pentraxin domain containing 1	-0.860026	-0.827655	-0.74056	0.00400398	0.00506027	0.010293	-0.582031	-0.140951	-0.257161	0.00348894	0.490627	0.157384
HKDC1	hexokinase domain containing 1	0.368815	0.585612	0.861328	0.187018	0.0263485	0.00240552	-0.995768	-0.920898	-1.19293	2.20888e-05	3.67919e-05	7.44524e-06
TMEM47	transmembrane protein 47	-3.28906	-3.20813	-3.37793	4.22813e-08	4.54266e-08	4.22813e-08	2.86263	0.992839	1.76674	3.4295e-05	0.0241059	0.000800168
ANXA9	annexin A9	0.364095	1.26273	1.16081	0.44711	0.00216891	0.00400398	0.0354818	0.836426	0.260417	0.935609	0.00408128	0.363602
COL25A1	collagen type XXV alpha 1	-0.652344	-0.623101	-0.739583	0.000175608	0.000248017	7.08599e-05	0.962565	0.576172	0.676188	0.000408114	0.00997034	0.00390172
LINC00839	long intergenic non-protein coding RNA 839	0.631836	0.687807	0.417643	0.0445765	0.0285614	0.218653	-0.0514323	-0.0218099	-0.0590007	0.902971	0.962699	0.88591
UBASH3B	ubiquitin associated and SH3 domain containing B	0.724935	0.998752	0.807292	0.000248017	2.69596e-05	0.000113036	-0.0556641	0.429688	0.297336	0.842112	0.0281685	0.125692
SCIN	scinderin	1.2207	0.905635	0.720703	3.49441e-05	0.000320933	0.00170524	0.521484	-0.779297	-0.578586	0.0279527	0.00292779	0.0163982
INPP4B	inositol polyphosphate-4-phosphatase type II B	0.657552	0.852123	0.854492	0.00412556	0.000610141	0.000610141	-0.694661	-0.296875	-0.452311	0.00444055	0.192258	0.0437963
NRP2	neuropilin 2	0.500326	0.755877	0.866862	0.0848793	0.0104076	0.00439702	0.0758464	-0.347331	-0.220486	0.718601	0.0332081	0.179818
KYNU	kynureninase	0.841797	0.607603	0.513021	3.27532e-05	0.000333867	0.00117742	-0.600911	-0.0436198	0.00840929	0.000863529	0.839116	0.974148
PKDCC	protein kinase domain containing, cytoplasmic	-0.673503	-0.708189	-0.580078	0.000481756	0.000336524	0.00148028	-0.211589	0.0833333	0.522895	0.131638	0.625428	0.00138855
MYOCD	myocardin	-1.00586	-1.03706	-0.929036	0.0116758	0.00978786	0.0179332	0.911133	0.023763	0.0576172	0.000227537	0.938239	0.825307
AKAP12	A-kinase anchoring protein 12	-1.32845	-0.904659	-1.0944	1.37245e-08	2.16546e-07	4.22813e-08	0.68099	0.745768	1.10056	0.000199101	0.000111636	9.2163e-06
DOCK4	dedicator of cytokinesis 4	0.662109	0.864746	0.892578	0.00129276	0.000172964	0.00013722	-0.0895182	0.724935	0.414225	0.83334	0.0175859	0.169475
ZEB2	zinc finger E-box binding homeobox 2	-0.582682	-0.640082	-0.580078	0.0101139	0.00565967	0.0104065	2.37549	1.17139	1.55862	1.05369e-05	0.00104751	0.000160035
CLEC2B	C-type lectin domain family 2 member B	1.26758	1.12457	0.95638	3.27832e-05	7.33992e-05	0.000245846	0.775391	0.24056	0.294379	0.000728616	0.209615	0.117229

## Sheet: serum starvation + EGF
GeneSymbol	GeneName	KR_vs_wt_fullSerum	KR_vs_wt_noFBS	KR_vs_wt_EGF	FDR_KR_vs_wt_fullSerum	FDR_KR_vs_wt_noFBS	FDR_KR_vs_wt_EGF	siBP1_vs_siNT	siBP2_vs_siNT	siBP12_vs_siNT	FDR_siBP1_vs_siNT	FDR_siBP2_vs_siNT	FDR_siBP12_vs_siNT
AKT3	v-akt murine thymoma viral oncogene homolog 3	-1.22152	-1.23205	-1.49447	0.0118415	0.0112884	0.0032873	0.055013	-0.0890299	0.0157471	0.868245	0.768099	0.967363
ERVV-2	endogenous retrovirus group V member 2	-0.564616	-0.369783	-0.585449	0.047911	0.233031	0.0396857	-0.165039	-0.180339	-0.0160183	0.313063	0.261318	0.951177
MIR3189	microRNA 3189	0.197754	0.107856	0.801758	0.770697	0.902276	0.0344014	-0.757161	-0.476725	-0.851101	0.145799	0.399675	0.0998827
DSCAM-AS1	DSCAM antisense RNA 1	-1.51351	-1.33491	-1.30599	0.000366553	0.000941865	0.00112089	-0.36849	0.354818	0.446696	0.269383	0.291898	0.168673
CDH10	cadherin 10	-0.166504	-0.420193	-0.62679	0.717944	0.143492	0.0234679	1.47884	1.05143	1.56019	8.6629e-05	0.000802556	6.00864e-05
UST	uronyl-2-sulfotransferase	-0.638021	-0.540536	-0.716634	0.0243553	0.0564008	0.0128524	0.32194	0.518066	0.238946	0.237605	0.0501439	0.411583
TENM1	teneurin transmembrane protein 1	-0.791992	-0.855107	-1.04232	0.0136489	0.00894194	0.00230198	1.39779	0.329753	1.04357	0.00286517	0.487796	0.0155928
LOC101927056	uncharacterized LOC101927056	-0.355957	0.203848	-0.995768	0.638227	0.840143	0.047911	0.723958	0.378255	0.563938	0.232183	0.591938	0.377194
LOC101927497	uncharacterized LOC101927497	-0.841471	-0.860442	-1.02799	0.0893338	0.0815428	0.0355363	1.68197	0.975586	1.25008	0.000169406	0.00550182	0.00118204
SPRY1	sprouty RTK signaling antagonist 1	0.745443	0.568486	0.798828	0.00498849	0.0245892	0.00316177	-1.11816	-0.261719	-0.760552	0.00218357	0.46888	0.0201402
CT45A10	cancer/testis antigen family 45, member A10	-0.835286	-0.709744	-0.910156	0.00041858	0.00145411	0.000221676	0.0413411	0.101562	0.0974664	0.965524	0.907886	0.912613
ABCA8	ATP binding cassette subfamily A member 8	-0.476562	-1.03013	-1.02474	0.116304	0.00155098	0.00161051	1.83789	0.894531	1.45939	1.57987e-05	0.00172269	7.06712e-05
LINC01224	long intergenic non-protein coding RNA 1224	-2.17448	-2.29536	-1.84896	3.19902e-06	2.53145e-06	1.31304e-05	1.04704	-0.181966	0.0843235	0.00528489	0.678863	0.870585
LOC105369388	uncharacterized LOC105369388	-0.164876	0.157796	0.678223	0.68642	0.706171	0.00978786	-0.206055	-0.282552	-0.00244141	0.508926	0.329617	0.995576
LOC105370363	uncharacterized LOC105370363	-1.13346	-1.22005	-1.30859	0.0238719	0.0157527	0.0107849	6.2474	0.512044	2.13029	1.31366e-07	0.143619	5.53131e-05
LOC105372338	uncharacterized LOC105372338	-1.56331	-1.83259	-1.93848	0.00281484	0.000870261	0.000576779	0.237793	-0.176432	0.228421	0.324895	0.495561	0.348979
LOC105378088	uncharacterized LOC105378088	1.02783	0.469392	0.847493	0.00428864	0.196081	0.0138818	0.517578	0.638997	0.452243	0.0765828	0.0306225	0.12365
LOC105378180	uncharacterized LOC105378180	0.082194	0.0370732	0.603678	0.909065	0.966668	0.0484087	0.280924	0.360352	0.183716	0.361855	0.218544	0.591269
LOC105378220	macrophage receptor MARCO-like	-0.744141	-1.28056	-1.10742	0.0179332	0.000449718	0.00136812	0.804036	1.54688	1.58724	0.000384171	6.1153e-06	5.34056e-06
LOC105379695	uncharacterized LOC105379695	0.0253906	-0.0513961	0.588542	0.97645	0.946034	0.038157	-0.37207	-0.0670573	-0.340603	0.151607	0.85948	0.193559
ADARB2	adenosine deaminase, RNA-specific, B2 (inactive)	-0.348958	-0.530346	-0.869141	0.0527916	0.0050347	0.000134081	-0.265299	0.299154	0.0375705	0.409734	0.338992	0.93843
LOC107986198	uncharacterized LOC107986198	-0.11556	-0.177653	-1.52474	0.953036	0.91685	0.0303568	0.836589	-0.197021	-0.492527	0.30578	0.863108	0.595542
TRIM31	tripartite motif containing 31	0.423665	0.550112	0.669271	0.0398022	0.00961185	0.00258079	-0.738932	-0.655924	-0.751709	0.00125178	0.0026564	0.00112083
DIS3L	DIS3 like exosome 3_-5_ exoribonuclease	-0.649089	-0.395001	-0.634115	0.00427316	0.0658451	0.00493445	-0.48112	-0.236979	-0.580295	0.0443857	0.356383	0.0177462
OSR2	odd-skipped related transciption factor 2	0.185221	-0.274649	0.591797	0.582225	0.309524	0.0136809	0.466146	0.266602	0.266086	0.19596	0.511755	0.512766
CLCNKA	chloride voltage-gated channel Ka	-0.058431	-0.537146	1.05273	0.967976	0.353517	0.0327925	0.662272	1.32292	0.815701	0.322319	0.0367739	0.205028
NIPA1	non imprinted in Prader-Willi/Angelman syndrome 1	-0.695964	-0.982277	-0.766276	0.00547181	0.000439409	0.00286029	-0.974935	-1.12402	-1.29055	0.00304438	0.00124276	0.000503335
MAB21L3	mab-21-like 3 (C. elegans)	1.16309	1.16951	0.975586	0.000328079	0.000320933	0.00121584	0.462891	1.48079	0.965793	0.227698	0.000958346	0.0127124
CR2	complement component 3d receptor 2	0.573893	0.758066	0.603841	0.000250089	3.49441e-05	0.000172654	-0.260091	-1.06966	-0.447374	0.666367	0.0279062	0.39433
FAM76B	family with sequence similarity 76 member B	0.0488281	-0.0786495	-0.693359	0.958687	0.922304	0.035724	1.16423	0.586426	0.96266	0.000366167	0.0229996	0.00126778
SESN3	sestrin 3	-0.446615	-0.30778	-0.929688	0.158911	0.403861	0.003863	0.221029	0.986654	0.438924	0.551571	0.00437834	0.17185
ZNF738	zinc finger protein 738	-0.324544	-0.43656	-0.704753	0.0781022	0.0178545	0.000725777	0.514486	0.131999	0.416477	0.0372285	0.668979	0.0898955
SHISA3	shisa family member 3	0.466797	0.730234	1.04264	0.00650244	0.000248017	1.98189e-05	-0.269531	-0.078776	-0.109565	0.428637	0.861966	0.795634
SPINK13	serine peptidase inhibitor, Kazal type 13 (putative)	-0.579427	-1.06999	-1.38281	0.201611	0.0129709	0.00245177	0.580078	0.848958	0.734212	0.165236	0.0406515	0.0749565
PLEKHG4B	pleckstrin homology and RhoGEF domain containing G4B	-0.539062	-0.846879	-0.888997	0.106869	0.0115577	0.0088351	0.0621745	-0.193685	0.00571018	0.822071	0.359577	0.98702
ZXDB	zinc finger, X-linked, duplicated B	-0.777344	-0.962854	-0.6875	1.76645e-05	3.19902e-06	4.17111e-05	1.35221	0.910156	1.53944	9.01828e-06	0.00011471	4.42961e-06
CYP24A1	cytochrome P450 family 24 subfamily A member 1	-1.06152	-0.926342	-0.830729	0.00502204	0.0118342	0.0212486	0.705729	-0.224935	0.409451	0.00096737	0.218157	0.0237291
OLFML2A	olfactomedin like 2A	-0.591797	-0.659686	-0.673503	0.0249566	0.013633	0.012211	1.14193	0.0491536	0.193088	0.00542648	0.937893	0.690706
DUSP6	dual specificity phosphatase 6	0.719727	0.641059	0.686198	0.0258804	0.0471456	0.0331146	0.305013	-0.0240885	-0.341607	0.244506	0.955276	0.18502
PTK2B	protein tyrosine kinase 2 beta	0.667969	0.675582	0.644531	0.000113036	0.000106393	0.000145582	-0.727214	-0.513021	-0.704454	0.00356627	0.0250955	0.00430394
RTKN2	rhotekin 2	-0.515278	-0.456916	-0.594418	0.0858296	0.138253	0.0459738	0.466471	-0.677734	0.0219184	0.0406991	0.00563468	0.954543
FBN2	fibrillin 2	0.527995	0.722276	0.675456	0.0499254	0.00918054	0.0133369	0.540365	0.559245	0.784397	0.0473092	0.0405589	0.00690941
FAM171A1	family with sequence similarity 171 member A1	-0.974284	-1.06695	-0.920085	0.0294487	0.0178545	0.0396857	0.326497	0.128255	0.400879	0.180236	0.671095	0.0947927
RNF182	ring finger protein 182	-1.4707	-1.50933	-1.34473	3.49441e-05	3.09388e-05	6.77553e-05	1.59163	0.915202	1.25353	5.74418e-05	0.00213437	0.000276664
PXDC1	PX domain containing 1	-0.673828	-0.529532	-0.809896	2.32988e-06	1.31304e-05	3.09107e-07	1.07161	0.765625	0.756944	2.88879e-05	0.00025956	0.000278961
KIAA1324L	KIAA1324-like	-0.689779	-0.88831	-0.80306	0.0444551	0.0112884	0.0195574	0.473633	0.326497	0.198283	0.141266	0.340278	0.607947
PALLD	palladin, cytoskeletal associated protein	-0.664714	-0.586697	-0.628255	0.000134081	0.000338054	0.000204689	0.0273438	0.388672	0.361491	0.904723	0.0107309	0.0159123
FOLR1	folate receptor 1 (adult)	-0.51237	-1.15831	-0.868815	0.214563	0.00426533	0.0233547	-0.914714	-0.561849	-0.628798	0.00109789	0.019564	0.0106879
SLC7A11	solute carrier family 7 member 11	-0.167318	-0.686288	-0.723633	0.777117	0.0357145	0.0273174	0.311198	1.75911	0.864882	0.488462	0.000454785	0.030452
EPGN	epithelial mitogen	-0.355306	-0.346996	-1.55241	0.457506	0.474048	0.000428091	0.546712	0.413249	0.824843	0.105076	0.233324	0.0170814
PCDHB5	protocadherin beta 5	-2.66943	-2.74548	-2.59847	2.18911e-05	1.76645e-05	2.70239e-05	0.920736	0.404948	0.466539	0.00998525	0.250901	0.17705
GATA3	GATA binding protein 3	-0.728516	-0.737956	-0.670247	0.0112884	0.0104065	0.0178231	-0.907227	-0.775716	-0.707438	0.00840902	0.0197139	0.03125
GBP2	guanylate binding protein 2	0.855143	0.864421	0.878255	0.0285614	0.0271204	0.024654	0.751628	0.471029	0.640856	0.0759093	0.290447	0.132736
MDGA1	MAM domain containing glycosylphosphatidylinositol anchor 1	1.04785	1.0034	1.21029	0.000611933	0.000869519	0.000206128	1.05452	-0.00423177	0.533502	0.00184317	0.993331	0.069399
TPK1	thiamin pyrophosphokinase 1	0.24056	0.352593	0.591797	0.434569	0.177907	0.0173999	-0.331055	-0.555013	-0.326769	0.318989	0.0757281	0.326543
OLFML1	olfactomedin like 1	-0.890951	-0.734737	-0.818685	0.0101139	0.0294923	0.016112	1.43685	-0.404297	-0.571533	0.000782387	0.268609	0.104044
LOC283352	uncharacterized LOC283352	-2.18408	-2.77248	-2.8501	0.000697372	0.000118338	9.85685e-05	1.49382	0.312012	0.234321	0.00939192	0.644629	0.747943
HAS2	hyaluronan synthase 2	-0.206055	-0.193314	-0.767904	0.733146	0.755339	0.0305614	1.60189	1.17513	1.37676	0.000157011	0.00119868	0.000426741
HOXD10	homeobox D10	0.0458984	-0.0683051	-0.717448	0.957939	0.928475	0.0191263	0.556641	-0.500163	-0.234456	0.209755	0.267973	0.666898
HPD	4-hydroxyphenylpyruvate dioxygenase	0.241211	0.75283	0.677897	0.580413	0.0152897	0.0275931	0.134766	-0.0636393	0.0387912	0.783969	0.911352	0.949051
HIST2H2BC	histone cluster 2, H2bc (pseudogene)	0.476237	0.378942	0.674154	0.0954427	0.212154	0.0176053	-0.972982	-0.199219	-0.46894	0.000585864	0.430256	0.0401224
APOC1	apolipoprotein C-I	1.22624	1.4719	1.30534	0.0354204	0.0131371	0.0257623	0.210938	-0.385091	-0.165066	0.727887	0.457731	0.795439
IGFBP3	insulin like growth factor binding protein 3	-1.48828	-1.54499	-1.4043	3.19902e-06	2.63725e-06	5.48282e-06	0.760417	-0.484701	0.358073	0.0144877	0.108084	0.250682
ZNF713	zinc finger protein 713	-0.235514	-0.211679	-0.691895	0.438268	0.512684	0.00638918	0.449544	0.480469	0.406942	0.465467	0.428251	0.51841
IL6	interleukin 6	0.525716	0.00516312	1.12174	0.19633	0.996944	0.00504158	-0.297038	-0.0514323	-0.460815	0.366274	0.915957	0.131956
CXCL8	C-X-C motif chemokine ligand 8	-0.097819	0.0488281	1.74756	0.895847	0.958113	6.77553e-05	0.179525	-0.0623372	0.0390082	0.507227	0.857441	0.91806
IRF2BP2	interferon regulatory factor 2 binding protein 2	-0.700195	-0.428783	-0.858398	0.0175268	0.163089	0.00514385	0.203451	-1.65625	-1.79769	0.720223	0.00127168	0.000751689
ITGA1	integrin subunit alpha 1	0.839193	0.945114	0.999349	6.96777e-05	3.09388e-05	1.98189e-05	1.23796	0.415365	0.72149	7.26931e-05	0.0488078	0.00242617
ITGA2	integrin subunit alpha 2	0.738281	0.11905	0.716471	0.0371837	0.877205	0.0438534	-0.757487	0.136719	-0.21582	0.00127601	0.560639	0.306258
ITGB6	integrin subunit beta 6	-0.312663	-0.351318	-0.620117	0.266584	0.193919	0.0153905	-0.226888	-0.173014	-0.068929	0.487704	0.622347	0.872939
NEXN-AS1	NEXN antisense RNA 1	0.0345052	0.187229	0.66862	0.959354	0.575752	0.00673037	0.302083	0.0582682	0.234538	0.377596	0.906718	0.519127
TEX36	testis expressed 36	0.859375	0.170428	0.804688	0.0189723	0.803844	0.0272861	-0.494303	-0.446615	-0.329644	0.0681492	0.100172	0.239275
CASC10	cancer susceptibility candidate 10	-0.520182	-0.716489	-0.787109	0.202481	0.0601111	0.0386721	0.985352	1.12305	1.42811	5.48905e-05	2.34193e-05	5.70205e-06
LPL	lipoprotein lipase	-0.608236	-0.938431	-0.995443	0.109454	0.0131133	0.0095095	0.393229	-0.183594	0.117038	0.154589	0.570597	0.748528
LUM	lumican	-1.12174	-1.05176	-1.1709	0.00127797	0.0020331	0.000921791	0.234538	0.114583	0.615506	0.740518	0.888158	0.267921
SMAD3	SMAD family member 3	-0.805013	-0.874602	-0.850586	0.00231575	0.0012817	0.00155098	-0.104818	-0.365885	0.196452	0.543028	0.0161266	0.191492
MLLT4	myeloid/lymphoid or mixed-lineage leukemia; translocated to, 4	-0.693685	-0.677409	-0.71224	0.00978786	0.0112797	0.00845598	0.666341	0.266602	0.323785	0.0360017	0.450653	0.337472
GADD45B	growth arrest and DNA damage inducible beta	-0.335286	-0.485207	-0.625651	0.015616	0.00139959	0.000205964	0.297201	-0.106771	-0.045166	0.249952	0.74842	0.908614
NEO1	neogenin 1	-0.871745	-0.630697	-0.882812	0.0208508	0.0985771	0.0195278	0.800456	-0.251628	0.121474	0.0161055	0.494115	0.783208
NPPC	natriuretic peptide C	0.621419	0.830874	0.620443	0.0424058	0.00868563	0.0428037	0.939128	0.463216	0.345567	0.0123758	0.210074	0.377847
TNFRSF11B	tumor necrosis factor receptor superfamily member 11b	0.409831	0.193242	0.796549	0.137255	0.625857	0.00456837	0.0408529	0.197266	0.0685764	0.903156	0.402971	0.820951
PFKFB4	6-phosphofructo-2-kinase/fructose-2,6-biphosphatase 4	0.299805	0.109158	0.792318	0.601274	0.905565	0.0452681	-0.401042	0.400391	-0.0673286	0.34105	0.342129	0.91505
PI3	peptidase inhibitor 3	1.3571	1.17046	1.36914	0.0101278	0.0231263	0.00977018	-1.60449	-2.96582	-2.65139	0.000470423	9.00909e-06	1.76645e-05
LOC541472	uncharacterized LOC541472	-0.0302734	-0.000515408	1.17594	0.981441	0.999724	0.00653861	-0.0335286	0.24235	-0.0941298	0.930036	0.332892	0.766266
TAF7L	TATA-box binding protein associated factor 7 like	-1.51953	-1.6752	-1.63802	0.000196662	9.85685e-05	0.000113036	0.637044	-0.350911	0.0627713	0.0237232	0.216616	0.88123
PPEF1	protein phosphatase with EF-hand domain 1	0.52832	0.621917	1.0682	0.106015	0.0529641	0.00215135	-1.28548	-1.41553	-1.48355	0.00156961	0.000842505	0.000621253
CT55	cancer/testis antigen 55	0.979818	0.72309	0.991048	0.00653861	0.0360049	0.00610311	-0.372559	-0.0813802	0.0171441	0.414734	0.899442	0.981784
SAGE1	sarcoma antigen 1	-1.4668	-1.28085	-1.25781	3.19752e-05	7.97669e-05	9.06965e-05	0.501139	0.178548	0.222656	0.132147	0.667695	0.569632
CDCA7L	cell division cycle associated 7 like	-1.32682	-1.7519	-1.76107	0.000676493	8.77277e-05	8.48014e-05	0.473307	-0.607096	0.036377	0.0869842	0.0299595	0.936934
TENM3	teneurin transmembrane protein 3	-0.80599	-0.567962	-0.813477	0.00331177	0.027139	0.00312419	0.504883	0.362305	0.551893	0.0363109	0.13262	0.0235668
IDI2-AS1	IDI2 antisense RNA 1	0.173503	0.146249	0.806641	0.824443	0.862695	0.0451041	-0.385254	-0.417155	-0.396634	0.0654512	0.0467966	0.0581925
MAPK4	mitogen-activated protein kinase 4	-1.22786	-0.791468	-0.767904	7.08599e-05	0.00183628	0.00230089	0.953776	1.01823	1.00426	0.0022333	0.0014716	0.00160733
PCDHB13	protocadherin beta 13	-0.741536	-0.63331	-0.840007	0.0179243	0.0421379	0.0089535	0.522786	0.0810547	0.771579	0.120085	0.871329	0.02363
PCDHB16	protocadherin beta 16	-0.756185	-0.639829	-0.707682	0.00344853	0.0101139	0.00535343	0.23763	-0.133464	0.0622423	0.512062	0.751394	0.899106
PTPRR	protein tyrosine phosphatase, receptor type R	1.10221	0.755136	1.06543	0.000610141	0.00894194	0.000790344	-0.558105	-0.147298	-0.208577	0.134852	0.769239	0.651334
BCL6	B-cell CLL/lymphoma 6	0.349284	0.214952	0.595378	0.232023	0.567716	0.0268422	0.814779	0.41569	0.654053	0.00487939	0.119865	0.0169132
ROBO1	roundabout guidance receptor 1	-2.72673	-2.48099	-2.67171	5.03464e-06	1.1797e-05	5.62175e-06	0.541667	0.567057	0.279785	0.181057	0.159358	0.548945
HCN2	hyperpolarization activated cyclic nucleotide gated potassium channel 2	-0.255859	-0.204662	-0.660807	0.485677	0.626993	0.0196732	0.0169271	0.219076	0.10083	0.95595	0.240469	0.65389
RPS6KA2	ribosomal protein S6 kinase A2	-1.40869	-1.30861	-1.26758	0.00813702	0.0123957	0.0146495	0.281087	0.405273	0.48074	0.525076	0.317701	0.220464
S100A10	S100 calcium binding protein A10	-1.22721	-1.00383	-0.964193	3.49441e-05	0.000147456	0.000199002	-0.998698	0.208333	0.178548	2.62419e-05	0.154954	0.231876
ACSM3	acyl-CoA synthetase medium-chain family member 3	0.11849	0.41531	0.700195	0.822876	0.142374	0.0118342	-1.07227	-0.0061849	-0.394857	6.34437e-05	0.984781	0.0289661
SDC2	syndecan 2	-1.3099	-1.25819	-1.48763	3.49441e-05	4.74895e-05	1.444e-05	1.99544	1.06771	1.38574	4.22569e-05	0.0024639	0.000459172
LOC645553	uncharacterized LOC645553	-0.346842	-0.97139	-1.00277	0.659186	0.0559973	0.0487175	-0.0491536	-0.678385	-0.593248	0.947141	0.124537	0.184862
AIDA	axin interactor, dorsalization associated	-0.173828	-0.00576895	-0.826497	0.794868	0.995952	0.0219786	2.73405	1.46452	1.71769	0.00104429	0.0370047	0.0167112
SLC1A3	solute carrier family 1 member 3	0.251953	0.639865	0.875	0.710413	0.13241	0.0331727	-0.0553385	-0.28125	-0.372884	0.835194	0.130926	0.044788
UCA1	urothelial cancer associated 1 (non-protein coding)	-0.617187	-1.51436	-1.27799	0.125086	0.000690678	0.00241852	-0.668294	-2.33887	-2.27045	0.188663	0.000323563	0.00039367
RRN3P2	RRN3 homolog, RNA polymerase I transcription factor pseudogene 2	-0.034668	0.124566	1.19141	0.982291	0.918927	0.0187463	-0.016276	-0.38444	-0.330309	0.985284	0.488857	0.567628
SLPI	secretory leukocyte peptidase inhibitor	0.685547	0.689381	0.602865	6.77553e-05	6.77553e-05	0.000171942	-1.58431	-3.90983	-3.22569	0.000447452	1.79559e-06	5.12479e-06
STK33	serine/threonine kinase 33	-0.742513	-0.581923	-0.67806	0.0155001	0.0559425	0.0260342	1.22005	0.530599	0.614719	0.00130746	0.100622	0.0569302
SURF6	surfeit 6	0.250651	0.213379	0.607096	0.391321	0.505426	0.013633	-1.26107	-0.14681	-0.859185	0.000259997	0.649909	0.00307343
TGFBI	transforming growth factor beta induced	-0.818025	-1.10176	-0.926121	0.0430929	0.00845598	0.0219786	-0.696615	-1.5332	-1.21512	0.00391782	2.37514e-05	0.000109792
TLE1	transducin like enhancer of split 1	0.0533854	0.194209	0.768229	0.940858	0.638287	0.00706076	0.462891	-0.0208333	-0.0916612	0.13459	0.96816	0.835766
UGCG	UDP-glucose ceramide glucosyltransferase	-0.291016	-0.531359	-0.614583	0.285115	0.0283454	0.0127278	0.836263	0.981771	1.0309	0.000205511	7.20501e-05	5.2563e-05
SVEP1	sushi, von Willebrand factor type A, EGF and pentraxin domain containing 1	-0.860026	-0.827655	-0.74056	0.00400398	0.00506027	0.010293	-0.582031	-0.140951	-0.257161	0.00348894	0.490627	0.157384
ARL14	ADP ribosylation factor like GTPase 14	0.0846354	0.112214	1.375	0.778157	0.665598	2.62999e-06	-0.536296	-0.571615	-0.410563	0.0163567	0.0115848	0.0586894
HKDC1	hexokinase domain containing 1	0.368815	0.585612	0.861328	0.187018	0.0263485	0.00240552	-0.995768	-0.920898	-1.19293	2.20888e-05	3.67919e-05	7.44524e-06
HIST1H2BG	histone cluster 1, H2bg	0.46224	0.336589	0.914063	0.29877	0.523516	0.0201059	-0.893555	-1.13444	-1.92019	0.19596	0.0943478	0.00768752
TMEM47	transmembrane protein 47	-3.28906	-3.20813	-3.37793	4.22813e-08	4.54266e-08	4.22813e-08	2.86263	0.992839	1.76674	3.4295e-05	0.0241059	0.000800168
ANXA9	annexin A9	0.364095	1.26273	1.16081	0.44711	0.00216891	0.00400398	0.0354818	0.836426	0.260417	0.935609	0.00408128	0.363602
COL25A1	collagen type XXV alpha 1	-0.652344	-0.623101	-0.739583	0.000175608	0.000248017	7.08599e-05	0.962565	0.576172	0.676188	0.000408114	0.00997034	0.00390172
UBASH3B	ubiquitin associated and SH3 domain containing B	0.724935	0.998752	0.807292	0.000248017	2.69596e-05	0.000113036	-0.0556641	0.429688	0.297336	0.842112	0.0281685	0.125692
APOL1	apolipoprotein L1	0.532227	0.627604	0.97526	0.14679	0.0765503	0.0077231	-1.36654	-0.83724	-0.32921	0.126081	0.387971	0.787294
SCIN	scinderin	1.2207	0.905635	0.720703	3.49441e-05	0.000320933	0.00170524	0.521484	-0.779297	-0.578586	0.0279527	0.00292779	0.0163982
IRS2	insulin receptor substrate 2	-0.519531	-0.488878	-0.611003	0.0584748	0.0761922	0.0262829	0.351888	0.291992	0.297418	0.151231	0.245363	0.235163
INPP4B	inositol polyphosphate-4-phosphatase type II B	0.657552	0.852123	0.854492	0.00412556	0.000610141	0.000610141	-0.694661	-0.296875	-0.452311	0.00444055	0.192258	0.0437963
NRP2	neuropilin 2	0.500326	0.755877	0.866862	0.0848793	0.0104076	0.00439702	0.0758464	-0.347331	-0.220486	0.718601	0.0332081	0.179818
MYOCD	myocardin	-1.00586	-1.03706	-0.929036	0.0116758	0.00978786	0.0179332	0.911133	0.023763	0.0576172	0.000227537	0.938239	0.825307
MUC16	mucin 16, cell surface associated	0.234375	0.525318	0.590495	0.272103	0.00813702	0.00375424	-0.00227865	0.128255	-0.0104709	0.996903	0.818843	0.988601
ADAMTS1	ADAM metallopeptidase with thrombospondin type 1 motif 1	-0.681803	-0.376727	-1.35612	0.0794531	0.433719	0.00145754	2.00033	-0.0626628	0.615234	9.26298e-06	0.863176	0.0152935
AKAP12	A-kinase anchoring protein 12	-1.32845	-0.904659	-1.0944	1.37245e-08	2.16546e-07	4.22813e-08	0.68099	0.745768	1.10056	0.000199101	0.000111636	9.2163e-06
DOCK4	dedicator of cytokinesis 4	0.662109	0.864746	0.892578	0.00129276	0.000172964	0.00013722	-0.0895182	0.724935	0.414225	0.83334	0.0175859	0.169475
CLEC2B	C-type lectin domain family 2 member B	1.26758	1.12457	0.95638	3.27832e-05	7.33992e-05	0.000245846	0.775391	0.24056	0.294379	0.000728616	0.209615	0.117229

## Sheet: legend
Dataset EV2
worksheet names
full serum	all genes that are differentially regulated (1.5 fold with an FDR <0.05) between K579R and wiltype IRF2BP1 after normal growth in complete medium (DMEM+10% FBS)
serum starvation	all genes that are differentially regulated (1.5 fold with an FDR <0.05) between K579R and wiltype IRF2BP1 after 16-18 hours in serum starvation medium (DMEM+0% FBS)
serum starvation + EGF	all genes that are differentially regulated (1.5 fold with an FDR <0.05) between K579R and wiltype IRF2BP1 after 16-18 hours in serum starvation medium (DMEM+0% FBS) + 1 hour EGF treatment (100 ng/ml)
column names
GeneSymbol	gene symbols of genes regulated by IRF2BP1, IRF2BP2 or IRF2BP1+IRF2BP2 knockdowns
GeneName	gene names of genes regulated by IRF2BP1, IRF2BP2 or IRF2BP1+IRF2BP2 knockdowns
KR_vs_wt_fullSerum	log2(ratio) of geneexpression between K579R IRF2BP1 and wildtype IRF2BP1 cells in complete medium
KR_vs_wt_noFBS	log2(ratio) of geneexpression between K579R IRF2BP1 and wildtype IRF2BP1 cells upon 16 hours serum starvation
KR_vs_wt_EGF	log2(ratio) of geneexpression between K579R IRF2BP1 and wildtype IRF2BP1 cells upon 16 hours serum starvation + 1 hour EGF (100 ng/ml) stimulation
FDR_KR_vs_wt_fullSerum	FDR of geneexpression between K579R IRF2BP1 and wildtype IRF2BP1 cells in full serum
FDR_KR_vs_wt_noFBS	FDR of geneexpression between K579R IRF2BP1 and wildtype IRF2BP1 cells upon 16 hours serum starvation
FDR_KR_vs_wt_EGF	FDR of geneexpression between K579R IRF2BP1 and wildtype IRF2BP1 cells upon 16 hours serum starvation + 1 hour EGF (100 ng/ml) stimulation
siBP1_vs_siNT	log2(ratio) of geneexpression between IRF2BP1 knockdown cells versus non-targeting siRNA control cells in complete medium
siBP2_vs_siNT	log2(ratio) of geneexpression between IRF2BP2 knockdown cells versus non-targeting siRNA control cells in complete medium
siBP12_vs_siNT	log2(ratio) of geneexpression between IRF2BP1 and IRF2BP2 knockdown cells versus non-targeting siRNA control cells in complete medium
FDR_siBP1_vs_siNT	FDR of geneexpression between IRF2BP1 knockdown cells versus non-targeting siRNA control cells in complete medium
FDR_siBP2_vs_siNT	FDR of geneexpression between IRF2BP2 knockdown cells versus non-targeting siRNA control cells in complete medium
FDR_siBP12_vs_siNT	FDR of geneexpression between IRF2BP1 and IRF2BP2 knockdown cells versus non-targeting siRNA control cells in complete medium
