# Supplementary material for: Transient deSUMOylation of IRF2BP proteins controls early transcription in EGFR signaling
Source: EMBO Rep. 2021 Jan 22;22(3):e49651. doi: 10.15252/embr.201949651 (PMC7926235; doi:10.15252/embr.201949651)
Supplement: Supplementary file 5 — Dataset EV3 [file EMBR-22-e49651-s005.xlsx]

## Sheet: IRF2BP1 kd
GeneSymbol	GeneName	siBP1_vs_siNT	siBP2_vs_siNT	siBP12_vs_siNT	FDR_siBP1_vs_siNT	FDR_siBP2_vs_siNT	FDR_siBP12_vs_siNT	KR_vs_wt_fullSerum	KR_vs_wt_noFBS	KR_vs_wt_EGF	FDR_KR_vs_wt_fullSerum	FDR_KR_vs_wt_noFBS	FDR_KR_vs_wt_EGF
ZYG11A	zyg-11 family member A, cell cycle regulator	0.814779	0.126628	0.464708	8.9663e-05	0.423935	0.00337686	0.0605469	0.150499	0.162109	0.852367	0.452969	0.399884
ZXDB	zinc finger, X-linked, duplicated B	1.35221	0.910156	1.53944	9.01828e-06	0.00011471	4.42961e-06	-0.777344	-0.962854	-0.6875	1.76645e-05	3.19902e-06	4.17111e-05
ZWILCH	zwilch kinetochore protein	0.585938	-0.451497	-0.160943	0.00223667	0.0105513	0.37927	-0.0247396	0.1318	-0.031901	0.939462	0.372467	0.914508
ZSWIM7	zinc finger SWIM-type containing 7	-0.873861	-0.477702	-0.517131	0.00403343	0.0842699	0.0616642	-0.00846354	-0.0170898	-0.125651	0.995327	0.99145	0.90749
ZSWIM6	zinc finger SWIM-type containing 6	0.698242	0.516927	0.574056	0.0050576	0.0263974	0.0153563	-0.126302	-0.333225	-0.0970052	0.659149	0.0723444	0.768721
ZSWIM5	zinc finger SWIM-type containing 5	1.19759	0.995768	0.947645	0.00330232	0.00980215	0.0128816	-0.102214	-0.00193504	-0.0732422	0.851335	0.998144	0.905951
ZRANB3	zinc finger RANBP2-type containing 3	-0.789388	-0.867188	-0.783596	0.00891162	0.00514093	0.00927486	-0.19987	0.0253183	0.0244141	0.505426	0.969651	0.97065
ZNHIT6	zinc finger HIT-type containing 6	-0.635091	0.0371094	-0.0634223	0.00721733	0.91678	0.84309	0.310547	0.283583	0.329753	0.455607	0.518948	0.41348
ZNHIT3	zinc finger HIT-type containing 3	-1.05924	0.023112	-0.372043	0.000941118	0.959651	0.167568	0.0989583	0.167896	0.21582	0.807155	0.580305	0.410048
ZNF92	zinc finger protein 92	0.917643	0.933919	1.0651	0.00912155	0.00826489	0.00379573	-0.0429687	-0.183142	-0.0664062	0.981611	0.894161	0.970307
ZNF883	zinc finger protein 883	1.81706	1.92188	1.74224	3.61319e-06	2.6679e-06	4.49661e-06	-0.0123818	-0.0371404	-0.0107388	0.983131	0.940491	0.985659
ZNF878	zinc finger protein 878	1.14974	0.543945	0.448405	0.00160317	0.0829199	0.15771	-0.174479	0.244973	-0.270833	0.819173	0.706395	0.658956
ZNF85	zinc finger protein 85	0.90918	0.219401	0.476997	0.000488538	0.31738	0.0234155	-0.199219	0.109212	-0.174805	0.484424	0.785695	0.571924
ZNF841	zinc finger protein 841	1.01595	0.575195	0.694363	0.0095774	0.124298	0.0624051	-0.166992	-0.248119	0.0198568	0.783706	0.612633	0.984937
ZNF84	zinc finger protein 84	0.941406	0.764648	0.804064	0.00126489	0.00461966	0.00341096	-0.199219	-0.165853	-0.128581	0.627243	0.718265	0.804554
ZNF836	zinc finger protein 836	1.91846	1.32438	1.5944	0.00578832	0.0410247	0.0163632	-0.527018	-0.358869	-0.275391	0.375048	0.629328	0.751044
ZNF83	zinc finger protein 83	1.0568	1.17594	1.25678	0.00141897	0.000712076	0.000459513	-0.000325521	-0.205928	-0.0598958	0.999772	0.808457	0.963193
ZNF827	zinc finger protein 827	1.07878	0.933919	0.977458	5.24765e-06	1.15285e-05	8.97568e-06	-0.0169271	0.0654478	0.0755208	0.972914	0.851976	0.817978
ZNF804A	zinc finger protein 804A	1.12565	0.650391	0.771973	0.000161444	0.00541276	0.00190008	0.0784505	-0.107621	-0.0559896	0.807873	0.695766	0.880675
ZNF788	zinc finger family member 788	0.770508	0.17513	0.0882433	0.0240876	0.681179	0.858272	-0.0214844	-0.450539	-0.00651042	0.990415	0.515126	0.997303
ZNF787	zinc finger protein 787	-0.631836	-0.263997	-0.605062	0.0499885	0.466772	0.0602536	-0.0973307	-0.238173	0.230143	0.892164	0.602765	0.62213
ZNF780B	zinc finger protein 780B	1.04427	0.978516	1.24108	0.00811852	0.0116627	0.00288199	-0.0253906	0.192907	-0.0175781	0.98292	0.779775	0.989142
ZNF780A	zinc finger protein 780A	0.967122	0.931478	0.950399	0.0277946	0.033253	0.0302313	-0.511068	-0.198369	0.0501302	0.300867	0.810095	0.968797
ZNF76	zinc finger protein 76	-0.730469	-0.771159	-0.423991	0.029998	0.0229246	0.214055	0.160807	0.256818	0.157552	0.784255	0.570922	0.791314
ZNF70	zinc finger protein 70	1.08952	1.02279	1.09185	0.00800079	0.0113908	0.00789301	-0.0273437	-0.0059498	-0.197917	0.957939	0.992226	0.354028
ZNF672	zinc finger protein 672	0.786133	0.371745	0.245144	0.00243679	0.105923	0.313144	-0.147786	-0.172545	0.0458985	0.632047	0.540407	0.9293
ZNF654	zinc finger protein 654	1.73535	0.736654	0.990451	1.32636e-05	0.00345147	0.000519556	-0.165365	-0.24235	-0.150716	0.620461	0.363205	0.669318
ZNF652	zinc finger protein 652	-0.74056	0.352865	0.35574	0.000361777	0.0299672	0.0288001	-0.00911458	0.0386285	0.103516	0.986884	0.926373	0.710518
ZNF618	zinc finger protein 618	1.79329	0.972005	1.345	5.86541e-06	0.000275367	3.3074e-05	-0.140299	-0.0923756	0.0559896	0.701741	0.836287	0.918445
ZNF614	zinc finger protein 614	1.58464	1.14681	1.14195	4.25051e-06	2.91538e-05	2.99805e-05	0.116211	0.0207972	0.0527344	0.726429	0.97127	0.910062
ZNF611	zinc finger protein 611	0.850911	0.714844	1.06801	0.0343213	0.0729001	0.0106098	-0.0406901	-0.0525174	-0.128906	0.968257	0.957939	0.860447
ZNF609	zinc finger protein 609	1.28678	0.813802	0.848796	0.00199075	0.0270768	0.0219296	-0.1875	0.0290437	-0.0585937	0.558384	0.965883	0.915921
ZNF598	zinc finger protein 598	-0.764974	-0.370117	-0.599528	0.00329457	0.115222	0.0135186	0.0680339	0.32666	-0.215169	0.909322	0.237382	0.529439
ZNF585B	zinc finger protein 585B	2.00244	2.14437	2.41458	0.00119544	0.000769516	0.000351876	-0.141927	-0.34894	0.0556641	0.833307	0.398872	0.953179
ZNF585A	zinc finger protein 585A	0.797526	0.464844	0.42947	0.0182806	0.163693	0.20209	-0.33724	-0.0368924	-0.117839	0.627243	0.979065	0.916701
ZNF580	zinc finger protein 580	-1.02083	-0.392253	-0.729085	0.000534126	0.0957516	0.004511	0.055013	-0.215929	0.00292969	0.952997	0.687487	0.998121
ZNF566	zinc finger protein 566	0.67513	-0.0382487	0.369995	0.0101467	0.924338	0.142124	-0.205729	-0.0931894	-0.0823568	0.880627	0.958113	0.963848
ZNF565	zinc finger protein 565	0.62679	0.408691	0.479953	0.0376455	0.17966	0.110292	-0.162109	-0.0983796	-0.352539	0.907638	0.952896	0.724465
ZNF561-AS1	ZNF561 antisense RNA 1 (head to head)	-0.742188	-0.523763	-0.332411	0.000940149	0.00807002	0.0741412	0.0966797	-0.0835503	0.129557	0.932549	0.944064	0.90021
ZNF559	zinc finger protein 559	1.02669	-0.120443	0.33903	0.0238813	0.854175	0.508612	-0.154622	-0.143374	-0.398437	0.841054	0.855858	0.385224
ZNF556	zinc finger protein 556	-0.597005	-0.136068	-0.129639	0.030182	0.69682	0.713464	0.150716	0.0198387	0.207682	0.691686	0.977657	0.505244
ZNF512B	zinc finger protein 512B	0.609375	0.541341	0.38265	0.0169735	0.0308751	0.124846	0.117513	0.165419	0.177409	0.784255	0.642979	0.605605
ZNF480	zinc finger protein 480	1.97428	1.48763	1.74365	0.000925475	0.00540353	0.00205267	-0.361003	0.0618128	-0.283203	0.508096	0.957982	0.655494
ZNF468	zinc finger protein 468	1.81576	1.77669	1.85962	4.1535e-06	4.71256e-06	3.67727e-06	-0.218099	-0.211082	-0.126953	0.321755	0.345241	0.6743
ZNF467	zinc finger protein 467	0.892904	1.35156	1.42472	0.00109993	7.28682e-05	5.18458e-05	-0.320638	0.0217014	0.00683594	0.710363	0.990415	0.997114
ZNF45	zinc finger protein 45	0.801432	0.226888	0.512017	0.0364078	0.626033	0.185846	0.188477	0.0133464	0.0589193	0.617055	0.987342	0.925242
ZNF445	zinc finger protein 445	0.900391	-0.0696615	0.368761	0.00281968	0.86055	0.176892	-0.171224	-0.061216	-0.326497	0.330419	0.842209	0.0320383
ZNF436	zinc finger protein 436	0.697266	0.285482	0.389025	0.0321348	0.424469	0.243406	-0.291341	-0.0502206	-0.211914	0.311975	0.939492	0.537496
ZNF431	zinc finger protein 431	0.901367	0.297852	0.753092	0.00289858	0.295597	0.00848869	0.162435	-0.29201	-0.114258	0.861598	0.679113	0.914482
ZNF420	zinc finger protein 420	0.858561	0.661621	0.858195	0.0237564	0.0760674	0.0238056	-0.227865	-0.150752	-0.0680339	0.785739	0.880705	0.958473
ZNF41	zinc finger protein 41	1.16748	1.46045	1.31064	0.0006524	0.000150552	0.000305797	0.0758464	0.00139251	-0.00585937	0.92697	0.99894	0.995653
ZNF408	zinc finger protein 408	-0.637695	-0.280111	-0.215535	0.00196378	0.120216	0.246246	-0.0830078	0.138636	-0.0208333	0.945324	0.892754	0.989153
ZNF391	zinc finger protein 391	0.73112	0.713216	0.866699	0.0260624	0.0294319	0.0106114	-0.344727	-0.318341	-0.444824	0.576808	0.624107	0.403105
ZNF385A	zinc finger protein 385A	0.616536	0.660807	0.676514	0.0145061	0.00993168	0.00870718	0.0335286	0.167643	-0.0348307	0.97059	0.759448	0.969451
ZNF384	zinc finger protein 384	0.848958	0.867187	0.694282	0.000367234	0.000319089	0.00136464	0.0592448	-0.0473814	0.121745	0.850945	0.892418	0.575306
ZNF367	zinc finger protein 367	1.03743	-0.077474	0.436578	9.39427e-05	0.751662	0.0197508	-0.188802	-0.18457	-0.0507813	0.467484	0.483288	0.918248
ZNF362	zinc finger protein 362	0.592773	0.169271	0.173096	0.026765	0.592685	0.582432	0.039388	-0.172526	0.0683594	0.930071	0.442169	0.852367
ZNF350	zinc finger protein 350	0.597005	0.415365	0.534966	0.0130934	0.0728555	0.0233785	-0.078776	0.115234	0.138346	0.94068	0.901323	0.87343
ZNF33B	zinc finger protein 33B	1.19238	0.200195	0.523085	0.00457039	0.682705	0.181989	-0.173177	0.0211227	-0.0224609	0.804309	0.985583	0.984838
ZNF33A	zinc finger protein 33A	0.86263	0.0332031	0.170166	0.00764311	0.948564	0.652942	0.0384115	0.0935149	-0.109701	0.962987	0.881508	0.851976
ZNF331	zinc finger protein 331	1.5332	0.636068	0.902425	0.000192435	0.0366105	0.005663	-0.204753	-0.235171	0.00520833	0.294013	0.203141	0.992952
ZNF32	zinc finger protein 32	0.721029	0.865885	0.439182	0.0228629	0.0085108	0.163265	0.0507813	0.133174	0.243164	0.967976	0.890752	0.740906
ZNF318	zinc finger protein 318	0.783529	0.620768	0.674154	0.00155097	0.00649374	0.00395511	-0.219076	-0.0111762	-0.117839	0.282346	0.984629	0.684678
ZNF292	zinc finger protein 292	0.612956	0.375	0.583767	0.0259484	0.172944	0.0328547	-0.0826823	-0.209364	-0.070638	0.894969	0.597281	0.91387
ZNF284	zinc finger protein 284	0.952962	1.11377	0.852322	0.00221352	0.000812272	0.00437534	-0.718099	-0.158004	-0.13151	0.174524	0.888077	0.911821
ZNF283	zinc finger protein 283	0.763509	1.14111	1.34606	0.0308401	0.00333176	0.00117787	-0.0139974	-0.0517036	0.39388	0.990512	0.958113	0.322832
ZNF280C	zinc finger protein 280C	0.72819	-0.479492	0.159966	5.139e-05	0.000790077	0.179453	-0.063151	-0.170537	-0.222656	0.904848	0.606487	0.429225
ZNF280B	zinc finger protein 280B	1.27832	0.536133	0.536811	0.0014853	0.121385	0.120887	-0.0289714	0.0589916	0.038737	0.985004	0.967976	0.979668
ZNF280A	zinc finger protein 280A	1.10693	0.436198	0.161174	0.00123921	0.135131	0.656046	-0.245605	-0.0755208	-0.338867	0.556134	0.917612	0.329242
ZNF275	zinc finger protein 275	1.18359	1.37142	1.25385	0.000288076	0.00011122	0.000196994	-0.141927	-0.166269	-0.406576	0.765213	0.704007	0.143738
ZNF271P	zinc finger protein 271, pseudogene	0.641602	0.794596	0.65077	0.00384549	0.00100383	0.00354116	0.0891927	-0.0188983	-0.0735677	0.754926	0.968653	0.813321
ZNF268	zinc finger protein 268	1.29915	1.25065	1.53646	2.53613e-05	3.25638e-05	9.00909e-06	-0.269857	-0.00844546	-0.306966	0.483288	0.993337	0.39125
ZNF267	zinc finger protein 267	2.2373	1.375	1.62462	4.51296e-05	0.00108873	0.000364455	-0.133789	-0.1452	-0.0628255	0.879509	0.864598	0.955546
ZNF266	zinc finger protein 266	1.14453	1.11426	0.703695	0.000714079	0.00084871	0.0136848	-0.386719	-0.268808	-0.136719	0.0293931	0.145493	0.592919
ZNF260	zinc finger protein 260	1.51758	1.53776	1.53003	0.000108141	9.90947e-05	0.000102207	-0.215169	-0.149703	-0.24707	0.576419	0.752775	0.484446
ZNF252P	zinc finger protein 252, pseudogene	0.859375	0.925781	0.675971	0.0335976	0.0233922	0.0923438	0.28418	0.00978371	-0.18457	0.487452	0.992626	0.727764
ZNF25	zinc finger protein 25	0.815267	0.367839	0.614339	0.0109791	0.246171	0.0457044	-0.163411	0.136393	-0.304688	0.821379	0.861701	0.556134
ZNF227	zinc finger protein 227	1.1748	0.848633	0.914334	0.000496853	0.0039525	0.00250415	0.015625	-0.265842	-0.217448	0.98147	0.271179	0.414278
ZNF221	zinc finger protein 221	1.2653	0.820312	0.842556	0.0123074	0.0915728	0.0827295	-0.0185547	-0.180935	-0.316732	0.987236	0.776299	0.493576
ZNF219	zinc finger protein 219	0.686361	0.632324	0.697998	0.0161739	0.0247629	0.0147602	-0.327474	0.0177771	-0.063151	0.42862	0.987082	0.942568
ZNF197	zinc finger protein 197	1.18197	0.949544	1.00014	0.000368109	0.00153547	0.00110196	0.0872396	-0.282353	-0.332682	0.945102	0.722923	0.643466
ZNF184	zinc finger protein 184	2.4165	2.0363	2.27013	1.79559e-06	4.49661e-06	2.53196e-06	-0.193359	-0.272027	-0.182617	0.829121	0.722969	0.843045
ZNF165	zinc finger protein 165	-1.01335	-1.48324	-1.3023	0.0081067	0.000766067	0.00176536	-0.66748	-0.187075	0.271484	0.0129212	0.638267	0.395476
ZNF140	zinc finger protein 140	0.972982	0.522786	0.0511203	0.0174834	0.19885	0.938571	-0.228516	-0.392488	-0.142578	0.741166	0.433239	0.867886
ZNF138	zinc finger protein 138	-0.752279	0.757487	0.396484	0.0130142	0.0125363	0.181332	-0.166016	-0.231572	0.458984	0.920462	0.876083	0.668455
ZNF107	zinc finger protein 107	0.629232	0.55306	0.960775	0.0449549	0.0767047	0.00476789	0.215495	-0.147786	-0.0768229	0.794409	0.879589	0.949769
ZNF100	zinc finger protein 100	1.23763	0.504557	1.15321	0.00154156	0.13536	0.00241305	-0.0849609	-0.366862	-0.586914	0.938393	0.510979	0.18875
ZNF10	zinc finger protein 10	0.914551	0.262695	0.329929	0.0430828	0.635071	0.52715	-0.274089	0.10697	-0.22526	0.677989	0.914474	0.757696
ZMYM3	zinc finger MYM-type containing 3	1.11556	1.03841	1.01967	0.00131345	0.00208387	0.00233037	-0.0208333	0.0600405	-0.0540365	0.970627	0.891308	0.904505
ZMIZ1	zinc finger MIZ-type containing 1	1.05664	0.764974	0.636827	0.000312035	0.00252148	0.00762654	0.110677	0.0213035	0.0146484	0.723498	0.968977	0.979345
ZMAT5	zinc finger matrin-type 5	-0.625	0.504557	-0.188449	0.0134655	0.0396682	0.498922	0.32194	-0.0826823	0.340495	0.385224	0.909944	0.345241
ZKSCAN8	zinc finger with KRAB and SCAN domains 8	0.635091	0.151693	0.432671	0.000770643	0.363697	0.00826489	0.0546875	0.0581055	0.0553385	0.902688	0.895448	0.901097
ZKSCAN1	zinc finger with KRAB and SCAN domains 1	0.891602	1.07129	0.944661	3.17669e-05	9.85297e-06	2.17282e-05	-0.0755208	-0.116392	0.0455729	0.744691	0.515211	0.875235
ZIC2	Zic family member 2	0.975911	0.270182	0.486355	0.000714079	0.269954	0.0394904	0.233724	-0.0269097	-0.0878906	0.680718	0.980731	0.919264
ZHX2	zinc fingers and homeoboxes 2	0.951497	0.768229	0.93788	0.000176601	0.000719286	0.000194319	0.0113932	-0.083044	0.0595703	0.988544	0.86859	0.916179
ZGPAT	zinc finger CCCH-type and G-patch domain containing	-0.601237	-0.133464	-0.174316	0.0136715	0.647916	0.521444	-0.0559896	-0.0504196	-0.201172	0.919264	0.92968	0.502817
ZFYVE16	zinc finger FYVE-type containing 16	0.923503	0.176107	0.676487	0.000471557	0.45168	0.00346193	-0.157552	-0.0199653	-0.184896	0.741864	0.98147	0.671988
ZFPL1	zinc finger protein like 1	-0.847656	0.442383	-0.0334473	0.00219584	0.0684992	0.933365	0.0458984	-0.0441985	-0.00683594	0.932337	0.935315	0.992279
ZFP69B	ZFP69 zinc finger protein B	0.995117	0.604818	0.625624	0.0131693	0.119296	0.106768	-0.150716	0.258337	-0.389323	0.848823	0.671058	0.413215
ZFP62	ZFP62 zinc finger protein	-0.638346	-0.90332	-0.712701	0.0262736	0.00380486	0.0148307	0.0244141	0.0659541	0.0983073	0.964892	0.870753	0.770939
ZFP36L2	ZFP36 ring finger protein-like 2	-1.42839	-0.663086	-0.793267	9.97357e-06	0.001456	0.00045444	-0.129232	-0.361563	-0.205729	0.628002	0.0437154	0.316336
ZFP30	ZFP30 zinc finger protein	0.931315	0.657552	0.527601	0.00901234	0.052012	0.119921	-0.326497	-0.411621	-0.106445	0.691157	0.563041	0.93465
ZFHX3	zinc finger homeobox 3	1.03939	0.792643	0.98329	0.000275252	0.00160336	0.000393889	-0.220703	-0.104583	-0.143555	0.14284	0.628002	0.421877
ZFAND5	zinc finger AN1-type containing 5	-0.700521	-0.771484	-0.822944	0.000807816	0.000429577	0.000281559	-0.0553385	-0.108688	0.0104167	0.917612	0.788478	0.988797
ZFAND3	zinc finger AN1-type containing 3	0.596029	0.512695	0.733453	0.00333527	0.00817776	0.000898207	-0.00325521	0.253979	-0.0416667	0.994197	0.0719586	0.897274
ZFAND2A	zinc finger AN1-type containing 2A	-0.767253	-0.122396	-0.548231	0.000838584	0.589555	0.00679541	-0.00845482	-0.00274196	-0.0442595	0.991966	0.99761	0.946972
ZEB2	zinc finger E-box binding homeobox 2	2.37549	1.17139	1.55862	1.05369e-05	0.00104751	0.000160035	-0.582682	-0.640082	-0.580078	0.0101139	0.00565967	0.0104065
ZEB1	zinc finger E-box binding homeobox 1	1.32812	0.469727	0.855225	0.000121766	0.0540887	0.00210958	-0.00813802	0.0995551	-0.0123698	0.991086	0.798147	0.984976
ZDHHC7	zinc finger DHHC-type containing 7	-0.598958	-0.346354	-0.660943	0.00851214	0.108464	0.00477375	-0.121094	-0.0462963	0.0465495	0.742541	0.931786	0.931455
ZDHHC6	zinc finger DHHC-type containing 6	-0.680013	0.429036	-0.0965983	0.000935574	0.014888	0.648518	-0.031901	-0.221336	-0.0328776	0.968789	0.56865	0.967884
ZDHHC4	zinc finger DHHC-type containing 4	-0.685547	-0.70638	-0.74962	0.00144577	0.00119511	0.000812472	-0.129557	-0.17343	-0.17513	0.510071	0.303651	0.296407
ZDHHC2	zinc finger DHHC-type containing 2	1.27539	1.236	1.20074	6.45544e-05	8.0409e-05	9.78301e-05	-0.132161	-0.0456272	-0.0768229	0.480753	0.888463	0.764905
ZDHHC17	zinc finger DHHC-type containing 17	0.60319	0.301432	0.388482	0.00826182	0.167568	0.0711848	0.0940755	-0.0774016	0.0289714	0.817926	0.862568	0.962143
ZDHHC16	zinc finger DHHC-type containing 16	1.24284	0.988932	0.990451	1.5832e-05	7.0053e-05	6.91554e-05	-0.10026	-0.0421369	-0.134115	0.565229	0.876083	0.363089
ZDHHC14	zinc finger DHHC-type containing 14	0.830404	0.712565	0.848524	0.000738922	0.00197895	0.000640287	-0.0432943	-0.283402	-0.102865	0.944699	0.280599	0.820317
ZDHHC13	zinc finger DHHC-type containing 13	0.739909	0.543294	0.588976	0.00210504	0.0130057	0.00829703	-0.0410156	-0.107223	-0.216146	0.958113	0.848363	0.578296
ZCCHC2	zinc finger CCHC-type containing 2	1.20736	1.67773	1.72789	0.000336231	3.91641e-05	3.25512e-05	-0.0397135	0.104944	-0.070638	0.952104	0.818544	0.896758
ZCCHC17	zinc finger CCHC-type containing 17	0.727214	0.00227865	0.0674371	0.000370164	0.993331	0.750169	0.00325521	-0.101834	0.0234375	0.994482	0.650816	0.954181
ZCCHC14	zinc finger CCHC-type containing 14	2.15951	1.2666	1.59006	4.31009e-06	0.000117734	2.64321e-05	-0.177734	-0.102467	-0.148112	0.505084	0.779023	0.620183
ZC3HC1	zinc finger C3HC-type containing 1	-1.27083	-0.546224	-0.78909	0.000134434	0.0235277	0.00291797	0.0693359	-0.111617	0.0654297	0.859681	0.72328	0.870841
ZC3H15	zinc finger CCCH-type containing 15	-0.713542	-0.163411	-0.362522	0.000324931	0.311544	0.0200284	0.115234	0.200593	0.101562	0.675451	0.31427	0.73058
ZC3H12C	zinc finger CCCH-type containing 12C	0.699219	0.28776	0.500705	0.000370141	0.0591819	0.00317778	-0.0664063	-0.368037	-0.061849	0.788011	0.00829898	0.808457
ZC2HC1A	zinc finger C2HC-type containing 1A	0.974609	0.355794	0.578668	0.0017875	0.197526	0.0338577	-0.164388	0.0679434	0.030599	0.681769	0.909065	0.9667
ZBTB8A	zinc finger and BTB domain containing 8A	1.40332	0.148112	0.326497	3.24626e-05	0.54764	0.122132	-0.238932	-0.175438	-0.259766	0.349667	0.565427	0.292211
ZBTB40	zinc finger and BTB domain containing 40	0.727865	0.273438	0.426188	0.00811698	0.321003	0.100807	0.0511068	-0.0537109	-0.00455729	0.788129	0.771793	0.989683
ZBTB34	zinc finger and BTB domain containing 34	1.2181	0.486654	0.806098	0.000168664	0.0397442	0.0024571	-0.223958	-0.220396	-0.12793	0.511913	0.522999	0.784994
ZBTB25	zinc finger and BTB domain containing 25	-0.676107	-0.0973307	-0.29126	0.00901781	0.769621	0.252274	0.139323	-0.131149	0.0139974	0.668455	0.696863	0.982707
ZBTB20	zinc finger and BTB domain containing 20	2.16439	0.779297	1.61485	1.17529e-05	0.00809587	7.8533e-05	-0.373698	-0.257541	-0.125326	0.149778	0.390974	0.781737
ZBED6	zinc finger BED-type containing 6	0.686198	0.766276	1.0507	0.00234196	0.00115924	0.000147282	-0.103516	-0.13784	-0.207682	0.6928	0.530435	0.243395
ZBED5-AS1	ZBED5 antisense RNA 1	-0.737305	-1.02474	-1.30097	0.00393172	0.00048127	0.000102045	0.126953	0.00938585	0.0576172	0.863532	0.993732	0.95294
ZBED4	zinc finger BED-type containing 4	-0.597656	-0.182292	-0.469401	0.000621465	0.205905	0.00290833	0.0403646	0.0106156	-0.0654297	0.957939	0.990936	0.919869
YY1	YY1 transcription factor	0.625	0.210286	0.442383	0.00537874	0.344998	0.0344611	0.129557	0.174805	-0.171224	0.727383	0.574579	0.587616
YWHAZ	tyrosine 3-monooxygenase/tryptophan 5-monooxygenase activation protein zeta	-0.961914	-0.400391	-0.12028	0.0349672	0.425253	0.85663	-0.444987	-0.363715	-0.371745	0.717928	0.78875	0.781737
YWHAG	tyrosine 3-monooxygenase/tryptophan 5-monooxygenase activation protein gamma	-0.666667	-0.153646	-0.346029	7.05962e-05	0.180079	0.004797	-0.0846354	0.00354456	-0.0110677	0.6743	0.993558	0.977065
YWHAE	tyrosine 3-monooxygenase/tryptophan 5-monooxygenase activation protein epsilon	-1.19466	-0.110677	-0.485569	8.68435e-05	0.673932	0.0222355	0.184896	-0.0534216	-0.0364583	0.776454	0.958566	0.972164
YOD1	YOD1 deubiquitinase	-0.806966	-0.495117	-0.563341	0.0162001	0.130842	0.0838644	-0.0296224	-0.129503	0.310547	0.973425	0.826639	0.396813
YIPF6	Yip1 domain family member 6	0.845052	0.194661	0.361382	6.67869e-05	0.176269	0.0138261	0.0533836	0.0614843	0.0598959	0.797571	0.7521	0.761477
YIPF5	Yip1 domain family member 5	0.773438	0.440104	0.583984	0.00027042	0.00927983	0.00168426	-0.170573	-0.191657	-0.164064	0.149787	0.0960226	0.171293
YBX1	Y-box binding protein 1	-0.696289	-0.56543	-0.443061	0.00783828	0.024074	0.0719949	0.100586	0.101617	-0.199544	0.922927	0.921664	0.803296
YBEY	ybeY metallopeptidase (putative)	-0.865885	-0.201823	-0.384196	0.000558475	0.349959	0.0560063	0.267904	0.226219	0.227539	0.124118	0.215547	0.212154
YARS2	tyrosyl-tRNA synthetase 2	-0.791992	-0.390625	-0.503961	8.98203e-05	0.00804343	0.00170803	0.0957031	0.433829	0.294271	0.866659	0.113876	0.348661
XYLB	xylulokinase homolog (H. influenzae)	-0.647135	0.0830078	-0.0472005	0.000814328	0.680796	0.8367	0.146159	0.130498	0.198568	0.755124	0.792779	0.614926
XK	X-linked Kx blood group	0.85026	1.11849	0.926541	0.00622016	0.0011391	0.00372184	0.105143	0.0202004	-0.218424	0.847726	0.980731	0.556863
XBP1	X-box binding protein 1	0.971354	0.36849	0.581814	5.28791e-05	0.0215765	0.00150226	-0.0416667	-0.119755	-0.0253906	0.8217	0.254992	0.910828
XAB2	XPA binding protein 2	-1.00749	0.00716146	-0.48367	1.37247e-05	0.975484	0.00164043	0.130208	0.0498047	0.117188	0.187916	0.762077	0.253046
WWTR1	WW domain containing transcription regulator 1	1.08952	0.291016	0.604709	0.00110942	0.331395	0.0327216	-0.0361328	-0.0730252	-0.204427	0.902781	0.738502	0.11792
WWC2	WW and C2 domain containing 2	1.63053	0.881185	1.27582	1.02046e-06	3.03306e-05	3.45649e-06	-0.115885	-0.182726	-0.212891	0.6243	0.316412	0.214758
WTIP	Wilms tumor 1 interacting protein	0.605794	-0.0345052	0.00615777	0.0374368	0.943279	0.990688	-0.296224	-0.410952	-0.335938	0.550729	0.318896	0.463837
WSB1	WD repeat and SOCS box containing 1	1.02279	0.614909	0.723958	0.00010226	0.00274821	0.000977493	-0.0944012	-0.101635	-0.042969	0.835432	0.816983	0.94332
WRN	Werner syndrome RecQ like helicase	-0.75	-0.705729	-0.649224	0.00222343	0.00323615	0.00535209	0.253906	0.050293	0.184896	0.262094	0.919264	0.487482
WNT11	wingless-type MMTV integration site family member 11	0.873372	0.573242	0.71894	0.00732713	0.0607273	0.0211371	-0.223307	-0.325575	-0.296224	0.113845	0.019071	0.0320026
WNT10B	wingless-type MMTV integration site family member 10B	0.809245	0.499023	0.445394	0.038961	0.211343	0.273606	0.299154	0.365596	0.176758	0.347444	0.212154	0.683886
WNT10A	wingless-type MMTV integration site family member 10A	-0.769206	-0.156576	-0.754883	0.00234653	0.548933	0.00263477	0.0481771	0.155635	0.413411	0.964326	0.830141	0.33293
WNK1	WNK lysine deficient protein kinase 1	0.863932	0.875	0.88775	0.000167741	0.000154557	0.000141392	0.0748698	0.0901331	0.0898437	0.731428	0.644586	0.647035
WLS	wntless Wnt ligand secretion mediator	0.61263	-0.125651	-0.0108507	0.00896273	0.648865	0.977749	0.0709635	0.127351	0.0924479	0.886153	0.737052	0.832994
WISP2	WNT1 inducible signaling pathway protein 2	-1.17513	-1.41764	-0.970785	2.92877e-05	9.02362e-06	0.000102207	-0.12207	-0.604348	-0.503906	0.929401	0.347763	0.478744
WIPI1	WD repeat domain, phosphoinositide interacting 1	1.88379	2.59896	2.16273	2.36706e-05	3.67727e-06	9.96177e-06	-0.239909	-0.127315	-0.0791016	0.236145	0.656103	0.827774
WIPF2	WAS/WASL interacting protein family member 2	0.589844	0.844727	0.906223	0.000475085	4.56586e-05	2.88879e-05	-0.0195312	-0.0437102	-0.0416667	0.97059	0.920934	0.925471
WFS1	wolframin ER transmembrane glycoprotein	0.816406	1.07389	0.896376	0.00293277	0.00050508	0.00163763	-0.104492	-0.0453197	-0.0602214	0.828298	0.945012	0.919472
WFDC21P	WAP four-disulfide core domain 21, pseudogene	1.16211	0.21224	0.382785	0.0222872	0.750141	0.502316	0.158203	0.0200919	0.139974	0.823429	0.986302	0.851409
WFDC1	WAP four-disulfide core domain 1	0.611328	0.428385	0.68948	0.0233822	0.106809	0.0123625	0.012207	0.182527	0.323893	0.989656	0.677989	0.304064
WDYHV1	WDYHV motif containing 1	-0.602051	-0.180339	-0.173204	0.0249027	0.562533	0.582582	-0.233724	0.0147569	0.00553385	0.572602	0.988118	0.995327
WDR89	WD repeat domain 89	-0.723633	-1.03288	-0.767063	0.00301393	0.000305024	0.00210656	0.00227865	-0.044741	0.0882161	0.997864	0.938178	0.843383
WDR76	WD repeat domain 76	0.681966	-0.0094401	0.280138	0.000117132	0.965032	0.0263367	-0.0390625	0.083261	-0.0924479	0.911395	0.744612	0.700675
WDR74	WD repeat domain 74	-1.53841	-0.466797	-0.950222	1.95542e-05	0.0304181	0.000453122	0.247396	0.205042	0.240885	0.302656	0.436549	0.320395
WDR73	WD repeat domain 73	-0.638672	-0.355469	-0.65096	0.000891594	0.0274535	0.000787871	-0.10319	0.0910735	0.100586	0.916501	0.929052	0.919062
WDR70	WD repeat domain 70	-0.602214	-0.468099	-0.554796	0.00235264	0.0105197	0.00389256	0.106771	0.0629702	-0.0292969	0.855082	0.929379	0.971786
WDR61	WD repeat domain 61	-0.914714	0.362956	0.031033	0.00186308	0.160344	0.942098	-0.124674	0.146774	-0.0117188	0.824856	0.779313	0.990502
WDR60	WD repeat domain 60	-0.632161	0.093099	-0.281874	0.0320649	0.821188	0.373387	-0.152018	0.111997	0.0358073	0.501026	0.68141	0.934588
WDR54	WD repeat domain 54	-0.892578	-0.412435	-0.853407	0.002509	0.116092	0.00331139	0.319336	0.154839	0.314779	0.0610003	0.483288	0.064932
WDR47	WD repeat domain 47	0.931641	0.358398	0.452718	0.00139702	0.154002	0.0687226	-0.198893	-0.117802	-0.192057	0.305778	0.65301	0.329478
WDR46	WD repeat domain 46	-0.596354	0.162435	-0.253852	0.000308498	0.20919	0.0452096	0.19629	0.0843813	0.134766	0.322232	0.791314	0.582717
WDR4	WD repeat domain 4	-0.765299	-0.25651	-0.38661	0.000627472	0.160674	0.0337627	0.285807	0.204771	0.117187	0.194572	0.421174	0.741622
WDR36	WD repeat domain 36	-0.605469	-0.522135	-0.582845	0.000805783	0.0020899	0.00103383	0.14388	0.0750145	0.132812	0.302163	0.7113	0.358477
WDR35	WD repeat domain 35	-0.809896	-0.491211	-0.682617	0.00599077	0.0726734	0.0156354	0.423503	0.480794	0.364909	0.0253243	0.0125731	0.0537187
WDR3	WD repeat domain 3	-0.964844	-0.354167	-0.664551	9.44835e-05	0.0387985	0.0010795	0.250651	0.179109	0.313802	0.013633	0.0750162	0.00334965
WDR18	WD repeat domain 18	-0.598633	-0.442383	-0.568848	0.00337989	0.0189502	0.00460095	0.0970052	0.157462	0.0914714	0.753342	0.499693	0.773195
WDR12	WD repeat domain 12	-1.16341	-0.453451	-0.647515	1.17529e-05	0.0050576	0.000532171	0.199219	0.323911	0.268229	0.587962	0.252599	0.383976
WDFY3	WD repeat and FYVE domain containing 3	0.612956	0.583984	0.631673	0.00276772	0.00373578	0.00230327	-0.0494792	-0.112214	0.0602214	0.924945	0.768979	0.903565
WBSCR16	Williams-Beuren syndrome chromosome region 16	-0.586914	-0.584635	-0.650418	0.000414488	0.000426328	0.00021156	0.0963542	0.152633	0.179036	0.326073	0.0740886	0.035145
WASL	Wiskott-Aldrich syndrome-like	0.865234	0.382812	0.454481	1.61401e-05	0.00318825	0.00108021	-0.0748698	-0.0931713	-0.0364583	0.733146	0.62793	0.903044
WASF2	WAS protein family member 2	0.743815	0.292643	0.403212	0.000712154	0.102909	0.026357	-0.063151	0.0263672	-0.0260417	0.891649	0.964748	0.965442
WARS2	tryptophanyl tRNA synthetase 2, mitochondrial	-0.643229	0.0136719	-0.162272	0.00372252	0.96816	0.475136	0.157552	0.209635	0.14388	0.355284	0.170417	0.420927
WAC-AS1	WAC antisense RNA 1 (head to head)	-0.71582	-0.222005	-0.0929362	0.000809865	0.218419	0.675712	-0.0777995	-0.0372179	0.0745443	0.921734	0.969083	0.926355
VWA9	von Willebrand factor A domain containing 9	-0.596354	-0.547201	-0.504801	0.00048127	0.000846935	0.00142527	0.0130208	-0.019477	0.00911458	0.962529	0.938024	0.974429
VTRNA1-3	vault RNA 1-3	-0.655273	-0.182292	-0.540744	0.000761924	0.272653	0.00259294	-0.57487	0.0870407	-0.331706	0.659661	0.971786	0.846907
VTRNA1-2	vault RNA 1-2	-0.662435	-0.348796	-0.38482	0.0485379	0.328736	0.270604	-0.0898438	-0.0126139	0.00113932	0.788516	0.982118	0.998423
VPS52	VPS52, GARP complex subunit	-1.24967	-0.324219	-0.699219	2.43715e-05	0.070664	0.00108799	0.151693	0.0549045	0.144531	0.457538	0.874404	0.491357
VPS50	VPS50, EARP/GARPII complex subunit	-0.625977	-0.313477	-0.310927	0.00525935	0.132364	0.135806	-0.030599	0.178711	-0.0911458	0.95294	0.442169	0.789444
VPS4A	vacuolar protein sorting 4 homolog A (S. cerevisiae)	-0.616862	0.0449219	-0.325467	0.000219941	0.792292	0.0118552	0.0494792	-0.0859918	-0.0335286	0.897359	0.77504	0.939415
VPS39	VPS39, HOPS complex subunit	0.848307	1.01758	0.910021	0.00389235	0.00124534	0.00252597	-0.211589	-0.0362232	-0.188802	0.0838553	0.895878	0.132139
VPS33B	VPS33B, late endosome and lysosome associated	-1.13997	-0.325846	-0.639594	0.0004951	0.221913	0.0166946	-0.0869141	-0.0475622	-0.207357	0.713721	0.878915	0.168428
VPS33A	VPS33A, CORVET/HOPS core subunit	-1.03223	-0.161784	-0.329047	9.90635e-06	0.220212	0.0135097	0.0094401	0.0268555	0.0227865	0.981972	0.939723	0.951344
VPS29	VPS29, retromer complex component	-1.01562	-0.541667	-0.640489	9.73474e-05	0.00541174	0.00194454	-0.0247396	0.152814	-0.016276	0.966201	0.595369	0.978392
VPS28	VPS28, ESCRT-I subunit	-0.614258	0.108073	-0.18712	0.00176988	0.597587	0.296997	0.0602214	-0.0390806	0.174805	0.937565	0.963684	0.724674
VPS25	vacuolar protein sorting 25 homolog (S. cerevisiae)	-0.847656	-0.0481771	-0.362305	1.81109e-05	0.758133	0.00439363	0.152995	0.120253	0.161458	0.136979	0.279484	0.111285
VPS11	VPS11, CORVET/HOPS core subunit	-1.08008	-0.453776	-0.699327	5.8127e-05	0.013611	0.00100966	0.0491536	-0.030617	0.0755208	0.906362	0.950248	0.829935
VPRBP	Vpr (HIV-1) binding protein	-0.729492	-0.18099	-0.474555	0.000320667	0.263659	0.00497448	0.0494792	0.044958	0.252604	0.889813	0.902039	0.118965
VKORC1	vitamin K epoxide reductase complex subunit 1	0.900391	-0.313802	0.352159	0.000169168	0.0711848	0.043896	0.0488281	0.152778	0.0703125	0.820012	0.198615	0.695766
VIPR1	vasoactive intestinal peptide receptor 1	1.42839	0.468099	0.660102	8.94634e-06	0.0103867	0.00129085	0.789062	0.404387	0.412109	4.2784e-05	0.00550424	0.0048525
VIPAS39	VPS33B interacting protein, apical-basolateral polarity regulator, spe-39 homolog	-0.887044	-0.14681	-0.419976	0.004797	0.690935	0.149779	-0.200846	-0.0920681	-0.201497	0.328951	0.773053	0.326717
VIM	vimentin	0.646484	0.447917	0.430447	0.00045444	0.004663	0.00591083	-0.285156	-0.177554	-0.173828	0.000874235	0.0195761	0.0219786
VEZF1	vascular endothelial zinc finger 1	1.17448	0.53776	0.644233	8.46208e-05	0.0115658	0.00403685	-0.0494792	-0.104637	-0.0729167	0.909065	0.739923	0.84513
VEGFC	vascular endothelial growth factor C	0.777018	0.441081	0.33393	0.027219	0.21531	0.375001	0.59082	0.489674	0.441406	0.0119274	0.0332258	0.0555705
VDR	vitamin D (1,25- dihydroxyvitamin D3) receptor	0.714844	0.36556	0.092475	0.00966586	0.169863	0.7992	0.564128	0.413954	0.38151	0.0195927	0.0890572	0.123727
VDAC2	voltage dependent anion channel 2	-0.595052	-0.246094	-0.280572	0.00825448	0.266387	0.195648	0.0846354	0.0852684	0.158854	0.875088	0.87373	0.692161
VCL	vinculin	0.779297	0.286458	0.43712	0.0029563	0.23659	0.062364	0.0286458	0.0713614	-0.00130208	0.919062	0.709333	0.997569
VBP1	von Hippel-Lindau binding protein 1	-0.729818	-0.342122	-0.233534	0.00282985	0.11817	0.312185	-0.00976563	0.0302192	0.0130208	0.99227	0.972215	0.989912
VASP	vasodilator-stimulated phosphoprotein	-1.15918	-0.253255	-0.623969	3.34009e-05	0.150545	0.00188428	-0.0403646	0.106066	0.0175781	0.936528	0.759013	0.97645
VASH2	vasohibin 2	0.612956	0.0299479	0.286458	0.00382607	0.922692	0.139007	-0.0094401	-0.0934426	-0.0882161	0.991292	0.854679	0.866783
VARS2	valyl-tRNA synthetase 2, mitochondrial	-0.698893	-0.0921224	-0.494032	0.00278234	0.738571	0.0202619	0.0175781	0.011122	0.0673828	0.974277	0.984887	0.861387
VARS	valyl-tRNA synthetase	-0.785807	-0.0611979	-0.311686	0.000921725	0.826381	0.114066	0.11849	0.13775	0.201172	0.633573	0.544891	0.27782
VANGL1	VANGL planar cell polarity protein 1	1.83171	0.896159	1.51628	1.53996e-06	0.000108141	4.1941e-06	-0.210286	-0.0885055	-0.19987	0.095138	0.636275	0.116512
UTRN	utrophin	1.11003	1.16634	1.41688	7.74331e-05	5.52391e-05	1.56963e-05	-0.364909	-0.292788	-0.251953	0.0270233	0.0770384	0.140855
UTP6	UTP6, small subunit processome component	-0.921875	-0.364583	-0.604465	1.47736e-05	0.00577749	0.000231452	0.214193	0.157552	0.0520833	0.301132	0.518579	0.901623
UTP3	UTP3, small subunit processome component homolog (S. cerevisiae)	-1.17122	-0.115885	-0.550564	0.00139925	0.787294	0.0783217	0.0914714	0.140354	0.215169	0.642693	0.360549	0.103655
UTP20	UTP20, small subunit processome component	-0.655273	-0.536784	-0.456787	0.000277386	0.00102412	0.00283804	0.093099	0.158492	0.133464	0.740465	0.438466	0.556487
UTP15	UTP15, small subunit processome component	-0.886393	-0.800456	-0.902344	0.000563941	0.00109993	0.000500824	0.170898	0.153067	0.0546875	0.315422	0.394014	0.860447
UTP14A	UTP14A small subunit processome component	-0.94694	-0.475586	-0.784451	3.81444e-05	0.00330392	0.00013075	0.211589	-0.0762804	0.292643	0.510604	0.888678	0.281244
USP8	ubiquitin specific peptidase 8	0.851888	0.929687	0.96091	0.00020014	0.000115276	9.20437e-05	-0.0449219	0.06977	-0.0110677	0.901623	0.816998	0.981938
USP47	ubiquitin specific peptidase 47	0.682292	0.411458	0.596788	0.000723762	0.0154007	0.00171572	-0.169922	-0.20978	-0.255859	0.147037	0.0626095	0.0232997
USP38	ubiquitin specific peptidase 38	0.735677	1.00456	0.942139	0.000454785	5.87909e-05	9.01632e-05	-0.0244141	0.104257	0.134766	0.936528	0.507323	0.324747
USP31	ubiquitin specific peptidase 31	1.22819	0.13737	0.395291	5.90071e-05	0.565255	0.0510816	-0.0286447	0.066373	0.124998	0.954181	0.858998	0.647113
USP3-AS1	USP3 antisense RNA 1	-1.15755	-0.621094	-0.763373	0.00690084	0.122793	0.0571146	0.0973307	0.00922309	-0.156901	0.951419	0.995956	0.907871
USP21	ubiquitin specific peptidase 21	-0.973307	0.238607	0.0212674	0.00045444	0.301451	0.954249	0.0852865	0.127532	0.179036	0.858378	0.749216	0.583663
USP2	ubiquitin specific peptidase 2	0.617839	0.757161	0.744086	0.0040723	0.00114112	0.00127508	-0.0631511	-0.0984882	0.106771	0.930708	0.874404	0.859176
USP18	ubiquitin specific peptidase 18	0.600586	0.493164	0.473145	0.00592944	0.0178265	0.0221147	-0.14974	-0.0279225	0.0182292	0.754945	0.971921	0.983049
USP16	ubiquitin specific peptidase 16	0.980143	1.49837	1.32045	8.42149e-05	6.05684e-06	1.20361e-05	0.141927	0.0221716	-0.016276	0.351302	0.950377	0.966098
USP15	ubiquitin specific peptidase 15	-0.587891	0.473307	0.131456	0.0010615	0.00411275	0.431634	0.210937	0.165129	0.0696615	0.202726	0.367944	0.813084
USP12	ubiquitin specific peptidase 12	1.7679	0.888021	1.43153	4.42501e-05	0.00379165	0.000175153	-0.216471	-0.200684	-0.161458	0.809252	0.828502	0.874404
USP11	ubiquitin specific peptidase 11	1.01562	0.445964	0.667589	1.62929e-05	0.00337837	0.000252484	-0.0833333	-0.197193	-0.109375	0.719673	0.181644	0.578018
USP1	ubiquitin specific peptidase 1	1.02279	0.0514323	0.445584	1.24994e-05	0.775811	0.00275914	0.0507813	0.0353009	-0.0501302	0.83115	0.898559	0.833893
USF1	upstream transcription factor 1	-0.669271	-0.188802	-0.433648	0.00480581	0.437301	0.0474013	-0.115234	0.0121166	0.0354818	0.827782	0.989585	0.964014
USE1	unconventional SNARE in the ER 1 homolog (S. cerevisiae)	-0.901693	0.561198	0.0891927	3.63334e-05	0.000807364	0.588503	0.123698	0.153682	0.227214	0.516446	0.362274	0.120729
URM1	ubiquitin related modifier 1	-1.03288	0.12207	-0.370714	0.00207064	0.756425	0.218228	0.124023	0.0302011	-0.023112	0.710518	0.958113	0.969083
UQCRH	ubiquinol-cytochrome c reductase hinge protein	-0.804036	-0.0556641	-0.489149	0.00443075	0.887994	0.0587613	0.0859375	-0.230288	0.0605469	0.96275	0.863946	0.974375
UQCRFS1	ubiquinol-cytochrome c reductase, Rieske iron-sulfur polypeptide 1	-0.819336	-0.0221354	-0.422906	0.00241843	0.956524	0.0761564	-0.207682	-0.212185	0.134115	0.849955	0.845766	0.918391
UQCRC2	ubiquinol-cytochrome c reductase core protein II	-0.819661	0.0488281	-0.20128	0.000100387	0.811081	0.174792	0.0976662	0.0217789	0.0631435	0.723498	0.963555	0.851267
UQCC2	ubiquinol-cytochrome c reductase complex assembly factor 2	-0.816732	-0.608073	-0.865153	0.000130491	0.000898972	8.94254e-05	0.0865885	0.169777	0.046875	0.599964	0.152613	0.835432
UQCC1	ubiquinol-cytochrome c reductase complex assembly factor 1	-1.05208	-0.471354	-0.588352	0.0018758	0.110138	0.0461718	0.266038	0.215974	0.111304	0.621849	0.723592	0.892865
UPP1	uridine phosphorylase 1	-1.00277	-0.529622	-0.564195	0.00173073	0.0561067	0.0425731	-0.234212	-0.123418	0.0104167	0.548971	0.822814	0.991507
UNC93B1	unc-93 homolog B1 (C. elegans)	-1.05534	-0.519857	-0.571343	0.000436464	0.0292839	0.0181417	0.0299479	0.0932798	0.0895182	0.961646	0.822757	0.832161
UNC13D	unc-13 homolog D (C. elegans)	-0.768555	-0.732096	-0.900187	0.00414854	0.00555695	0.00155441	-0.61849	-0.711516	-0.773438	0.161053	0.0949627	0.066338
UNC119	unc-119 lipid binding chaperone	-0.628418	0.143229	0.0436605	0.0230291	0.676714	0.920269	-0.295898	-0.086679	0.201497	0.570682	0.92416	0.756309
ULK1	unc-51 like autophagy activating kinase 1	-0.617839	-0.186849	-0.59828	0.0166914	0.518393	0.0197302	0.351562	0.0939308	-0.0198568	0.201969	0.861949	0.980036
ULBP3	UL16 binding protein 3	1.3877	1.06478	1.23419	0.00653142	0.0273388	0.0126514	-0.46582	-0.513346	-0.31543	0.0807443	0.0527916	0.291324
ULBP2	UL16 binding protein 2	0.933594	0.26888	0.49783	0.0014605	0.312197	0.0479449	-0.0436198	-0.25529	-0.362305	0.966448	0.631121	0.403203
UHRF1BP1L	UHRF1 binding protein 1 like	0.716146	0.578125	0.48763	0.00460511	0.015568	0.036593	0.0478516	-0.0878002	-0.0628255	0.899129	0.76333	0.852565
UHRF1BP1	UHRF1 binding protein 1	-1.04362	-0.99707	-0.614421	0.0002361	0.000317716	0.00680132	-0.113932	-0.18457	-0.0625	0.82272	0.640516	0.921664
UHMK1	U2AF homology motif (UHM) kinase 1	-0.773438	-0.0442708	-0.0136176	5.45523e-05	0.799407	0.948998	0.0553385	-0.0702402	-0.0136719	0.702495	0.575306	0.956661
UGT8	UDP glycosyltransferase 8	0.83724	0.156576	0.330105	0.000387923	0.445909	0.0722349	-0.0869141	-0.118092	-0.214844	0.769788	0.636877	0.236322
UGCG	UDP-glucose ceramide glucosyltransferase	0.836263	0.981771	1.0309	0.000205511	7.20501e-05	5.2563e-05	-0.291016	-0.531359	-0.614583	0.285115	0.0283454	0.0127278
UCHL3	ubiquitin C-terminal hydrolase L3	-0.689128	0.236003	-0.0169542	0.00129765	0.204812	0.956257	0.0107422	0.123607	0.0130208	0.991292	0.821846	0.989221
UBXN7	UBX domain protein 7	0.96875	0.901042	0.96365	0.000176424	0.000283993	0.000182719	-0.00390625	0.172635	-0.0729167	0.996111	0.656103	0.899335
UBXN11	UBX domain protein 11	-0.958008	-0.261393	-0.801324	0.000208975	0.178809	0.000675599	-0.170247	-0.150264	-0.120768	0.868916	0.891135	0.918391
UBTD2	ubiquitin domain containing 2	0.676432	0.492188	0.41512	0.00237123	0.015179	0.0358036	-0.235677	-0.196361	-0.116862	0.134862	0.238183	0.595301
UBR7	ubiquitin protein ligase E3 component n-recognin 7 (putative)	0.786784	0.0585938	0.233398	0.00200832	0.857878	0.323874	-0.0791016	-0.132632	-0.0927734	0.8655	0.717945	0.830613
UBQLN2	ubiquilin 2	0.587891	0.122396	0.317491	0.00184887	0.517455	0.0531902	-0.0227865	-0.0264757	0.0566406	0.958536	0.949983	0.860751
UBP1	upstream binding protein 1 (LBP-1a)	-0.604167	-0.0423177	-0.0643989	0.0093488	0.902375	0.839819	0.101563	0.145472	-0.0182292	0.687068	0.471771	0.968377
UBN1	ubinuclein 1	1.1276	0.43099	0.647949	8.63219e-06	0.00408224	0.000301038	-0.192057	-0.0320638	-0.230143	0.0505076	0.881235	0.0194756
UBLCP1	ubiquitin like domain containing CTD phosphatase 1	-1.32878	-0.335286	-0.701389	1.84738e-05	0.0665223	0.00119677	0.125651	0.150137	0.00846354	0.575502	0.455803	0.987082
UBL7	ubiquitin like 7	-1.06576	-0.200521	-0.592231	0.000156881	0.36238	0.0066589	0.0657552	-0.0206525	-0.0625	0.808369	0.959753	0.821478
UBE3A	ubiquitin protein ligase E3A	-0.75944	-0.780599	-0.696208	0.00024528	0.000204203	0.000433362	-0.0680339	0.075123	-0.0143229	0.872266	0.85235	0.981441
UBE2Z	ubiquitin conjugating enzyme E2Z	-0.602865	-0.365885	-0.270942	0.000162321	0.00404509	0.0219232	-0.0540365	-0.108218	-0.114583	0.886285	0.691113	0.66311
UBE2V2	ubiquitin conjugating enzyme E2 variant 2	-0.836263	-0.411133	-0.546061	0.00106763	0.0550727	0.0137865	0.117839	0.248192	0.0501302	0.721267	0.25284	0.915793
UBE2V1	ubiquitin conjugating enzyme E2 variant 1	0.657227	0.850586	0.631673	0.000349982	6.40881e-05	0.00045444	-0.0559896	0.066352	0.0738932	0.969151	0.962826	0.957939
UBE2Q1	ubiquitin conjugating enzyme E2Q family member 1	0.603516	0.324219	0.224989	0.0011997	0.0404212	0.157619	-0.101562	-0.215459	-0.0449219	0.722264	0.249023	0.911459
UBE2L3	ubiquitin conjugating enzyme E2L 3	-0.673503	-0.474935	-0.39011	0.000959617	0.0082524	0.0237836	-0.0208333	0.0510887	0.0257161	0.948744	0.826196	0.93205
UBE2K	ubiquitin conjugating enzyme E2K	-0.597005	-0.135417	-0.303006	0.000364364	0.327215	0.0220109	0.0325521	0.0104167	-0.0377604	0.880486	0.971226	0.85235
UBE2H	ubiquitin conjugating enzyme E2H	-0.944987	-0.161458	-0.294705	0.000144328	0.410684	0.0986705	-0.189453	-0.0525897	-0.0566406	0.381756	0.899092	0.889783
UBE2G2	ubiquitin conjugating enzyme E2G 2	-0.602865	-0.603516	-0.587023	0.00437534	0.00434864	0.00513643	0.117839	0.228552	0.22526	0.828528	0.551387	0.559175
UBE2E2	ubiquitin conjugating enzyme E2E 2	-0.713867	0.300781	-0.0364041	0.00162854	0.125146	0.905809	0.0218099	-0.0346499	0.0325521	0.960969	0.928094	0.933568
UBE2D3	ubiquitin conjugating enzyme E2D 3	0.674805	0.0751953	0.162489	0.000322529	0.680796	0.281339	-0.0852865	0.0247215	0.139648	0.775127	0.958304	0.538007
UBE2D1	ubiquitin conjugating enzyme E2D 1	-0.775716	-0.969727	-0.841444	0.0156257	0.00437534	0.0100329	0.124674	0.422761	0.188802	0.856313	0.247845	0.741683
UBE2C	ubiquitin conjugating enzyme E2C	-0.708659	-0.644531	-0.434353	0.00208472	0.00374179	0.0326038	0.0263672	0.0776367	0.183594	0.959933	0.829121	0.415582
UBALD1	UBA like domain containing 1	-0.592773	-0.203125	-0.452148	0.00176753	0.229962	0.0090709	0.278971	0.0945819	0.15332	0.416652	0.876083	0.753108
UBAC2-AS1	UBAC2 antisense RNA 1	-0.904785	-0.728516	-0.600491	0.0114055	0.0347354	0.0793564	-0.0314128	0.124367	0.103353	0.975939	0.864538	0.895604
UBA6-AS1	UBA6 antisense RNA 1 (head to head)	-0.589193	0.0146484	-0.0164931	0.0159912	0.971256	0.967599	0.155273	-0.0596246	0.156576	0.758889	0.935315	0.755124
TYRO3	TYRO3 protein tyrosine kinase	1.22331	0.402018	0.455268	0.00198663	0.263073	0.19596	-0.0540364	-0.356356	-0.096354	0.966043	0.547976	0.928908
TYMS	thymidylate synthetase	0.675781	-0.420573	0.298882	0.00012015	0.00257121	0.0184439	-0.123698	-0.108073	-0.100911	0.190444	0.2762	0.322766
TXNL4A	thioredoxin like 4A	0.750977	0.762044	0.769911	0.00504122	0.00462167	0.00434034	0.0651042	0.0730071	0.0764974	0.833346	0.80507	0.791897
TXNIP	thioredoxin interacting protein	1.99609	0.991536	1.73763	9.36157e-06	0.000862284	2.2014e-05	-0.117188	-0.186813	0.15918	0.870274	0.747836	0.799679
TXNDC9	thioredoxin domain containing 9	-0.600586	-0.588542	-0.555501	0.00237869	0.00269313	0.00384406	-0.0657552	0.249873	-0.00325521	0.887082	0.280599	0.996054
TXNDC17	thioredoxin domain containing 17	-0.888346	0.185547	-0.252469	3.16312e-05	0.167375	0.0571361	0.130534	0.155234	0.0745443	0.530435	0.409102	0.793665
TXNDC16	thioredoxin domain containing 16	1.22917	-0.421387	0.190145	0.00299515	0.276792	0.687502	-0.316406	-0.044741	-0.247721	0.495834	0.965877	0.645897
TXNDC15	thioredoxin domain containing 15	0.738607	1.19303	1.15278	0.00145349	6.2954e-05	7.99025e-05	-0.110026	0.124765	-0.17513	0.775958	0.732876	0.556732
TXNDC11	thioredoxin domain containing 11	1.54427	1.04557	1.2188	9.49827e-06	0.000118373	4.29888e-05	-0.0592448	-0.00303819	-0.0169271	0.664492	0.991966	0.941301
TXN	thioredoxin	-0.98112	-0.132161	-0.243598	4.97208e-05	0.453311	0.122629	0.0625	0.0313585	-0.00911458	0.723978	0.896413	0.977166
TWSG1	twisted gastrulation BMP signaling modulator 1	1.75977	0.254557	1.05604	4.64348e-06	0.189561	0.000109126	-0.173828	-0.17759	-0.190755	0.347444	0.331233	0.282149
TWIST2	twist family bHLH transcription factor 2	0.94043	0.63444	0.794732	0.00185649	0.018425	0.0052061	-0.180013	0.0674009	0.319987	0.793704	0.945786	0.519895
TWIST1	twist family bHLH transcription factor 1	0.667643	0.322917	0.0579427	0.00243048	0.0975767	0.836014	0.178711	-0.158366	0.047526	0.848305	0.872492	0.971501
TUT1	terminal uridylyl transferase 1, U6 snRNA-specific	-0.908854	-0.136068	-0.546061	0.00193033	0.672511	0.0337822	0.0738932	-0.0273799	0.19987	0.89791	0.97059	0.57092
TULP3	tubby like protein 3	0.763346	0.227539	0.525499	0.000125327	0.106793	0.00141829	-0.14388	-0.147931	-0.14974	0.0354204	0.030872	0.0289499
TUFT1	tuftelin 1	-0.642253	-0.823893	-0.697374	0.0317441	0.00855034	0.0210805	0.138672	-0.276675	-0.255208	0.679498	0.228402	0.281244
TUBE1	tubulin epsilon 1	-0.618978	-0.523112	-0.604329	0.0104811	0.0255331	0.0119362	0.294271	0.0322446	-0.163411	0.276911	0.96345	0.665042
TUB	tubby bipartite transcription factor	0.857747	0.638997	1.02688	0.00293807	0.0161541	0.000942455	0.111979	0.108832	0.0898437	0.768534	0.77748	0.830774
TTYH3	tweety family member 3	1.24902	1.11296	1.31369	3.4295e-05	7.20978e-05	2.44683e-05	-0.128906	-0.107675	-0.102214	0.327711	0.457526	0.494022
TTPAL	tocopherol (alpha) transfer protein-like	-0.900065	0.902344	0.38501	0.00188479	0.00185371	0.128314	-0.107422	-0.120045	0.0139974	0.837623	0.809497	0.987082
TTLL5	tubulin tyrosine ligase like 5	0.84082	0.537109	0.589247	9.45383e-05	0.00174428	0.000965604	-0.0703125	-0.0130208	-0.0559896	0.49488	0.952751	0.635527
TTL	tubulin tyrosine ligase	1.60059	0.64974	0.878879	1.89327e-06	0.000465619	6.38783e-05	-0.136068	-0.105252	-0.115885	0.520958	0.671579	0.620818
TTI1	TELO2 interacting protein 1	-0.661458	-0.46224	-0.62755	0.000378802	0.00376726	0.000536885	0.110026	0.0608361	0.177734	0.343117	0.711112	0.0754049
TTF2	transcription termination factor, RNA polymerase II	-0.958333	-0.516276	-0.371528	0.00070748	0.0270585	0.107771	0.171875	0.14502	0.11263	0.62213	0.706769	0.796689
TTC9	tetratricopeptide repeat domain 9	1.11654	0.359049	0.45988	0.00126996	0.236283	0.118995	-0.293294	-0.323893	-0.342122	0.519465	0.451082	0.41171
TTC33	tetratricopeptide repeat domain 33	-1.30599	0.211589	-0.201633	8.26348e-05	0.391749	0.420307	0.210612	0.0745804	0.0582682	0.260644	0.819134	0.873364
TTC27	tetratricopeptide repeat domain 27	-0.71224	-0.554036	-0.650011	4.62732e-05	0.00023875	8.43678e-05	0.00716146	0.0108507	0.0449219	0.98638	0.977738	0.87343
TTC23	tetratricopeptide repeat domain 23	0.646484	0.626953	0.450982	0.000551089	0.00067395	0.00534765	-0.0374349	-0.0277778	0.177734	0.936183	0.957069	0.431931
TTC13	tetratricopeptide repeat domain 13	-1.54915	0.0898438	-0.464789	2.19368e-05	0.760473	0.0350074	0.156901	0.037887	-0.109701	0.827774	0.97185	0.896031
TTC12	tetratricopeptide repeat domain 12	-0.65918	-0.527995	-0.621636	0.00325339	0.0118832	0.0046363	-0.0823568	0.156123	0.116211	0.926358	0.823861	0.884541
TTBK2	tau tubulin kinase 2	0.929362	0.345703	0.490696	0.00177376	0.187476	0.0571199	-0.106771	-0.0943106	-0.113932	0.712775	0.760013	0.682974
TSTD3	thiosulfate sulfurtransferase (rhodanese)-like domain containing 3	-0.707682	-0.190755	-0.224257	0.00237222	0.396226	0.301225	-0.155273	0.00721571	-0.109049	0.766908	0.993919	0.858998
TSR1	TSR1, 20S rRNA accumulation, homolog (S. cerevisiae)	-1.05794	-0.436198	-0.731391	1.17529e-05	0.00363402	0.00013014	0.154297	0.0901693	0.138672	0.172635	0.536161	0.235624
TSPYL4	TSPY-like 4	-0.837891	-0.39388	-0.744195	0.00197895	0.095912	0.00409542	0.291667	0.146195	0.0123698	0.555823	0.83742	0.991966
TSPYL2	TSPY-like 2	1.55599	0.712565	0.963976	3.73022e-06	0.00048472	6.7007e-05	0.102214	0.0418837	0.124349	0.575306	0.883684	0.443741
TSPAN8	tetraspanin 8	-0.886068	-0.695638	-0.129856	0.0125274	0.0423764	0.780443	-0.282227	0.0719039	0.193034	0.238343	0.88074	0.504501
TSPAN7	tetraspanin 7	2.03434	2.10303	2.1645	0.00166375	0.00134276	0.00111841	-0.246094	-0.0374349	0.0839844	0.281953	0.945358	0.835435
TSPAN6	tetraspanin 6	0.690104	0.000651042	0.416667	0.000984718	0.997944	0.0195871	-0.196615	-0.101273	-0.0494792	0.0962009	0.515126	0.828794
TSPAN5	tetraspanin 5	1.17952	0.70166	0.6977	0.00114303	0.0238694	0.0245816	0.03125	0.169904	0.201823	0.977093	0.802554	0.747091
TSPAN33	tetraspanin 33	1.12044	0.883464	0.667589	0.000642518	0.00292579	0.0148876	0.0768229	-0.00810185	-0.0686849	0.902688	0.993015	0.916248
TSPAN3	tetraspanin 3	1.63867	-0.142578	0.793349	4.93092e-05	0.664517	0.00520682	0.122396	-0.0130932	0.0169271	0.625483	0.979668	0.972268
TSPAN2	tetraspanin 2	0.8125	0.496745	0.265001	0.0125238	0.113414	0.449209	0.255534	0.342864	-0.107096	0.756562	0.62486	0.927112
TSPAN18	tetraspanin 18	1.20573	1.35742	1.56367	0.0016384	0.000765558	0.000301345	-0.0843099	0.0287905	0.137695	0.919062	0.977657	0.841881
TSPAN15	tetraspanin 15	-1.0026	-0.774414	-0.909397	0.0008757	0.00442774	0.00163937	0.278971	0.187012	0.0725911	0.28167	0.560389	0.889209
TSPAN13	tetraspanin 13	0.959635	0.884766	1.15028	1.20232e-05	2.05381e-05	4.42961e-06	-0.13737	-0.116247	-0.0709635	0.181017	0.284296	0.620183
TSPAN12	tetraspanin 12	0.929688	-0.0712891	0.0462511	0.000485263	0.808757	0.885702	-0.0354818	0.0152633	-0.0836589	0.954438	0.982501	0.85634
TSPAN1	tetraspanin 1	-1.86849	-1.58496	-1.33198	0.000227648	0.000670689	0.00206112	0.145508	0.76133	0.582845	0.766905	0.0077622	0.0341899
TSN	translin	-0.655599	-0.626953	-0.506727	8.81511e-05	0.000119146	0.000472419	0.136719	0.028465	-0.0585937	0.2455	0.910994	0.75401
TSHZ1	teashirt zinc finger homeobox 1	0.702799	0.179036	0.50415	0.0406867	0.679442	0.143115	-0.17513	0.0832248	0.108073	0.695892	0.895572	0.848363
TSFM	Ts translation elongation factor, mitochondrial	-0.761068	0.0117188	-0.536106	0.00364422	0.977531	0.0257617	0.0136719	0.137261	0.141276	0.982501	0.659384	0.642979
TSEN2	tRNA splicing endonuclease subunit 2	-0.757161	-0.457031	-0.669027	0.00164383	0.0294096	0.00356611	0.257487	0.213071	0.216146	0.373758	0.507475	0.498745
TSC22D4	TSC22 domain family member 4	-0.71224	0.0498047	-0.281847	0.000478251	0.828175	0.0806352	0.145182	0.164768	0.219401	0.841409	0.809256	0.712916
TSC22D2	TSC22 domain family member 2	0.684896	0.496094	0.825304	0.000241975	0.00197501	7.13144e-05	-0.416667	-0.371636	-0.0520833	0.00514385	0.0106834	0.861153
TSACC	TSSK6 activating co-chaperone	-0.617839	-0.69222	-0.52063	0.0142454	0.00760472	0.0340418	0.0419922	0.223217	0.0771484	0.966098	0.671579	0.925466
TRUB2	TruB pseudouridine (psi) synthase family member 2	-1.12695	-0.0455729	-0.558377	4.20388e-05	0.860729	0.003931	0.10026	0.0822121	0.0957031	0.62793	0.72453	0.653953
TRPS1	transcriptional repressor GATA binding 1	0.923503	0.597331	0.746555	0.00789301	0.0678257	0.0247985	-0.160807	-0.164081	-0.22819	0.451396	0.436549	0.209388
TRPC1	transient receptor potential cation channel subfamily C member 1	1.31527	0.437012	0.603136	0.00282075	0.289911	0.126543	-0.28125	-0.07619	-0.197917	0.516446	0.923608	0.712775
TRMT61B	tRNA methyltransferase 61B	-1.39746	-0.0947266	-0.523546	0.00158314	0.867181	0.175555	0.120443	0.0892831	0.169271	0.735082	0.826353	0.558748
TRMT1L	tRNA methyltransferase 1 like	-0.972331	-0.244466	-0.58629	0.000136683	0.186082	0.00356334	0.0374349	0.119104	0.0830078	0.903199	0.491926	0.700675
TRMT10C	tRNA methyltransferase 10C, mitochondrial RNase P subunit	-0.78418	-0.452474	-0.541612	0.00239223	0.0477333	0.0201216	0.0716146	0.0720305	0.152669	0.91867	0.918239	0.765282
TRMT10A	tRNA methyltransferase 10A	-0.650716	0.441406	-0.0728082	0.0186279	0.102646	0.853992	-0.110352	-0.00976562	0.0722656	0.892802	0.993646	0.939328
TRMT1	tRNA methyltransferase 1	-1.31022	-0.596354	-1.10113	4.67945e-06	0.000664205	1.21087e-05	0.170573	0.151114	0.324219	0.332354	0.419989	0.0329915
TRIT1	tRNA isopentenyltransferase 1	-1.22201	-0.789714	-0.906304	2.77863e-05	0.000479687	0.000194931	0.405599	0.00880715	0.102865	0.0878472	0.991364	0.821623
TRIQK	triple QxxK/R motif containing	0.712891	0.617188	0.599257	0.0138891	0.0293128	0.0336933	0.223958	0.0307436	-0.101888	0.415613	0.961964	0.810302
TRIP6	thyroid hormone receptor interactor 6	-0.717448	0.0338542	-0.384603	0.000255536	0.87945	0.0122895	0.167318	0.170681	0.255208	0.068986	0.0636061	0.00748844
TRIP4	thyroid hormone receptor interactor 4	-0.939453	-0.384766	-0.51492	0.00293381	0.180155	0.0680849	-0.0527344	-0.0899523	0.0605469	0.959753	0.919062	0.952614
TRIP13	thyroid hormone receptor interactor 13	-1.0127	-1.08691	-1.09649	6.91554e-05	4.371e-05	4.12484e-05	0.0813798	0.201151	0.195313	0.676104	0.109404	0.122746
TRIP10	thyroid hormone receptor interactor 10	-0.865885	-0.683594	-0.705892	1.71706e-05	8.08926e-05	6.45544e-05	0.0664062	-0.0279586	0.0638021	0.756309	0.926355	0.769965
TRIML2	tripartite motif family like 2	1.02246	0.0361328	0.385118	0.00151924	0.937545	0.169904	-0.640625	-0.663647	-0.1875	0.0412544	0.0342064	0.721793
TRIM74	tripartite motif containing 74	0.664062	0.375326	0.439914	0.0128924	0.14772	0.0870299	0.491211	-0.664768	-0.262044	0.474048	0.258752	0.78975
TRIM66	tripartite motif containing 66	-1.20654	-0.98763	-0.856608	0.000124591	0.000457519	0.00115841	0.33724	0.0369647	0.298503	0.483068	0.972702	0.56449
TRIM65	tripartite motif containing 65	-0.861328	-0.431966	-0.828044	0.00158225	0.0654578	0.00203984	0.0361328	0.187952	0.0891927	0.970499	0.739533	0.908077
TRIM43B	tripartite motif containing 43B	-0.872396	0.0061849	-0.16664	0.00929808	0.99133	0.679926	0.0628255	-0.279315	0.166992	0.958113	0.674058	0.845198
TRIM41	tripartite motif containing 41	0.931641	1.18327	1.05048	0.00151305	0.000317811	0.000697009	0.0351563	0.113553	0.186849	0.939995	0.692517	0.379938
TRIM36	tripartite motif containing 36	0.994141	-0.107747	0.299778	0.00194259	0.777323	0.311083	-0.0947266	-0.0641095	-0.136068	0.887493	0.932549	0.810099
TRIM31	tripartite motif containing 31	-0.738932	-0.655924	-0.751709	0.00125178	0.0026564	0.00112083	0.423665	0.550112	0.669271	0.0398022	0.00961185	0.00258079
TRIM29	tripartite motif containing 29	-2.06022	-1.02409	-1.45535	1.90231e-06	0.00012808	1.27632e-05	-0.175781	-0.0972222	-0.128255	0.71306	0.876365	0.81667
TRIM26	tripartite motif containing 26	0.591471	0.0791016	0.0298937	0.000979989	0.675406	0.897439	-0.061849	-0.089464	-0.0182292	0.806657	0.668455	0.96208
TRIM24	tripartite motif containing 24	1.1582	0.54362	0.729601	1.71536e-05	0.00235264	0.000350084	-0.061849	-0.0636936	-0.0670573	0.717896	0.704627	0.680842
TRIB1	tribbles pseudokinase 1	-0.638672	0.11263	-0.0604112	0.00532313	0.673402	0.843654	-0.0696615	0.0715784	0.188151	0.842345	0.835208	0.356032
TRIAP1	TP53 regulated inhibitor of apoptosis 1	-1.10417	-0.355794	-0.594618	0.00041088	0.149	0.0178128	0.157878	0.227412	0.0755208	0.746961	0.563897	0.910062
TRERF1	transcriptional regulating factor 1	0.777344	1.11654	1.05379	0.00164453	0.000154678	0.000226356	-0.10612	-0.0670211	-0.0296224	0.54992	0.770679	0.925379
TRBV5-6	T cell receptor beta variable 5-6	-0.706055	0.568685	-0.0589735	0.0437315	0.103863	0.915957	0.169271	-0.00125687	0.307454	0.902802	0.999373	0.775037
TRBV24-1	T cell receptor beta variable 24-1	0.731608	0.240723	0.169122	0.0305333	0.536372	0.692712	-0.063151	-0.216517	-0.217611	0.933156	0.62213	0.619512
TRBJ2-4	T cell receptor beta joining 2-4	-0.939779	0.0211589	-0.31231	0.0466246	0.979843	0.576732	0.287109	0.0989222	0.168294	0.827782	0.958892	0.918391
TRAV13-2	T cell receptor alpha variable 13-2	0.697266	0.507975	0.575304	0.00375318	0.0223035	0.0115093	-0.30599	-0.191922	0.0164388	0.581267	0.789857	0.99012
TRAPPC6B	trafficking protein particle complex 6B	0.613607	-0.159505	-0.182888	0.0438343	0.677936	0.620825	-0.0507813	-0.0304181	-0.0738932	0.934143	0.965912	0.893064
TRAPPC4	trafficking protein particle complex 4	-1.65755	0.00390625	-0.977919	1.21087e-05	0.991762	0.000378451	-0.063151	0.117712	-0.0452474	0.933663	0.846563	0.957762
TRAPPC3	trafficking protein particle complex 3	-0.757812	-0.103516	-0.397542	0.000241975	0.572408	0.0132487	0.0657552	0.0869141	0.146484	0.872137	0.809239	0.591134
TRAPPC10	trafficking protein particle complex 10	-0.634766	-0.268229	-0.418972	0.000474142	0.0618761	0.00650335	-0.046224	-0.00940394	0.0201823	0.719044	0.966532	0.912051
TRAP1	TNF receptor-associated protein 1	-0.996094	-0.239583	-0.595269	9.63734e-05	0.181693	0.00268989	0.171875	0.0858652	0.127604	0.097025	0.537858	0.257714
TRAM2	translocation associated membrane protein 2	1.46484	0.318034	0.725043	1.89327e-06	0.0204705	0.000129188	-0.339844	-0.370298	-0.427734	0.0451041	0.0287324	0.0129709
TRAIP	TRAF interacting protein	-0.600911	-0.405924	-0.499023	0.0185233	0.103794	0.0456919	0.107096	0.157787	-0.182292	0.875907	0.78449	0.73573
TRABD2A	TraB domain containing 2A	0.879232	0.447266	0.522895	0.0082524	0.159151	0.0963651	-0.0406901	0.167137	0.152995	0.951277	0.650787	0.69386
TPT1	tumor protein, translationally-controlled 1	-1.08105	-1.23438	-0.957058	0.0125671	0.00590919	0.0238753	-0.173828	-0.0356264	0.0325521	0.730598	0.967655	0.97059
TPST1	tyrosylprotein sulfotransferase 1	1.01888	0.912109	1.01088	0.00402536	0.00778769	0.00422047	-0.0738932	0.096535	-0.0299479	0.943273	0.919264	0.980417
TPRG1L	tumor protein p63 regulated 1-like	-0.64974	0.181966	-0.194797	0.0033121	0.405817	0.365241	-0.121745	-0.131113	-0.0582682	0.766587	0.740349	0.916501
TPR	translocated promoter region, nuclear basket protein	-0.605469	-0.379557	-0.22168	0.00156849	0.0235307	0.185771	0.228516	0.107784	0.152995	0.064932	0.512098	0.2639
TPMT	thiopurine S-methyltransferase	0.684245	0.781901	0.755154	0.000195108	8.19271e-05	0.000103304	-0.130859	-0.0460793	-0.0214844	0.594016	0.908077	0.965877
TPM4	tropomyosin 4	0.859049	0.105794	0.397325	0.0009987	0.706275	0.0677843	-0.0748698	-0.0533854	-0.0299479	0.821511	0.890472	0.948744
TPM1	tropomyosin 1 (alpha)	1.38184	0.169596	0.142795	0.000189116	0.604911	0.678228	-0.291016	-0.173159	-0.277669	0.377727	0.700193	0.412485
TPGS2	tubulin polyglutamylase complex subunit 2	0.623047	0.540365	0.606554	0.000207828	0.000529948	0.000248497	-0.0859375	-0.152199	-0.152344	0.34731	0.0518	0.0515278
TPCN2	two pore segment channel 2	-0.961263	-0.552734	-0.649929	0.000691801	0.0191004	0.00788926	-0.0517578	0.00379774	0.239909	0.92433	0.995765	0.360345
TP73-AS1	TP73 antisense RNA 1	-0.634115	-0.326497	-0.286825	0.00308127	0.0893923	0.137959	0.25	0.00649233	0.137044	0.330723	0.993181	0.707682
TP73	tumor protein p73	1.46908	-0.0748698	0.330729	5.1307e-05	0.822464	0.167454	-0.220052	-0.182744	-0.173177	0.566035	0.670798	0.696615
TP53TG3HP	TP53 target 3 family member H, pseudogene	-0.626465	-0.277995	-0.258138	0.0136995	0.278758	0.322462	0.0211589	-0.0825195	0.210286	0.982856	0.912463	0.671556
TP53INP2	tumor protein p53 inducible nuclear protein 2	0.738932	1.07617	0.77813	0.000927327	7.92582e-05	0.00065996	-0.407552	-0.286079	-0.484375	0.233214	0.481961	0.136685
TP53I11	tumor protein p53 inducible protein 11	1.16536	0.388672	0.677056	0.0034952	0.307737	0.060284	-0.405273	-0.072772	-0.37207	0.29335	0.933158	0.352408
TP53BP2	tumor protein p53 binding protein 2	0.99056	0.357747	0.701959	0.000297664	0.0865083	0.00274809	-0.0983073	-0.122613	-0.0716146	0.612634	0.469941	0.757851
TOX	thymocyte selection associated high mobility group box	0.718424	0.361328	0.454508	0.000338407	0.0217525	0.00614418	-0.0201823	-0.0337637	-0.0748698	0.980125	0.964993	0.901623
TOP1	topoisomerase (DNA) I	-1.16536	-0.152344	-0.79541	4.35475e-06	0.237406	4.36597e-05	0.28125	0.205729	0.130208	0.0812769	0.240327	0.558653
TOMM6	translocase of outer mitochondrial membrane 6	-0.841797	0.0436198	-0.312012	2.16137e-05	0.788619	0.0116149	0.0423177	-0.00802951	0.0566406	0.791098	0.975382	0.680225
TOMM40	translocase of outer mitochondrial membrane 40	-0.619792	-0.227214	-0.420464	0.000282368	0.0792881	0.0034251	-0.00846354	-0.138202	-0.0130208	0.988296	0.559356	0.980369
TOMM22	translocase of outer mitochondrial membrane 22	-0.828776	-0.660156	-0.784668	0.00042731	0.00187244	0.000611018	0.0794271	-0.0290075	0.0660807	0.798231	0.948976	0.845178
TOMM20	translocase of outer mitochondrial membrane 20	-1.06576	-0.198568	-0.535645	0.00575029	0.6566	0.137107	0.0104168	0.189669	0.180338	0.985004	0.368258	0.405482
TNXA	tenascin XA (pseudogene)	-0.639648	-0.391276	-0.380317	0.0404754	0.219975	0.235202	0.338216	-0.196615	0.0996094	0.674036	0.85068	0.940804
TNKS2	tankyrase 2	-0.663086	0.160807	-0.289063	0.00144317	0.412561	0.105371	0.0130208	-0.152308	-0.0794271	0.980948	0.51788	0.813077
TNKS	tankyrase	-0.832031	0.166667	0.0543077	0.000717613	0.459704	0.853365	-0.0777995	0.202691	0.039388	0.834162	0.36035	0.93433
TNIP1	TNFAIP3 interacting protein 1	-0.730469	-0.117188	-0.420546	0.00151619	0.628761	0.0346949	-0.154948	-0.0203631	0.146484	0.597326	0.972268	0.627243
TNFSF9	tumor necrosis factor superfamily member 9	-0.627604	-0.319987	-0.450494	0.0382341	0.316534	0.137153	-0.362305	-0.364818	-0.122721	0.214689	0.210268	0.811533
TNFSF13	tumor necrosis factor superfamily member 13	-1.3833	-0.710775	-1.4775	0.00307673	0.0900098	0.00205119	0.333659	-0.736419	-0.413737	0.914913	0.743178	0.887469
TNFSF12	tumor necrosis factor superfamily member 12	0.733724	0.442708	0.530111	0.0145011	0.129251	0.0676951	-0.0672201	-0.206579	0.251953	0.964988	0.845198	0.794296
TNFRSF21	tumor necrosis factor receptor superfamily member 21	-1.22852	-0.312174	-1.12975	0.000647855	0.312057	0.00111841	0.610026	0.290184	0.295573	0.0089098	0.239865	0.228543
TNFRSF11A	tumor necrosis factor receptor superfamily member 11a	0.65804	0.239746	0.211019	0.0134863	0.393564	0.46623	-0.10319	-0.143953	-0.0198568	0.930312	0.892754	0.99012
TNFRSF10D	tumor necrosis factor receptor superfamily member 10d	0.916341	0.261393	0.229899	0.0238664	0.582704	0.640384	-0.269206	-0.222186	-0.0696615	0.220926	0.350057	0.87371
TNFAIP8L3	TNF alpha induced protein 8 like 3	0.996419	0.107422	0.403185	0.00013779	0.640967	0.032235	-0.152995	0.108489	0.0836589	0.575306	0.746301	0.82392
TNFAIP3	TNF alpha induced protein 3	0.711589	1.3112	1.21718	0.00154663	2.88879e-05	4.66848e-05	-0.488932	-0.795953	-0.140625	0.119514	0.0111604	0.808775
TNFAIP1	TNF alpha induced protein 1	0.939453	0.420573	0.424208	0.000221617	0.0282327	0.0270503	-0.132812	-0.158999	-0.0546875	0.463392	0.333684	0.851017
TMX4	thioredoxin related transmembrane protein 4	1.12826	0.556641	0.416124	0.00255498	0.0934783	0.221668	-0.275716	-0.331055	0.0172526	0.61182	0.495613	0.988947
TMTC4	transmembrane and tetratricopeptide repeat containing 4	0.701497	0.0638021	0.368273	0.00239525	0.825168	0.0707702	-0.0208333	0.0253183	-0.116536	0.971045	0.96474	0.722923
TMTC3	transmembrane and tetratricopeptide repeat containing 3	-1.16862	-0.151693	-0.00528971	0.000164973	0.569134	0.989796	-0.121745	-0.110352	-0.0332031	0.655999	0.703288	0.943458
TMTC1	transmembrane and tetratricopeptide repeat containing 1	1.10189	1.20215	1.31323	0.000154879	8.83119e-05	4.9609e-05	-0.142578	0.0998264	-0.126953	0.575569	0.750189	0.642115
TMSB15A	thymosin beta 15a	1.0096	0.231283	0.12264	0.0285678	0.691049	0.85427	-0.494629	-0.283664	-0.746908	0.524938	0.789857	0.236322
TMPRSS3	transmembrane protease, serine 3	-0.661133	-0.472656	-0.376112	0.0152492	0.073089	0.159033	-0.10319	-0.0886502	0.235026	0.890191	0.909446	0.635863
TMPPE	transmembrane protein with metallophosphoesterase domain	0.704753	0.711263	0.694607	0.0202492	0.0193202	0.0218673	-0.279297	-0.258427	0.205404	0.786237	0.808775	0.861949
TMPO-AS1	TMPO antisense RNA 1	0.992839	-0.225911	0.237874	0.000824509	0.399104	0.368442	-0.136068	-0.455024	-0.170573	0.773053	0.0869324	0.685007
TMOD2	tropomodulin 2	0.727051	0.875814	0.473606	0.00774421	0.00252148	0.0651019	0.189128	0.0387731	-0.0680339	0.542958	0.950377	0.895604
TMEM9B-AS1	TMEM9B antisense RNA 1	-1.3151	-1.05729	-0.956028	3.63334e-05	0.000151324	0.000292424	0.0999349	-0.122613	-0.172852	0.921664	0.898364	0.834864
TMEM87B	transmembrane protein 87B	1.59408	1.69206	1.87088	1.31776e-05	9.36157e-06	5.42962e-06	-0.241862	-0.35187	-0.201172	0.142042	0.0266934	0.248088
TMEM69	transmembrane protein 69	-1.43913	-0.183594	-0.452203	2.50714e-05	0.425003	0.0309971	0.110677	0.141457	0.323568	0.683886	0.545594	0.0578324
TMEM68	transmembrane protein 68	-1.17936	-0.871094	-0.972439	0.000288984	0.00207255	0.00102422	0.0777995	-0.153266	0.0429687	0.943144	0.858893	0.971447
TMEM65	transmembrane protein 65	2.48079	1.52018	2.01424	6.63293e-06	0.000146284	2.3119e-05	-0.0859375	-0.143103	0.0078125	0.704747	0.391615	0.985856
TMEM59	transmembrane protein 59	0.600911	-0.164062	0.258681	0.00151619	0.347511	0.112736	0.334635	0.275463	0.210938	0.0201662	0.0555705	0.162098
TMEM56	transmembrane protein 56	0.728516	0.895508	0.688531	0.0294168	0.00993855	0.0384318	0.0976562	0.130823	0.00260417	0.831524	0.745357	0.997569
TMEM54	transmembrane protein 54	0.810547	0.126953	0.492486	0.000362171	0.534897	0.00826489	-0.191406	-0.15842	-0.077474	0.381172	0.515514	0.828577
TMEM52B	transmembrane protein 52B	0.703776	-0.286458	0.200467	0.00327889	0.191565	0.394712	-0.329427	-0.640516	-0.330729	0.0120972	0.000111402	0.0118415
TMEM51	transmembrane protein 51	0.82959	-0.0375977	-0.00832791	0.00585186	0.935145	0.986767	-0.29362	-0.0559715	0.0494792	0.242209	0.919782	0.932087
TMEM47	transmembrane protein 47	2.86263	0.992839	1.76674	3.4295e-05	0.0241059	0.000800168	-3.28906	-3.20813	-3.37793	4.22813e-08	4.54266e-08	4.22813e-08
TMEM45B	transmembrane protein 45B	-1.06771	-0.744141	-1.08219	0.0306686	0.130092	0.0287639	0.117839	0.350134	0.0192057	0.838366	0.279358	0.983043
TMEM45A	transmembrane protein 45A	1.80534	1.08594	1.44157	1.16061e-05	0.000314689	4.97095e-05	0.18457	0.178223	0.015625	0.693738	0.709635	0.986922
TMEM42	transmembrane protein 42	-1.19954	-1.19531	-1.32438	0.0113922	0.0116052	0.00649077	0.133138	0.211932	-0.0504557	0.861308	0.730846	0.96179
TMEM41B	transmembrane protein 41B	0.651693	0.187174	0.60829	0.00310595	0.384631	0.00472681	-0.132812	-0.244538	-0.167969	0.281244	0.0263492	0.141363
TMEM41A	transmembrane protein 41A	1.08203	0.708333	0.967068	0.000328244	0.00488333	0.000687893	-0.0537109	-0.247378	-0.0195313	0.921529	0.3441	0.976844
TMEM39A	transmembrane protein 39A	1.26172	0.737305	0.95988	1.81282e-05	0.000607459	0.000109222	-0.00846354	-0.139052	-0.0240885	0.984976	0.434333	0.951277
TMEM38B	transmembrane protein 38B	1.27474	0.507812	0.982313	3.7934e-05	0.0126512	0.000206992	0.323568	0.285898	0.0514323	0.177261	0.251432	0.927143
TMEM33	transmembrane protein 33	-1.02474	-0.236979	-0.414931	5.37717e-05	0.158987	0.015568	0.0683594	-0.025463	0.00130208	0.707315	0.925858	0.997516
TMEM261	transmembrane protein 261	-0.700521	-0.204427	-0.388238	0.00153547	0.309135	0.0417842	0.299479	0.285045	0.217448	0.3875	0.423735	0.605142
TMEM254	transmembrane protein 254	-0.924479	-0.227214	-0.0366482	0.010826	0.58268	0.950277	-0.0488281	0.0368562	-0.297689	0.97059	0.978392	0.67629
TMEM251	transmembrane protein 251	-0.735677	-0.468424	-0.387858	0.00424692	0.0468088	0.0993562	0.218424	-0.162833	-0.0852865	0.785444	0.858977	0.941085
TMEM245	transmembrane protein 245	-1.03939	0.624349	0.333333	0.000136784	0.00364546	0.0862458	-0.0364583	0.046875	0.0130208	0.873364	0.817754	0.966438
TMEM223	transmembrane protein 223	-0.701823	0.0891927	-0.120388	0.00396427	0.765712	0.665099	-0.0227865	0.00752315	0.11849	0.973425	0.99227	0.77785
TMEM206	transmembrane protein 206	0.636393	0.905599	0.506185	0.0404754	0.00633242	0.102321	0.0826823	-0.0566768	-0.130859	0.946478	0.966448	0.902688
TMEM203	transmembrane protein 203	-0.632161	-0.286784	-0.721842	0.0029817	0.134702	0.00129359	-0.0813802	0.000343605	-0.203776	0.902802	0.999724	0.638287
TMEM2	transmembrane protein 2	-0.783529	0	-0.43457	2.92877e-05	1	0.00136688	-0.398763	-0.271647	-0.254883	0.0195927	0.120067	0.151458
TMEM199	transmembrane protein 199	-0.697266	-0.0615234	-0.669325	0.000840318	0.795592	0.00109993	0.11556	-0.140318	0.196289	0.776456	0.704359	0.515126
TMEM192	transmembrane protein 192	-0.724609	0.0465495	-0.43457	0.00374627	0.893783	0.055334	0.156576	0.267813	0.137044	0.702809	0.369901	0.754926
TMEM187	transmembrane protein 187	-1.35026	-0.842773	-1.12174	0.000116889	0.00245501	0.000386745	0.0791016	0.121582	0.34375	0.907601	0.832136	0.295484
TMEM186	transmembrane protein 186	-0.794922	-0.364258	-0.601617	0.015093	0.270125	0.0578381	0.195638	0.163556	0.217122	0.6902	0.761621	0.636244
TMEM181	transmembrane protein 181	0.614258	0.136393	0.503445	0.00228936	0.501008	0.00761946	-0.111979	-0.0269097	-0.136719	0.644078	0.951326	0.524022
TMEM177	transmembrane protein 177	-0.918945	-0.310221	-0.589844	0.00472715	0.330036	0.0487982	0.239909	0.257903	0.0813802	0.425609	0.373934	0.878182
TMEM167A	transmembrane protein 167A	0.694661	-0.414062	0.048584	0.0203135	0.162827	0.91768	-0.174154	-0.100387	-0.11556	0.61025	0.825576	0.787148
TMEM161B	transmembrane protein 161B	-0.89681	-0.848307	-0.765001	0.000974186	0.00138728	0.00266622	0.166667	0.153465	-0.0712891	0.689936	0.725094	0.906368
TMEM161A	transmembrane protein 161A	-0.802409	0.121094	-0.255805	0.000239025	0.521444	0.119132	0.14388	0.0630787	0.0729167	0.493699	0.847618	0.81124
TMEM159	transmembrane protein 159	1.2819	0.468099	0.80721	0.000723988	0.1324	0.0121873	-0.212891	-0.259277	-0.162109	0.555184	0.41731	0.702657
TMEM158	transmembrane protein 158 (gene/pseudogene)	1.10807	0.0761719	-0.0895725	0.000366126	0.823056	0.78652	-0.0504557	-0.087963	-0.132812	0.92783	0.847117	0.723604
TMEM14A	transmembrane protein 14A	0.838867	0.65332	0.540446	0.00417336	0.017319	0.0438946	0.0553385	0.00716146	0.00878906	0.89775	0.991292	0.988858
TMEM144	transmembrane protein 144	0.620117	-0.0335286	0.348823	0.0193265	0.93788	0.185553	-0.295898	-0.113118	-0.161458	0.609732	0.901623	0.838466
TMEM143	transmembrane protein 143	-0.627604	-0.996094	-0.730442	0.00358714	0.000182511	0.00138055	-0.0921224	-0.0248481	0.0585937	0.85424	0.97186	0.921375
TMEM139	transmembrane protein 139	-1.17773	-0.21224	-1.15801	0.000564427	0.496665	0.00063123	-0.00748698	-0.226291	-0.291667	0.994406	0.663775	0.511838
TMEM128	transmembrane protein 128	-0.676758	-1.5319	-1.08949	0.0106185	5.97454e-05	0.000559722	0.0413411	0.104275	-0.266927	0.97645	0.92817	0.735833
TMEM126B	transmembrane protein 126B	-0.994792	-0.275391	-0.75765	0.00041698	0.225112	0.00242232	0.141602	0.187373	0.109049	0.706776	0.556134	0.799811
TMEM126A	transmembrane protein 126A	-1.22461	0.399089	-0.258274	5.45756e-05	0.045916	0.205028	0.152669	0.209057	-0.150391	0.796756	0.679581	0.801834
TMEM120B	transmembrane protein 120B	-1.12663	-0.147135	-0.196181	0.000832749	0.675146	0.545975	-0.124023	-0.0192962	-0.261393	0.790943	0.980423	0.392284
TMEM115	transmembrane protein 115	-0.662435	-0.16862	-0.317817	0.00668402	0.52252	0.169486	0.00227865	-0.141475	0.207031	0.998144	0.813219	0.677989
TMEM109	transmembrane protein 109	1.19141	-0.116862	0.248264	5.24765e-06	0.424143	0.0599836	0.0963542	-0.00198929	0.208333	0.773804	0.997745	0.336891
TMEM107	transmembrane protein 107	0.85026	0.312826	0.836209	0.00177213	0.192807	0.00197739	0.0445988	-0.135678	-0.0576195	0.939143	0.7113	0.913198
TMEM106C	transmembrane protein 106C	1.24414	0.123047	0.684679	1.28316e-05	0.508435	0.000639977	-0.0455729	0.197085	0.0175781	0.935417	0.493576	0.978834
TMEM106B	transmembrane protein 106B	-1.03939	-0.0423177	0.0405273	0.000102045	0.880395	0.886271	-0.0914714	0.156811	0.0696615	0.895573	0.774574	0.926373
TMEM104	transmembrane protein 104	0.797201	1.25977	1.1314	0.00153591	7.80578e-05	0.000155832	-0.252604	-0.169742	-0.00553406	0.0468275	0.214717	0.989797
TMED9	transmembrane p24 trafficking protein 9	0.717448	0.347656	0.654188	0.000222481	0.0189518	0.000407286	-0.0657552	0.149595	0.0449219	0.794092	0.345241	0.879985
TMED8	transmembrane p24 trafficking protein family member 8	2.26986	1.75163	1.96758	1.88346e-05	0.000102207	4.75507e-05	-0.223633	-0.244973	0.0810547	0.0758575	0.0511201	0.68642
TMED7	transmembrane p24 trafficking protein 7	0.983724	1.0918	1.43821	0.000192435	9.84261e-05	1.62131e-05	-0.0455785	-0.0128223	-0.166019	0.881071	0.975712	0.290273
TMED5	transmembrane p24 trafficking protein 5	0.910156	0.218099	0.708116	2.72091e-05	0.101507	0.000139807	0.0234375	0.106554	0.0683594	0.940822	0.501159	0.741016
TMCO1	transmembrane and coiled-coil domains 1	2.1543	2.51302	2.37256	1.94499e-06	9.88509e-07	1.23371e-06	0.0664062	0.142614	-0.0957031	0.784279	0.365421	0.629683
TMC7	transmembrane channel like 7	-0.90625	-0.454427	-1.16851	0.0150288	0.220153	0.00348237	0.229167	0.523076	0.530273	0.622923	0.100414	0.0951341
TMC5	transmembrane channel like 5	-1.84082	-0.832682	-1.40649	9.65677e-06	0.00165351	5.37742e-05	0.381185	0.554018	0.430664	0.21463	0.0519382	0.145828
TM4SF4	transmembrane 4 L six family member 4	-0.588216	-0.760091	-0.728611	0.0114019	0.00250264	0.00325333	0.301432	0.0651132	-0.0786133	0.135516	0.878372	0.84172
TLR6	toll like receptor 6	0.937826	1.4113	1.13435	0.0017982	0.000126797	0.000523976	0.012207	0.0812898	-0.00895182	0.986081	0.857917	0.99043
TLR3	toll like receptor 3	1.12402	1.13379	1.48611	3.40468e-05	3.21495e-05	6.16363e-06	-0.275716	-0.248445	-0.24707	0.276457	0.348661	0.352202
TLL1	tolloid like 1	1.20898	0.958984	1.26519	5.24765e-06	2.02907e-05	4.06786e-06	-0.27474	-0.198568	-0.295573	0.0853032	0.255625	0.0618109
TLK2	tousled like kinase 2	-1.14681	-0.311523	-0.554769	0.000170363	0.165946	0.0154085	0.150065	0.267813	-0.0247396	0.676283	0.298472	0.97059
TLK1	tousled like kinase 1	0.607422	0.111979	0.352919	0.000819876	0.515228	0.0207278	0.0240885	0.0752315	-0.0117187	0.95105	0.76664	0.978015
TLCD2	TLC domain containing 2	0.902018	1.31608	0.815999	0.00766168	0.000731841	0.0133477	-0.484375	-0.285265	-0.15332	0.144712	0.495656	0.795754
TKFC	triokinase and FMN cyclase	-1.18685	-1.06543	-1.05094	0.000387018	0.000788878	0.000861877	0.284831	0.0396955	-0.0315755	0.444839	0.963192	0.971045
TJP3	tight junction protein 3	-1.59245	-1.30046	-1.41574	6.58066e-06	2.21181e-05	1.27005e-05	-0.18099	0.563748	0.49349	0.725394	0.0662392	0.115873
TIPARP	TCDD-inducible poly(ADP-ribose) polymerase	0.716797	-0.103516	-0.00802951	0.000225215	0.539352	0.97473	0.250651	-0.0431496	0.000651042	0.174524	0.918927	0.999001
TINF2	TERF1 (TRF1)-interacting nuclear factor 2	0.705729	0.678711	0.600288	0.00067296	0.000869583	0.00191812	-0.109375	-0.0402199	-0.0846354	0.723592	0.931103	0.808492
TINAGL1	tubulointerstitial nephritis antigen like 1	-0.922201	-0.418945	-0.838867	0.00280301	0.129864	0.00498831	-0.272785	-0.29962	-0.0745407	0.160431	0.113845	0.842023
TIMP4	TIMP metallopeptidase inhibitor 4	0.960938	0.190755	0.499539	0.00131262	0.514602	0.0498085	-0.144206	0.0188802	0.00976563	0.814798	0.985004	0.992952
TIMP3	TIMP metallopeptidase inhibitor 3	1.0332	-0.227214	0.672038	0.00642908	0.592003	0.0575287	-0.0592448	-0.0558449	-0.0566406	0.892204	0.898997	0.897416
TIMP2	TIMP metallopeptidase inhibitor 2	0.996745	-0.0358073	0.535482	0.003842	0.945963	0.0870847	-0.276042	-0.182219	-0.261719	0.0627682	0.269551	0.0794531
TIMMDC1	translocase of inner mitochondrial membrane domain containing 1	-0.89388	-0.177734	-0.560764	0.000277982	0.380199	0.00540169	0.0488281	0.0566768	-0.0345052	0.684393	0.60583	0.809209
TIMM9	translocase of inner mitochondrial membrane 9	-1.07845	-0.294596	-0.651367	0.000182334	0.168116	0.00461542	0.0393918	-0.0755569	0.193686	0.910856	0.777328	0.228906
TIMM50	translocase of inner mitochondrial membrane 50	-0.641276	-0.128906	-0.459418	0.000458678	0.419463	0.00385267	0.00911458	0.0268374	0.00585938	0.978834	0.923608	0.987674
TIMM44	translocase of inner mitochondrial membrane 44	-0.833659	-0.10612	-0.394043	0.00194674	0.730866	0.0931651	0.13151	0.214283	0.0598958	0.480753	0.154077	0.833346
TIMM17A	translocase of inner mitochondrial membrane 17 homolog A (yeast)	-2.14388	-0.149089	-1.03673	1.32569e-05	0.673932	0.00152064	0.388672	0.155924	0.0800781	0.280964	0.793683	0.918445
TIMM13	translocase of inner mitochondrial membrane 13	-0.790365	-0.0403646	-0.496257	0.000152536	0.854712	0.00308982	0.128255	0.0295139	0.0989583	0.483454	0.934562	0.644705
TIMM10B	translocase of inner mitochondrial membrane 10 homolog B (yeast)	-0.667318	-0.117839	-0.309299	0.00454992	0.662494	0.155586	0.259766	0.00553385	0.179687	0.202481	0.993181	0.456361
TIMM10	translocase of inner mitochondrial membrane 10 homolog (yeast)	-0.69987	-0.325521	-0.585151	0.00142061	0.0823546	0.00432749	0.106771	0.0922309	-0.0846354	0.781737	0.823028	0.843808
TIGD1	tigger transposable element derived 1	-0.689779	-0.536133	-0.508491	0.00483126	0.0198357	0.0259877	0.161458	0.0686126	0.34375	0.792048	0.935315	0.3875
TIFA	TRAF interacting protein with forkhead associated domain	0.72526	-0.0218099	0.0608453	0.00172976	0.948689	0.831565	0.152669	-0.0591905	-0.0651042	0.780488	0.940626	0.932135
THUMPD1	THUMP domain containing 1	-0.824544	-0.579102	-0.541178	7.9626e-05	0.000801068	0.00124276	0.0748698	0.0382487	0.143229	0.771551	0.911043	0.419729
THOC6	THO complex 6	-0.593424	-0.514323	-0.542752	0.0255837	0.0498397	0.0392328	-0.0136719	-0.132053	0.0989583	0.981026	0.635346	0.762777
THOC5	THO complex 5	-0.681966	-0.0989583	-0.449463	0.00101747	0.644814	0.0126249	0.134115	0.0998264	0.178711	0.364643	0.569664	0.177092
THNSL1	threonine synthase like 1	-1.4388	-0.681966	-1.06508	0.000263377	0.0241716	0.0018633	0.475911	0.396213	0.363281	0.136979	0.240859	0.299619
THBS1	thrombospondin 1	0.839844	-3.32943	-1.6543	0.00107888	3.6072e-07	1.27726e-05	-0.647135	-0.744864	-0.488281	0.000610141	0.000208101	0.00475228
THAP7-AS1	THAP7 antisense RNA 1	-0.621745	-0.444173	-0.661635	0.0445342	0.153843	0.0333413	0.129232	0.141728	-0.00585938	0.840976	0.816941	0.995327
THAP4	THAP domain containing 4	-0.671549	-0.3125	-0.554308	0.000259001	0.0261189	0.000909426	0.0703125	0.107422	0.0527344	0.885324	0.790555	0.921207
THADA	thyroid adenoma associated	-0.977539	-0.45638	-0.766493	6.14553e-06	0.000788129	2.66272e-05	0.111654	0.218714	0.0794271	0.581267	0.139677	0.748272
TH2LCRR	T helper type 2 locus control region associated RNA	-0.654134	-0.721191	-0.533841	0.00489394	0.00269956	0.0155217	-0.0283203	0.203848	-0.151693	0.984922	0.825814	0.886264
TGS1	trimethylguanosine synthase 1	0.650391	0.390951	0.448812	0.00012808	0.00339682	0.00142768	0.0677083	0.0328776	0.0703125	0.868387	0.950015	0.86094
TGOLN2	trans-golgi network protein 2	1.08171	-0.539388	0.263889	0.000466221	0.0289754	0.306539	0.00911458	0.0289714	0.0891927	0.984681	0.941017	0.720573
TGM2	transglutaminase 2	-0.750326	-0.91276	-0.928874	0.00430375	0.00126765	0.00113396	-0.667969	-0.0541359	-0.293457	0.00482009	0.921366	0.231134
TGFBR3	transforming growth factor beta receptor III	0.938802	0.263672	1.0332	5.36094e-05	0.0832715	2.88979e-05	-0.464844	-0.367839	-0.34375	0.000194482	0.00112581	0.00183628
TGFBR2	transforming growth factor beta receptor II	0.814128	1.30436	1.45369	0.000557444	2.56124e-05	1.25713e-05	-0.0638021	0.133011	0.00651042	0.830209	0.506115	0.989968
TGFBR1	transforming growth factor beta receptor I	2.15788	1.48047	1.81174	5.85556e-07	4.03557e-06	1.44398e-06	-0.236328	-0.0432581	-0.247396	0.154598	0.907638	0.131949
TGFBI	transforming growth factor beta induced	-0.696615	-1.5332	-1.21512	0.00391782	2.37514e-05	0.000109792	-0.818025	-1.10176	-0.926121	0.0430929	0.00845598	0.0219786
TGFB1I1	transforming growth factor beta 1 induced transcript 1	2.24284	1.15007	1.31369	2.53883e-05	0.00197505	0.000837161	-0.687174	-0.453288	-0.257812	0.0277292	0.168008	0.548969
TGFB1	transforming growth factor beta 1	1.80501	2.31803	2.14404	4.60651e-06	1.24928e-06	1.81408e-06	0.1875	0.189887	0.213542	0.464871	0.455607	0.371261
TFIP11	tuftelin interacting protein 11	-0.690104	-0.00227865	-0.422173	0.00604404	0.995274	0.0706493	-0.0188802	-0.130787	0.19694	0.982071	0.795583	0.627176
TFCP2L1	transcription factor CP2-like 1	0.883138	0.252604	0.550673	0.0014605	0.316173	0.0228557	-0.213542	-0.267723	-0.0374349	0.447601	0.285115	0.951632
TFB2M	transcription factor B2, mitochondrial	-0.830729	-0.511719	-0.668566	4.4906e-05	0.00106763	0.000184765	0.289063	0.230939	0.125651	0.00999836	0.0344014	0.316336
TFAM	transcription factor A, mitochondrial	-1.3099	-0.588542	-0.83412	5.27085e-05	0.0085968	0.0010115	0.308268	0.241446	0.308268	0.450908	0.609933	0.450908
TEX30	testis expressed 30	0.76237	-0.257812	-0.0236545	0.00225827	0.258363	0.949181	-0.0673828	-0.148727	-0.0556641	0.84837	0.521347	0.884802
TEX2	testis expressed 2	0.867839	-0.302409	-0.173041	0.000564429	0.136242	0.442149	-0.038737	0.00703487	-0.0276693	0.949983	0.992569	0.966448
TEX15	testis expressed 15	1.19906	0.183105	0.643799	0.00203984	0.668142	0.0582741	0.288737	0.173973	0.0061849	0.257374	0.605842	0.993732
TESK2	testis-specific kinase 2	1.33854	0.463867	0.794162	0.000516908	0.132873	0.0127628	-0.212891	-0.237088	-0.190755	0.368258	0.292887	0.448483
TESK1	testis-specific kinase 1	0.772135	0.833333	0.795085	0.000284043	0.000172027	0.000234473	-0.132161	-0.215205	-0.242513	0.805498	0.602134	0.526874
TES	testin LIM domain protein	-0.724609	-0.821615	-0.784071	0.000139807	6.07524e-05	8.35746e-05	-0.511719	-0.488245	-0.423177	0.000119276	0.000172654	0.000491939
TENM1	teneurin transmembrane protein 1	1.39779	0.329753	1.04357	0.00286517	0.487796	0.0155928	-0.791992	-0.855107	-1.04232	0.0136489	0.00894194	0.00230198
TEFM	transcription elongation factor, mitochondrial	-0.93099	-0.196289	-0.381348	0.000660752	0.424143	0.0851742	0.0777995	0.231264	0.0563151	0.931747	0.687918	0.955038
TECR	trans-2,3-enoyl-CoA reductase	0.891276	0.622396	0.844184	2.78049e-05	0.000289649	3.9532e-05	0.0696615	-0.0296947	0.09375	0.833893	0.947778	0.747836
TEAD2	TEA domain transcription factor 2	1.46484	1.12695	1.33873	0.000309108	0.00170144	0.0005567	-0.277018	-0.053946	-0.236003	0.389934	0.938762	0.503847
TEAD1	TEA domain transcription factor 1	0.790365	-0.25651	0.217122	4.1921e-05	0.0387585	0.0783001	-0.244141	-0.269206	-0.213542	0.0536742	0.0330659	0.095334
TDG	thymine DNA glycosylase	-0.84082	-0.0963542	-0.392497	0.00158311	0.753374	0.0865345	0.225911	0.247848	0.0107422	0.500881	0.434838	0.99012
TCOF1	treacle ribosome biogenesis factor 1	-0.834961	-0.970703	-1.01036	1.54678e-05	6.4105e-06	5.24765e-06	0.277344	0.335684	0.327474	0.0891722	0.0373422	0.0429519
TCF7	transcription factor 7 (T-cell specific, HMG-box)	0.948242	0.124349	0.504395	0.000309649	0.609057	0.0150601	-0.270508	-0.182708	-0.132487	0.644499	0.800906	0.873519
TCF21	transcription factor 21	-0.594727	-0.236003	0.0609266	0.0237232	0.406253	0.875635	0.03125	0.0805483	-0.0141602	0.966124	0.884541	0.985763
TCF19	transcription factor 19	1.19466	-0.345703	0.0495063	1.21795e-05	0.0270634	0.819825	-0.171875	-0.220197	-0.0849609	0.384262	0.215043	0.773804
TCF12	transcription factor 12	0.873372	0.220703	0.399631	4.39117e-05	0.108986	0.00658344	-0.0833333	-0.0372541	-0.0924479	0.609815	0.878372	0.547277
TCEB3-AS1	TCEB3 antisense RNA 1	0.61263	-0.169596	0.138536	0.0267657	0.6068	0.690935	-0.155924	-0.229691	0.0732422	0.861057	0.758704	0.949769
TCAIM	T-cell activation inhibitor, mitochondrial	-0.780599	-0.0611979	-0.295519	0.000783163	0.81971	0.122455	0.0797526	-0.017343	0.109701	0.874441	0.980948	0.803296
TBX3	T-box 3	1.22786	0.36263	0.52455	1.45466e-05	0.0278589	0.00357829	-0.0465495	-0.154206	-0.390625	0.950377	0.743178	0.176151
TBX20	T-box 20	0.791016	0.169922	0.253147	0.011452	0.647741	0.450567	0.0950521	-0.0133464	0.0175781	0.920847	0.991966	0.9896
TBRG4	transforming growth factor beta regulator 4	-1.12858	-0.483073	-0.745822	9.04011e-05	0.0175984	0.00134876	0.0839844	0.109572	-0.0117202	0.647133	0.481968	0.973543
TBL3	transducin (beta)-like 3	-1.2334	-0.217773	-0.527724	1.12376e-05	0.170753	0.00273017	-5.55112e-17	0.182219	0.241211	1	0.209712	0.0754049
TBL1XR1	transducin (beta)-like 1 X-linked receptor 1	1.06836	0.736003	0.906141	0.000220416	0.00246235	0.000648131	-0.103516	-0.177337	-0.0891927	0.832136	0.631538	0.864538
TBCK	TBC1 domain containing kinase	-0.631836	-0.133789	-0.189616	0.00891162	0.63427	0.461671	-0.0289714	0.0497143	0.0442708	0.963539	0.926373	0.937791
TBCE	tubulin folding cofactor E	-0.592122	-0.0416667	-0.318658	0.0019534	0.866229	0.0560265	0.335938	0.11726	0.0628255	0.441568	0.876477	0.946036
TBCD	tubulin folding cofactor D	-0.824219	-0.621745	-1.26527	0.000541117	0.00327407	3.29182e-05	-0.014974	0.0168367	0.0107422	0.97185	0.968377	0.980981
TBC1D8B	TBC1 domain family member 8B	1.33822	1.01497	1.29999	0.000280992	0.00169753	0.000338678	-0.233398	-0.0807473	-0.127604	0.227903	0.811533	0.631832
TBC1D7	TBC1 domain family member 7	-0.643229	-0.179362	-0.472032	0.0201414	0.577497	0.0812129	-0.0764974	-0.269097	0.210286	0.953927	0.743335	0.818393
TBC1D5	TBC1 domain family member 5	-1.39128	-1.83496	-1.45538	0.000593069	9.78858e-05	0.000442692	-0.0123698	0.0809643	-0.0524089	0.977166	0.743166	0.861411
TBC1D2B	TBC1 domain family member 2B	1.73275	0.688151	1.0147	1.98136e-05	0.00733811	0.000648521	-0.167318	-0.275716	-0.393229	0.795173	0.573795	0.326538
TBC1D22B	TBC1 domain family member 22B	0.61263	0.596029	0.475098	0.000312066	0.000372669	0.00163713	-0.134766	-0.224555	-0.0791016	0.737857	0.449704	0.876682
TBC1D16	TBC1 domain family member 16	0.782552	0.722982	0.643365	0.0126568	0.0193115	0.0344677	0.0257161	0.236979	-0.103516	0.969083	0.379513	0.809028
TBC1D15	TBC1 domain family member 15	-0.892253	-0.289388	-0.40313	0.000148549	0.0868489	0.019722	0.166016	0.0404188	0.0498047	0.70887	0.958113	0.944994
TBC1D13	TBC1 domain family member 13	-1.23796	0.093099	-0.364746	0.000302123	0.796353	0.168858	-0.0143229	-0.174298	0.144206	0.986128	0.663588	0.746501
TBC1D12	TBC1 domain family member 12	0.698893	0.452474	0.702393	0.000126407	0.00212255	0.000122547	-0.0377604	0.0128762	-0.173503	0.953036	0.986081	0.606247
TATDN1	TatD DNase domain containing 1	-0.692383	-0.354818	-0.497803	0.012685	0.192484	0.0624441	0.23763	0.277633	0.264323	0.693389	0.612521	0.638775
TAS2R3	taste 2 receptor member 3	-0.651204	-0.558594	-1.12665	0.0117515	0.0263083	0.000393889	0.191732	0.249855	0.326497	0.779023	0.675429	0.51788
TARS2	threonyl-tRNA synthetase 2, mitochondrial (putative)	-1.93783	-0.579102	-1.31215	3.67727e-06	0.00699141	3.71334e-05	-0.0270182	0.321018	0.173177	0.974478	0.328978	0.714106
TAPT1	transmembrane anterior posterior transformation 1	1.10059	0.227865	0.39228	0.000103596	0.267215	0.0471367	-0.0250651	-0.142397	-0.0852865	0.971054	0.716721	0.863946
TAP1	transporter 1, ATP-binding cassette, sub-family B (MDR/TAP)	-1.5166	0.511393	-0.822374	3.45645e-06	0.00314606	0.000146284	-0.201823	0.0646521	0.0292969	0.40266	0.881826	0.958524
TANGO6	transport and golgi organization 6 homolog	-0.892253	-0.128255	-0.320638	0.00104429	0.650563	0.164328	-0.0872396	-0.194481	-0.0257161	0.874365	0.59925	0.972164
TANC2	tetratricopeptide repeat, ankyrin repeat and coiled-coil containing 2	1.10254	1.26465	1.3371	0.00043256	0.000175781	0.000123721	-0.486654	-0.329825	-0.166667	0.0228468	0.136339	0.583663
TANC1	tetratricopeptide repeat, ankyrin repeat and coiled-coil containing 1	0.707031	0.197917	0.338243	0.000589147	0.24764	0.0416772	-0.119792	-0.0282118	-0.0540365	0.632909	0.951419	0.884541
TAMM41	TAM41 mitochondrial translocator assembly and maintenance homolog	-1.42806	-0.902669	-1.13468	0.000161545	0.00315063	0.000736695	0.0722656	0.188549	0.271484	0.923389	0.709333	0.502464
TAGLN2	transgelin 2	-0.731771	-0.148438	-0.224962	0.0202835	0.709657	0.529697	-0.109375	-0.161205	0.0358073	0.415824	0.159888	0.881071
TAF9B	TATA-box binding protein associated factor 9b	-0.759115	0.349284	-0.0615506	0.00218964	0.109401	0.845121	-0.105469	-0.0789931	-0.0078125	0.630986	0.760838	0.987105
TAF7L	TATA-box binding protein associated factor 7 like	0.637044	-0.350911	0.0627713	0.0237232	0.216616	0.88123	-1.51953	-1.6752	-1.63802	0.000196662	9.85685e-05	0.000113036
TAF1B	TATA-box binding protein associated factor, RNA polymerase I subunit B	-0.844727	-0.23112	-0.250651	0.000616137	0.264259	0.219693	-0.204427	-0.106572	-0.22819	0.74965	0.899704	0.705833
TAF15	TATA-box binding protein associated factor 15	-0.63737	-0.623698	-0.499674	0.00318713	0.00364307	0.013124	0.133464	0.0861183	0.078776	0.367049	0.653509	0.696968
TAF13	TATA-box binding protein associated factor 13	-2.56217	0.873372	-0.333306	2.68686e-05	0.0218189	0.419614	0.286784	0.157154	0.244792	0.483208	0.784852	0.58737
TAF12	TATA-box binding protein associated factor 12	-1.14551	-0.561198	-0.803684	7.80578e-05	0.00737112	0.000790077	-0.0104167	-0.0922309	-0.0481771	0.981797	0.699999	0.881071
TADA2A	transcriptional adaptor 2A	-0.760417	-0.386068	-0.337104	0.000458272	0.0261676	0.0492857	-0.0647786	-0.0739113	-0.149089	0.943639	0.933174	0.82559
TACC1	transforming acidic coiled-coil containing protein 1	0.777344	-0.0807292	0.172987	0.00398707	0.814933	0.547562	0.0130208	0.20799	0.0540365	0.977657	0.212154	0.870753
TAB1	TGF-beta activated kinase 1/MAP3K7 binding protein 1	-0.712891	-0.152995	-0.453044	0.00365511	0.557895	0.0421437	-0.0498047	-0.0345052	0.0804036	0.937012	0.960959	0.880365
SYTL4	synaptotagmin like 4	1.07975	0.279948	0.712863	0.00539066	0.493328	0.0474653	0.0458984	-0.287146	-0.0836589	0.953617	0.40452	0.897216
SYPL2	synaptophysin-like 2	1.06152	0.64974	0.935655	0.00215384	0.0335976	0.00465297	0.216146	0.183087	0.265625	0.513412	0.61742	0.366574
SYNM	synemin	0.77832	0.630534	0.533583	9.33437e-05	0.000367234	0.00109993	-0.0846354	-0.190321	-0.186198	0.757851	0.276341	0.291324
SYNJ1	synaptojanin 1	1.31803	0.854492	1.06011	7.13144e-05	0.00121573	0.000296931	-0.126953	0.0521014	0.154948	0.688775	0.911637	0.580248
SYF2	SYF2 pre-mRNA splicing factor	-0.773763	-0.115234	-0.332845	0.000152867	0.491823	0.0259784	0.347657	0.286096	0.0638019	0.0937272	0.189572	0.890866
SYDE2	synapse defective 1, Rho GTPase, homolog 2 (C. elegans)	0.935872	-0.329102	0.0166287	0.000788129	0.154371	0.966219	0.172201	-0.0728443	-0.168945	0.313607	0.792048	0.326538
SWAP70	SWAP switching B-cell complex 70kDa subunit	0.737956	-0.147461	0.104682	0.000263846	0.372637	0.560222	-0.192057	-0.204391	-0.246094	0.185633	0.151585	0.0726472
SVBP	small vasohibin binding protein	-0.630859	-1.05697	-0.882378	0.0161553	0.000717613	0.00228765	-0.375651	-0.317292	-0.38737	0.415669	0.533862	0.3934
SUSD5	sushi domain containing 5	1.64844	0.702148	1.0013	0.000274163	0.0415052	0.00646427	0.633789	0.420229	0.474284	0.000460115	0.0088612	0.00400463
SUSD2	sushi domain containing 2	-1.60352	-3.361	-2.81681	0.000643575	5.93752e-06	1.62131e-05	-0.197917	-0.121781	-0.0279948	0.613032	0.809936	0.971292
SURF6	surfeit 6	-1.26107	-0.14681	-0.859185	0.000259997	0.649909	0.00307343	0.250651	0.213379	0.607096	0.391321	0.505426	0.013633
SURF4	surfeit 4	1.16764	1.35775	1.34136	2.33203e-05	9.2181e-06	9.80652e-06	-0.0358073	-0.115379	-0.0351562	0.863946	0.305777	0.867258
SURF2	surfeit 2	-1.1569	-0.472656	-1.02726	7.44524e-06	0.00231128	1.47736e-05	0.335612	0.320475	0.151693	0.291095	0.322223	0.760138
SUPV3L1	Suv3 like RNA helicase	-0.904948	-1.08464	-1.28828	1.91646e-05	6.47563e-06	2.61188e-06	0.221354	0.141999	0.111328	0.0118415	0.105181	0.236535
SUPT3H	SPT3 homolog, SAGA and STAGA complex component	-0.700521	-0.161458	-0.337592	0.00231356	0.481789	0.0960024	-0.0595703	0.170211	-0.20931	0.92212	0.661493	0.540407
SUPT20H	SPT20 homolog, SAGA complex component	0.629232	0.237305	0.269694	0.00843245	0.322708	0.248499	-0.19987	-0.0822121	-0.11849	0.23717	0.764775	0.597162
SULF2	sulfatase 2	1.05094	0.957031	0.928006	0.0114021	0.0188455	0.0221147	-0.995768	-0.738625	-0.797038	0.0240395	0.0981892	0.0711219
STYXL1	serine/threonine/tyrosine interacting-like 1	-1.00195	-0.290039	-0.636149	9.01632e-05	0.0997116	0.00173957	0.270833	0.221173	0.249674	0.271008	0.415033	0.32675
STXBP6	syntaxin binding protein 6	0.833659	-0.107747	0.175781	0.00547339	0.775757	0.598921	0.12207	-0.0976382	-0.0113932	0.698326	0.781885	0.985004
STX18	syntaxin 18	-1.08398	-0.444987	-0.607042	0.000181237	0.036806	0.00719795	-0.0989583	0.0840205	-0.0260417	0.815583	0.853905	0.968027
STT3B	STT3B, catalytic subunit of the oligosaccharyltransferase complex	1.12044	1.78451	1.90321	9.51075e-06	8.73042e-07	6.01856e-07	0.0338542	-0.00188079	-0.0325521	0.838564	0.994389	0.847746
STT3A	STT3A, catalytic subunit of the oligosaccharyltransferase complex	0.911458	0.651042	0.73725	6.73806e-06	5.43078e-05	2.42655e-05	-0.0917969	-0.09375	0.0345052	0.325688	0.311196	0.827904
STRN4	striatin 4	-0.587565	-0.354167	-0.419569	0.000272902	0.0067338	0.00241102	-5.55112e-17	-0.141927	-0.0986328	1	0.627094	0.781861
STRN3	striatin 3	1.12923	0.47168	0.898682	0.000314596	0.0498237	0.00139702	-0.0638021	-0.130064	-0.138021	0.819561	0.492826	0.451658
STRN	striatin	1.1556	0.732422	0.903212	1.64058e-05	0.000320287	8.19271e-05	-0.0172526	-0.0380679	-0.093099	0.97059	0.920934	0.725616
STRIP2	striatin interacting protein 2	2.14681	0.522786	0.897814	9.49827e-06	0.0492147	0.00264358	-0.111328	-0.117929	-0.023763	0.627094	0.595805	0.956559
STRBP	spermatid perinuclear RNA binding protein	-1.08984	-0.238281	-0.557563	8.5934e-05	0.221364	0.00621731	0.0878906	0.0186451	0.0322266	0.769592	0.969862	0.941613
STRAP	serine/threonine kinase receptor associated protein	-0.839193	-0.0865885	-0.419596	2.81558e-05	0.548581	0.00254025	0.288411	0.354673	0.173177	0.0602556	0.0210315	0.328012
STPG1	sperm tail PG-rich repeat containing 1	0.587891	0.729492	0.70459	0.0170338	0.00503553	0.0061969	-0.0253906	-0.0411965	0.132487	0.978237	0.963539	0.826863
STOX2	storkhead box 2	1.31478	1.05013	1.18761	8.05043e-06	3.25638e-05	1.45884e-05	-0.454102	-0.346065	-0.373698	0.00206533	0.0124086	0.00798989
STON2	stonin 2	0.60612	0.190104	0.259413	0.0355833	0.576263	0.410894	0.0498047	0.187789	0.386068	0.900128	0.354482	0.0256613
STOML2	stomatin like 2	-0.770182	-0.333984	-0.705621	6.07524e-05	0.0119241	0.000109804	0.127604	0.0717593	0.00651042	0.240859	0.628002	0.983131
STOM	stomatin	-0.785807	-1.18717	-1.06179	0.00130935	8.87522e-05	0.000183169	-0.0234375	0.0537109	-0.0253906	0.964386	0.895837	0.96113
STK38L	serine/threonine kinase 38 like	0.801758	-0.241536	0.234511	0.000264204	0.148813	0.162678	0.155924	0.204518	0.146484	0.332354	0.160969	0.377897
STK35	serine/threonine kinase 35	-0.602214	-0.334961	-0.288194	0.00554271	0.0960794	0.156007	-0.0895182	0.242097	0.189128	0.915921	0.655608	0.761166
STK33	serine/threonine kinase 33	1.22005	0.530599	0.614719	0.00130746	0.100622	0.0569302	-0.742513	-0.581923	-0.67806	0.0155001	0.0559425	0.0260342
STK3	serine/threonine kinase 3	0.633789	-0.166992	0.151855	0.00725965	0.511799	0.560162	0.0198568	-0.086697	-0.173177	0.973819	0.829284	0.533599
STK17A	serine/threonine kinase 17a	0.776042	0.528646	0.539198	0.0177641	0.097839	0.0911809	0.0488281	-0.168095	-0.1875	0.947496	0.711594	0.660589
STK16	serine/threonine kinase 16	-0.775553	-0.0559896	-0.52379	0.015093	0.908651	0.0904338	-0.187826	-0.276638	0.0208333	0.82643	0.696963	0.988797
STIM2	stromal interaction molecule 2	1.0612	0.477214	0.668321	0.00477105	0.173358	0.053302	0.0078125	0.0283384	0.0651042	0.99045	0.958687	0.875848
STIM1	stromal interaction molecule 1	0.976888	0.30957	0.453125	0.000672091	0.192243	0.0521315	-0.0234375	-0.192781	-0.38737	0.968797	0.455154	0.05765
STIL	SCL/TAL1 interrupting locus	0.828776	-0.429688	-0.0674913	0.000156749	0.00987969	0.749886	-0.0611979	-0.201027	-0.0696615	0.61025	0.0152326	0.530414
STC1	stanniocalcin 1	0.604492	0.399089	0.280436	0.033508	0.162186	0.35603	0.0179036	-0.208948	-0.298828	0.983061	0.590568	0.3441
STAT2	signal transducer and activator of transcription 2	0.898438	1.37598	1.24159	0.00354277	0.000227178	0.000446722	-0.182617	-0.212077	-0.293945	0.521257	0.416168	0.194203
STAG2	stromal antigen 2	0.90918	0.431966	0.683702	8.67376e-05	0.0095998	0.000556769	0.0351562	0.00560611	-0.00130204	0.898997	0.989075	0.997745
ST7	suppression of tumorigenicity 7	0.785807	0.317057	0.518663	0.000454661	0.072406	0.00624137	-0.0826823	-0.157263	-0.145833	0.578925	0.151681	0.193848
ST3GAL6-AS1	ST3GAL6 antisense RNA 1	1.3234	0.0755208	0.326864	0.0104646	0.924172	0.576947	-0.220703	-0.141005	-0.210612	0.684897	0.834386	0.706353
SSU72	SSU72 homolog, RNA polymerase II CTD phosphatase	-0.589193	-0.00716146	-0.392904	0.000777332	0.977379	0.00938842	0.0709659	0.055219	0.0429799	0.806803	0.864598	0.903929
SSSCA1	Sjogren syndrome/scleroderma autoantigen 1	-1.50814	-0.0657552	-0.868137	2.2014e-05	0.828309	0.000812472	0.255208	0.283709	0.181966	0.459914	0.383392	0.668592
SSR4	signal sequence receptor, delta	-0.68457	-1.70117	-1.52135	0.00608732	1.73459e-05	3.61362e-05	0.18099	0.140553	0.188802	0.210268	0.382072	0.185571
SSR2	signal sequence receptor, beta (translocon-associated protein beta)	0.753255	0.369792	0.607042	8.11863e-05	0.00755291	0.000330769	0.0722656	0.100188	0.0416667	0.54951	0.317776	0.798951
SSR1	signal sequence receptor, alpha	1.44141	0.521484	0.933594	1.23371e-06	0.000552042	1.22954e-05	-0.132813	-0.0557726	-0.0566406	0.162239	0.707701	0.700675
SSH2	slingshot protein phosphatase 2	0.60026	0.526367	0.629666	0.00409542	0.00890043	0.00306386	-0.0201823	-0.163683	-0.015625	0.975974	0.616984	0.981938
SSFA2	sperm specific antigen 2	-0.741862	-0.208659	-0.485948	8.22787e-05	0.10494	0.00129907	-0.214193	-0.209871	-0.0273437	0.152277	0.163909	0.942129
SSBP2	single-stranded DNA binding protein 2	1.35905	1.43001	1.2481	0.000429923	0.000308473	0.000754402	0.195313	0.217303	0.184245	0.553484	0.480753	0.58919
SS18	synovial sarcoma translocation, chromosome 18	0.861003	0.558268	0.714654	2.2014e-05	0.00037068	7.38843e-05	-0.0332031	-0.0210503	-0.129557	0.875174	0.932337	0.220333
SRXN1	sulfiredoxin 1	-0.777018	0.0348307	-0.493001	0.00210246	0.921953	0.0278158	0.0188802	-0.114511	0.0888672	0.980731	0.809996	0.868132
SRRD	SRR1 domain containing	-0.640299	0.249349	0.0486111	0.0108188	0.330036	0.896017	0.000976563	0.183594	-0.0628255	0.999144	0.735446	0.939966
SRPX2	sushi repeat containing protein, X-linked 2	0.684245	0.210938	0.178182	0.0190224	0.521544	0.604114	0.00146484	0.111319	0.171875	0.998921	0.859413	0.739232
SRPX	sushi repeat containing protein, X-linked	2.40755	1.46159	2.08689	0.000110013	0.00276495	0.000277982	0.0976562	0.307075	0.211589	0.613323	0.0199586	0.116304
SRPK2	SRSF protein kinase 2	0.633464	0.38737	0.548014	0.000490294	0.0103823	0.00126489	-0.00520833	0.0372179	0.0722656	0.99227	0.924945	0.81388
SRPK1	SRSF protein kinase 1	-1.31966	-0.315755	-0.537218	4.1535e-06	0.026213	0.00119473	0.0976562	0.143121	0.0703125	0.743147	0.546495	0.838587
SRP19	signal recognition particle 19kDa	-0.596029	0.175456	0.132053	0.0320356	0.595807	0.710895	0.318359	0.0182834	0.0758464	0.433284	0.986049	0.924425
SRP14	signal recognition particle 14kDa	-0.736979	-0.0172526	-0.0630968	0.00821683	0.96933	0.872633	0.0673828	0.060565	-0.0260417	0.895046	0.907871	0.968217
SRGN	serglycin	0.649089	-0.728516	0.102105	0.0395621	0.022625	0.816773	0.195964	0.389395	0.255859	0.0210315	0.000194482	0.0043189
SRGAP2	SLIT-ROBO Rho GTPase activating protein 2	1.15592	0.130208	0.588352	6.04866e-05	0.563531	0.00471596	-0.18099	0.140299	0.0143229	0.337203	0.518407	0.976519
SRGAP1	SLIT-ROBO Rho GTPase activating protein 1	-0.597982	-0.599609	-0.441705	0.00762945	0.00751283	0.0371989	2.77556e-17	0.0585214	-0.0227865	1	0.908618	0.971292
SRF	serum response factor	0.938477	-0.100586	0.0279405	0.000159753	0.653573	0.922904	0.261068	-0.00972946	-0.0800781	0.290434	0.9896	0.861581
SREBF2	sterol regulatory element binding transcription factor 2	-1.1263	-1.02832	-1.00098	3.50176e-05	6.26362e-05	7.56113e-05	0.164062	0.00397859	0.136068	0.397476	0.993913	0.529174
SREBF1	sterol regulatory element binding transcription factor 1	-0.598307	-0.691406	-0.380534	0.00556415	0.00231261	0.0571723	-0.023112	0.0236183	0.00553385	0.968257	0.967884	0.99353
SRCAP	Snf2-related CREBBP activator protein	-0.888346	-0.617839	-0.823405	2.56907e-05	0.000275424	4.20466e-05	0.0970052	0.0851599	0.19987	0.80464	0.837484	0.444839
SRBD1	S1 RNA binding domain 1	-0.621419	-0.515625	-0.242866	0.00168916	0.00532758	0.160353	0.0253906	0.0521557	0.117513	0.950828	0.871177	0.580305
SQSTM1	sequestosome 1	-0.75651	-0.330078	-0.627875	8.86837e-05	0.0156052	0.000298822	-0.0403625	-0.112327	0.0735649	0.801369	0.225446	0.519895
SQLE	squalene epoxidase	-0.717448	0.208984	-0.387641	0.00120622	0.288018	0.039502	0.107422	-0.242766	-0.186198	0.644586	0.123249	0.277233
SPTY2D1	SPT2 chromatin protein domain containing 1	-0.920573	-0.489258	-0.847493	0.00140737	0.0474628	0.00238106	0.0738932	0.0550492	0.0755208	0.714004	0.811686	0.703982
SPTAN1	spectrin alpha, non-erythrocytic 1	1.07682	0.504557	0.634603	1.93036e-05	0.0026434	0.000606616	-0.291016	-0.220703	-0.164714	0.019316	0.0758575	0.218076
SPRY3	sprouty RTK signaling antagonist 3	0.701497	0.431152	0.411635	0.0241899	0.164213	0.18618	0.0182292	0.294623	-0.00651042	0.965726	0.0399255	0.989373
SPRY1	sprouty RTK signaling antagonist 1	-1.11816	-0.261719	-0.760552	0.00218357	0.46888	0.0201402	0.745443	0.568486	0.798828	0.00498849	0.0245892	0.00316177
SPOPL	speckle type BTB/POZ protein like	0.75	0.1875	0.52813	0.00076566	0.336383	0.00679386	-0.0276693	-0.114005	-0.164714	0.95409	0.67681	0.450338
SPOP	speckle type BTB/POZ protein	0.670898	-0.0455729	-0.0490451	0.00154983	0.866193	0.854273	0.046224	-0.0287543	0.0585937	0.791098	0.893634	0.704767
SPOCK1	sparc/osteonectin, cwcv and kazal-like domains proteoglycan (testican) 1	0.84668	-0.0371094	0.399224	0.019327	0.950582	0.280904	0.280599	0.307038	0.414714	0.00254388	0.0013277	0.000137345
SPINK5	serine peptidase inhibitor, Kazal type 5	-0.859701	-0.917318	-0.597765	0.000422825	0.000276856	0.00427679	0.195313	0.324689	0.192708	0.0136489	0.00040754	0.0146495
SPIN4	spindlin family member 4	0.811198	-0.248698	0.116998	0.000308952	0.15173	0.563858	-0.0221354	-0.0836589	-0.141927	0.961945	0.770599	0.502425
SPICE1	spindle and centriole associated protein 1	0.743164	0.00748698	0.33393	0.0155908	0.989168	0.285481	0.140951	-0.080259	-0.039388	0.701122	0.86701	0.94886
SPCS3	signal peptidase complex subunit 3	1.09375	0.176432	0.4037	1.62131e-05	0.248194	0.00936363	-0.111979	0.0174696	-0.078776	0.669318	0.97139	0.802777
SPC24	SPC24, NDC80 kinetochore complex component	-0.997396	-0.641602	-0.525662	0.000220302	0.00375716	0.0119517	0.124674	0.0909107	0.378581	0.72328	0.823455	0.071428
SPATS2L	spermatogenesis associated serine rich 2 like	0.858073	0.0507812	0.311496	0.000511124	0.860859	0.113778	-0.198568	-0.0790654	-0.115234	0.211849	0.76208	0.583663
SPAG7	sperm associated antigen 7	-0.652344	-0.317708	-0.424154	0.000794207	0.0471367	0.0110635	0.0488281	0.121058	-0.0100911	0.918743	0.708421	0.987674
SPA17	sperm autoantigenic protein 17	-0.945964	-0.839518	-0.995687	0.0101699	0.0193453	0.00762873	0.147135	0.1233	0.0166016	0.819579	0.860447	0.988327
SP9	Sp9 transcription factor	0.855469	0	0.234104	0.0048176	1	0.454379	0.205729	0.0921043	-0.335612	0.892754	0.961964	0.783706
SP4	Sp4 transcription factor	1.40918	0.150716	0.181017	0.000630819	0.730855	0.664741	0.0130208	0.015408	0.172852	0.985763	0.982775	0.605761
SOS1	SOS Ras/Rac guanine nucleotide exchange factor 1	0.757161	0.56901	0.687446	6.85164e-05	0.00044644	0.000130056	-0.0553385	-0.121636	-0.15625	0.869014	0.589424	0.419283
SORT1	sortilin 1	0.817057	0.0410156	0.400825	0.000286849	0.87284	0.0217296	-0.101562	-0.0800058	0.00651042	0.299828	0.470318	0.980697
SOGA1	suppressor of glucose, autophagy associated 1	0.614909	0.422526	0.462592	0.00219445	0.0192003	0.0118117	0.085612	0.151584	-0.161458	0.893129	0.75789	0.73573
SOCS3	suppressor of cytokine signaling 3	0.613607	0.599284	0.421441	0.0102935	0.0117131	0.064483	-0.369792	-0.626411	-0.550456	0.436292	0.106008	0.170165
SOBP	sine oculis binding protein homolog	1.63997	1.2168	1.06643	0.000146314	0.00103315	0.00238882	0.292318	-0.13397	0.174805	0.558454	0.857666	0.792785
SOAT1	sterol O-acyltransferase 1	1.04492	0.809245	0.939345	3.90872e-05	0.000206898	7.85293e-05	-0.00325521	-0.0162399	-0.0755208	0.994398	0.969468	0.770938
SNX24	sorting nexin 24	0.615234	0.352214	0.536621	0.0207178	0.183627	0.040348	-0.386393	-0.362504	-0.613932	0.472845	0.517221	0.162239
SNX17	sorting nexin 17	-0.777018	0.0507812	-0.392198	0.000293715	0.826628	0.0190908	0.055013	0.0108507	0.118164	0.904762	0.986337	0.721218
SNX14	sorting nexin 14	-0.703776	-0.174479	-0.354085	0.000253539	0.243432	0.0172214	-0.0768229	0.0263491	-0.0791016	0.806703	0.954378	0.798147
SNW1	SNW domain containing 1	-0.81901	-0.393555	-0.631131	5.28791e-05	0.00583499	0.000291104	0.0410156	0.00560619	0.124023	0.94068	0.993732	0.724419
SNTB2	syntrophin beta 2	0.767904	0.695964	0.775065	4.1162e-05	7.85293e-05	3.87238e-05	-0.233073	-0.115885	-0.0696615	0.185961	0.647284	0.831524
SNRPF	small nuclear ribonucleoprotein polypeptide F	-1.42546	-0.546875	-0.465576	0.000613495	0.103863	0.171081	0.164714	-0.00880715	-0.175781	0.872687	0.995327	0.860346
SNRPD1	small nuclear ribonucleoprotein D1 polypeptide	-1.09538	-0.855469	-0.92513	2.54233e-05	0.000128775	7.68302e-05	0.152345	0.116928	0.0345032	0.360549	0.547463	0.919721
SNRPC	small nuclear ribonucleoprotein polypeptide C	-1.22754	-0.484701	-0.776883	0.00129528	0.13731	0.0192095	0.192708	-0.149107	0.0406901	0.598908	0.725394	0.953917
SNRPB2	small nuclear ribonucleoprotein polypeptide B	-1.22624	-0.55957	-0.653809	2.26076e-05	0.00365909	0.00137573	-0.00130208	0.102177	0.0911458	0.997897	0.602587	0.665042
SNRNP48	small nuclear ribonucleoprotein U11/U12 subunit 48	-0.783854	0.295573	-0.15096	0.000861877	0.130155	0.495693	0.11849	0.103172	0.0904948	0.85235	0.878915	0.898622
SNRNP35	small nuclear ribonucleoprotein U11/U12 subunit 35	-0.76237	-0.357096	-0.431179	0.00252622	0.111435	0.0541113	0.0198568	0.0716688	0.0211589	0.985004	0.934293	0.98461
SNRNP25	small nuclear ribonucleoprotein U11/U12 subunit 25	0.820313	0.329102	0.278619	0.000205842	0.0447928	0.0883281	-0.0924479	-0.242441	-0.305339	0.812422	0.295029	0.152673
SNORD97	small nucleolar RNA, C/D box 97	0.945964	0.511719	0.796278	0.000621341	0.0240311	0.00189493	-0.270182	-0.0241609	-0.291016	0.699254	0.986049	0.664307
SNORD90	small nucleolar RNA, C/D box 90	0.972168	0.609049	0.442234	0.00918657	0.0853619	0.22442	-0.170573	-0.095893	-0.126139	0.935967	0.968315	0.95717
SNORD88B	small nucleolar RNA, C/D box 88B	1.11849	0.443685	0.755832	0.00102591	0.120479	0.0111007	0.117187	-0.264052	0.0377604	0.865852	0.562148	0.968653
SNORD88A	small nucleolar RNA, C/D box 88A	0.625651	0.405924	0.506076	0.0129212	0.0942687	0.0378962	0.00520833	0.0689742	-0.0686849	0.995465	0.921664	0.922019
SNORD87	small nucleolar RNA, C/D box 87	0.715495	0.535807	0.580132	0.00599673	0.028738	0.0192103	0.0371094	0.0437645	0.0104167	0.945534	0.932501	0.987674
SNORD8	small nucleolar RNA, C/D box 8	1.24284	0.942057	1.06386	0.000272902	0.00165257	0.000757191	-0.228516	-0.0786314	-0.19401	0.61025	0.914649	0.695169
SNORD55	small nucleolar RNA, C/D box 55	-0.61556	-0.359049	-0.40587	0.0154819	0.148666	0.100264	0.102865	0.153194	0.113607	0.747836	0.545023	0.707315
SNORD49B	small nucleolar RNA, C/D box 49B	-0.728841	-0.417969	-0.24471	0.0242933	0.198176	0.50128	0.498372	-0.114276	0.147461	0.57778	0.946034	0.924261
SNORD43	small nucleolar RNA, C/D box 43	-0.626953	-0.513021	-0.462565	0.0378239	0.0873109	0.124841	0.166016	-0.080693	0.0794271	0.742828	0.906132	0.908023
SNORD42A	small nucleolar RNA, C/D box 42A	1.48763	1.27669	1.41206	0.00265453	0.00670403	0.00366803	0.0474546	0.0299452	-0.19531	0.970325	0.982065	0.811869
SNORD21	small nucleolar RNA, C/D box 21	0.832357	0.651042	0.712375	0.00126717	0.00579752	0.00337686	0.161458	0.122866	0.0410156	0.586566	0.724674	0.940015
SNORD1C	small nucleolar RNA, C/D box 1C	0.755208	0.635417	0.752333	0.0012374	0.00365909	0.00126648	0.255859	0.277886	0.130859	0.412642	0.351672	0.775037
SNORD18C	small nucleolar RNA, C/D box 18C	-0.866862	-0.624674	-0.275987	0.0208377	0.0892441	0.513999	0.0504557	0.29673	-0.0979818	0.971226	0.705118	0.937012
SNORD13P3	small nucleolar RNA, C/D box 13 pseudogene 3	1.06022	0.673177	1.0721	0.00214255	0.0281202	0.00199351	0.0794271	0.19864	0.104818	0.907818	0.661727	0.865825
SNORD13	small nucleolar RNA, C/D box 13	0.597656	0.597656	0.597819	8.13908e-05	8.13908e-05	8.12732e-05	-3.25261e-19	-0.000434028	0.0690104	1	0.998921	0.598214
SNORD116-29	small nucleolar RNA, C/D box 116-29	1.20182	0.971191	1.50111	0.0215216	0.0582414	0.0063335	0.168945	0.336552	-0.0257161	0.91078	0.7652	0.990499
SNORD116-26	small nucleolar RNA, C/D box 116-26	1.19238	1.37158	0.783488	0.0385841	0.0193594	0.178471	-0.254395	0.430628	0.161621	0.780401	0.523871	0.884844
SNORD116-24	small nucleolar RNA, C/D box 116-24	1.34831	1.05469	1.38455	0.0280898	0.0817209	0.0246097	-0.117839	0.251302	-0.354167	0.952751	0.868223	0.784852
SNORD116-21	small nucleolar RNA, C/D box 116-21	2.99935	2.56641	2.83982	5.54997e-05	0.000154667	8.0348e-05	0.283203	0.200937	-0.243164	0.81667	0.888302	0.852367
SNORD116-20	small nucleolar RNA, C/D box 116-20	1.1263	0.891927	1.24948	0.000259997	0.00119147	0.000131953	-0.0413411	0.16191	-0.106771	0.977649	0.87904	0.930472
SNORD116-15	small nucleolar RNA, C/D box 116-15	1.27409	0.91862	0.970323	0.000104044	0.000880098	0.000614333	-0.0533843	0.0792695	-0.221355	0.96618	0.944359	0.772975
SNORD116-14	small nucleolar RNA, C/D box 116-14	1.56445	1.14453	1.30832	2.69802e-05	0.000206033	8.67234e-05	-0.016276	0.0057147	-0.223307	0.990633	0.9968	0.752775
SNORD116-1	small nucleolar RNA, C/D box 116-1	1.57373	1.44938	1.60585	0.0162828	0.0249486	0.0145955	-0.721029	0.224881	0.206055	0.392118	0.884541	0.897663
SNORD114-11	small nucleolar RNA, C/D box 114-11	-0.63623	-0.563477	-0.422445	0.0486087	0.0798283	0.19846	-0.122721	-0.020327	-0.0662435	0.680647	0.97059	0.868607
SNORD111	small nucleolar RNA, C/D box 111	1.50879	0.556315	1.05317	0.0272423	0.463756	0.119654	-0.0917969	0.0505462	-0.102865	0.966668	0.9828	0.96208
SNORD105B	small nucleolar RNA, C/D box 105B	0.754557	0.724609	0.586806	0.00768752	0.00965936	0.0293286	0.0566406	0.062717	0.0371094	0.910062	0.897274	0.948744
SNORD104	small nucleolar RNA, C/D box 104	-0.722982	-0.952148	-0.563504	0.0105476	0.00204144	0.0378872	0.0950521	0.174136	0.161133	0.780735	0.470998	0.52451
SNORA7B	small nucleolar RNA, H/ACA box 7B	-0.912435	-0.904297	-0.723551	0.00447299	0.00472945	0.0167164	0.0852865	-0.228154	-0.310547	0.936528	0.752775	0.609019
SNORA70G	small nucleolar RNA, H/ACA box 70G	0.763997	0.605469	0.378676	0.0162417	0.0502012	0.234179	-0.0419922	-0.152289	0.662435	0.988395	0.946418	0.584111
SNORA66	small nucleolar RNA, H/ACA box 66	-0.747721	-0.674805	-0.356038	0.0097569	0.0170629	0.205905	0.44401	0.283709	0.442057	0.469242	0.723824	0.472407
SNORA65	small nucleolar RNA, H/ACA box 65	-0.888997	-0.904297	-0.728841	0.0239935	0.0220173	0.0599948	0.107422	0.00707104	0.467122	0.833797	0.993646	0.0719792
SNORA6	small nucleolar RNA, H/ACA box 6	-0.967122	-0.944336	-0.83412	0.000464989	0.000543766	0.00121997	0.110026	-0.159614	0.282227	0.918405	0.863785	0.690654
SNORA5C	small nucleolar RNA, H/ACA box 5C	-0.698893	-0.237956	-0.394721	0.0146544	0.44172	0.159053	0.192383	-0.065719	0.0608724	0.794897	0.95294	0.957354
SNORA5A	small nucleolar RNA, H/ACA box 5A	-0.623698	-0.465495	-0.366184	0.015568	0.0625722	0.146299	0.18457	0.470794	0.463216	0.845705	0.409847	0.420049
SNORA50C	small nucleolar RNA, H/ACA box 50C	-2.10221	-2.23828	-2.30471	0.000205842	0.000137313	0.000114541	-0.144531	0.299244	0.521159	0.941301	0.84329	0.648739
SNORA4	small nucleolar RNA, H/ACA box 4	-0.788737	-1.41309	-0.885118	0.00827027	0.000207594	0.00417549	-0.171549	-0.111183	-0.201497	0.830209	0.907022	0.787021
SNORA3B	small nucleolar RNA, H/ACA box 3B	-0.814128	-0.839193	-0.678006	0.0292774	0.0251862	0.0660882	0.0703125	0.18788	0.50944	0.97059	0.900357	0.582552
SNORA26	small nucleolar RNA, H/ACA box 26	-0.969076	-0.689779	-0.482693	0.00126185	0.00994495	0.0583241	0.00813802	0.474284	0.167969	0.996054	0.480616	0.88398
SNORA21	small nucleolar RNA, H/ACA box 21	-0.940104	-1.17969	-0.89719	0.00136423	0.000310954	0.00184395	0.0540365	0.0559172	0.0390625	0.932549	0.92927	0.955825
SNORA13	small nucleolar RNA, H/ACA box 13	-1.27702	-1.02995	-1.1091	0.00250264	0.00904072	0.00588129	0.242839	0.30353	0.565755	0.485685	0.326631	0.0346595
SNHG8	small nucleolar RNA host gene 8	-0.993815	-0.90625	-0.800537	2.14319e-05	3.86452e-05	8.71062e-05	0.284505	0.337782	0.291667	0.098307	0.0469721	0.0890402
SNHG7	small nucleolar RNA host gene 7	-1.04134	-0.755534	-0.662028	0.000505717	0.00391635	0.00855046	0.267578	-0.0892108	0.208659	0.840439	0.962734	0.888077
SNHG3	small nucleolar RNA host gene 3	-0.72819	-0.945312	-0.667942	0.00993263	0.0020899	0.0159124	0.226888	0.142795	0.579427	0.813024	0.902487	0.314095
SNHG16	small nucleolar RNA host gene 16	0.748047	0.344076	0.283502	0.00338763	0.137327	0.231612	-0.055013	-0.0904767	0.0143229	0.948933	0.900897	0.989364
SNHG10	small nucleolar RNA host gene 10	-1.47005	-1.22005	-1.37587	0.00167886	0.00528708	0.00254159	0.129232	0.228751	0.503906	0.879393	0.726893	0.235624
SNAPC5	small nuclear RNA activating complex polypeptide 5	-0.739258	-0.0869141	-0.561279	0.00408128	0.787181	0.0193738	0.080074	0.319723	-0.0813877	0.905355	0.343294	0.903498
SNAPC4	small nuclear RNA activating complex polypeptide 4	-0.958008	-0.561523	-0.742839	9.93199e-05	0.00312119	0.000520174	0.0638021	0.22054	0.0498047	0.895573	0.3875	0.923729
SNAPC3	small nuclear RNA activating complex polypeptide 3	1.0293	0.828776	0.957194	2.7757e-05	0.000115173	4.44712e-05	0.0494792	0.110677	-0.00911458	0.83428	0.470318	0.98041
SNAP25	synaptosome associated protein 25kDa	2.00944	2.34082	2.2672	2.23054e-05	8.83893e-06	1.04322e-05	0.120117	0.301053	0.242187	0.6743	0.101893	0.215092
SNAP23	synaptosome associated protein 23kDa	0.925456	0.548177	0.699056	0.000466871	0.0118228	0.00282909	0.175781	0.0956308	0.0748698	0.248733	0.653707	0.759172
SNAI2	snail family zinc finger 2	1.57227	-0.331055	-0.277262	0.000317716	0.359362	0.461879	-0.0501302	-0.17542	-0.0358073	0.924945	0.561378	0.95294
SMYD5	SMYD family member 5	-0.707031	-0.403646	-0.546251	0.00107994	0.0280052	0.00536426	0.0579427	-0.0581959	0.0348307	0.879589	0.878716	0.939462
SMYD2	SET and MYND domain containing 2	-1.55924	-0.436849	-0.684787	6.61664e-06	0.0182706	0.0012819	0.119792	0.115922	0.120443	0.623889	0.640894	0.620785
SMURF1	SMAD specific E3 ubiquitin protein ligase 1	0.721354	0.663411	0.677572	5.96326e-05	0.000104659	9.06067e-05	-0.178385	-0.148329	-0.0390625	0.113248	0.210734	0.867851
SMU1	smu-1 suppressor of mec-8 and unc-52 homolog (C. elegans)	-0.645833	-0.445312	-0.543945	0.00198344	0.0173506	0.00565153	-0.138021	0.0768953	0.0683594	0.526964	0.799315	0.82934
SMTN	smoothelin	0.607096	0.562174	0.278076	0.00788138	0.0120906	0.206323	-0.0673828	-0.310276	-0.200846	0.894095	0.187955	0.485528
SMPDL3A	sphingomyelin phosphodiesterase acid like 3A	1.22445	0.921387	1.24639	0.000146284	0.000942298	0.000130718	0.160156	0.259693	-0.047526	0.642115	0.319882	0.934562
SMPD1	sphingomyelin phosphodiesterase 1	1.09473	-0.28776	0.466173	0.00252148	0.417342	0.150047	-0.230469	-0.239873	-0.0605469	0.297821	0.27022	0.891772
SMKR1	small lysine-rich protein 1	-0.597982	-0.390625	-0.42022	0.00227516	0.0256509	0.0176318	0.117188	0.177337	0.139323	0.669133	0.407339	0.572051
SMIM8	small integral membrane protein 8	-0.608724	0.0302734	-0.132514	0.00157982	0.907886	0.480545	-0.306315	-0.0445421	-0.0436198	0.483288	0.963684	0.96474
SMIM19	small integral membrane protein 19	-1.13867	-1.1071	-0.870931	0.0309971	0.0354228	0.0960024	0.0094401	0.0391529	-0.107747	0.99227	0.962874	0.859321
SMIM14	small integral membrane protein 14	-0.588867	0.435872	0.186469	0.0447391	0.138552	0.595306	0.477214	0.1756	-0.194661	0.0571722	0.645045	0.587165
SMIM13	small integral membrane protein 13	1.83529	0.760417	1.28855	1.18173e-05	0.00356462	0.000119618	-0.0820313	-0.149486	-0.1875	0.694966	0.312381	0.169337
SMG7	SMG7 nonsense mediated mRNA decay factor	0.981771	0.676432	0.802897	8.42774e-06	8.93092e-05	2.92052e-05	-0.0800781	-0.147714	-0.0768229	0.519948	0.121647	0.548745
SMG5	SMG5 nonsense mediated mRNA decay factor	0.879232	0.292643	0.353027	9.73646e-05	0.0606536	0.0257183	-0.0572917	-0.126013	0.121745	0.833307	0.479045	0.502124
SMG1P3	SMG1 pseudogene 3	-0.66276	-0.693359	-0.292535	0.0479651	0.039159	0.431178	-0.0175781	0.0417752	0.113281	0.988412	0.96813	0.88725
SMARCD1	SWI/SNF related, matrix associated, actin dependent regulator of chromatin, subfamily d, member 1	1.3291	0.923503	1.15023	5.93961e-06	5.50169e-05	1.32258e-05	-0.077474	-0.0313947	0.00976563	0.799779	0.94147	0.984922
SMARCA2	SWI/SNF related, matrix associated, actin dependent regulator of chromatin, subfamily a, member 2	1.00618	0.405924	0.65153	0.000191553	0.0415447	0.00317551	0.211263	0.319661	0.270182	0.453905	0.175222	0.278808
SMARCA1	SWI/SNF related, matrix associated, actin dependent regulator of chromatin, subfamily a, member 1	1.4974	0.466146	1.12305	4.47117e-06	0.00682183	2.4227e-05	-0.211589	-0.0985605	-0.139974	0.240859	0.721653	0.530435
SMAD9	SMAD family member 9	0.685872	0.0771484	0.289008	0.00364681	0.792755	0.183172	0.0348307	0.0190972	-0.159505	0.959933	0.979301	0.678408
SLPI	secretory leukocyte peptidase inhibitor	-1.58431	-3.90983	-3.22569	0.000447452	1.79559e-06	5.12479e-06	0.685547	0.689381	0.602865	6.77553e-05	6.77553e-05	0.000171942
SLITRK5	SLIT and NTRK like family member 5	1.16715	0.781738	1.14228	0.000770643	0.00909624	0.00088528	-0.0143229	0.10234	0.105794	0.989364	0.883202	0.876872
SLIRP	SRA stem-loop interacting RNA binding protein	-1.09831	-0.152344	-0.489638	0.00103162	0.66405	0.0798797	0.290365	0.267433	0.077474	0.158516	0.204193	0.846457
SLFN5	schlafen family member 5	-0.728516	0.487956	-0.16748	0.00643119	0.0506485	0.570368	0.203776	0.168746	0.177734	0.796409	0.845107	0.832161
SLFN12	schlafen family member 12	0.954427	1.19824	1.07924	0.000562777	0.00012808	0.000252578	0.0986328	0.00764974	-0.101888	0.846509	0.992811	0.838962
SLC9A8	solute carrier family 9 member A8	-0.839518	0.100586	-0.0808919	0.00176711	0.745492	0.802223	-0.0719401	-0.121347	0.0611979	0.909384	0.81164	0.926358
SLC9A1	solute carrier family 9 member A1	0.730469	0.591797	0.75708	0.000624219	0.00241431	0.000491896	-0.0247396	-0.29617	-0.0485026	0.982501	0.556732	0.963357
SLC7A6OS	solute carrier family 7 member 6 opposite strand	-0.653971	-0.861979	-0.449571	0.0124203	0.0024381	0.0734545	0.13737	0.230487	-0.211589	0.813759	0.60545	0.651695
SLC7A2	solute carrier family 7 member 2	1.18555	0.639323	1.04612	6.14553e-06	0.000306614	1.22954e-05	0.0384115	0.0792824	0.151693	0.775127	0.374193	0.0430402
SLC7A1	solute carrier family 7 member 1	0.810872	-0.154297	0.182943	0.00024528	0.395202	0.294907	-0.244141	-0.244068	-0.00911458	0.0536742	0.0537187	0.98147
SLC6A8	solute carrier family 6 member 8	-0.839844	0.195964	-0.0928277	0.000738252	0.373519	0.727938	0.078125	0.0338542	0.188151	0.829408	0.945358	0.403203
SLC6A17	solute carrier family 6 member 17	1.21875	0.520508	0.841526	0.000112333	0.0209967	0.00125079	0.327799	0.472421	0.316732	0.447658	0.196372	0.471075
SLC50A1	solute carrier family 50 member 1	-1.21224	-0.102539	-0.449219	7.1238e-06	0.533932	0.00396446	-0.0338542	-0.0190972	0.0722656	0.958473	0.977657	0.888077
SLC4A7	solute carrier family 4 member 7	0.681315	0.654297	0.871989	0.000146219	0.00018959	2.92052e-05	-0.00325521	0.0880715	0.0442708	0.9968	0.85384	0.942112
SLC44A1	solute carrier family 44 member 1	0.907552	-0.157878	0.347765	4.66848e-05	0.298559	0.0185115	-0.0110677	0.177156	0.149089	0.954647	0.0128524	0.0329915
SLC43A2	solute carrier family 43 member 2	-0.761068	-0.391276	-0.658854	0.0025326	0.0796261	0.00607179	0.0625	0.218153	0.139323	0.912191	0.479612	0.729519
SLC39A9	solute carrier family 39 member 9	0.739909	0.435547	0.570312	0.000628353	0.0156104	0.00330463	-0.141276	-0.134874	0.014974	0.469882	0.501859	0.973234
SLC39A8	solute carrier family 39 member 8	1.08138	0.820964	1.00846	8.66785e-06	4.91356e-05	1.27476e-05	0.470703	0.503472	0.561849	4.17111e-05	2.70239e-05	1.25567e-05
SLC39A7	solute carrier family 39 member 7	0.942708	1.48177	1.26839	1.78336e-05	1.47708e-06	3.32637e-06	-0.0201823	-0.0644531	0.0566406	0.941956	0.712315	0.761477
SLC39A6	solute carrier family 39 member 6	3.23503	2.97591	3.20329	1.48908e-08	2.4163e-08	1.48908e-08	0.0240885	0.100948	-0.0351562	0.933911	0.502871	0.892563
SLC38A3	solute carrier family 38 member 3	1.49219	1.35514	1.3807	1.72755e-05	3.25638e-05	2.88879e-05	-0.208008	-0.431496	-0.349609	0.378645	0.0290251	0.0789406
SLC36A1	solute carrier family 36 member 1	0.958008	0.119466	0.482422	9.89016e-05	0.549529	0.00772281	-0.15625	-0.193757	0.00195313	0.798147	0.724636	0.998581
SLC35G2	solute carrier family 35 member G2	0.604818	-0.0403646	0.507921	0.0407171	0.933472	0.0841972	-0.0771484	0.0624638	0.124349	0.954181	0.964892	0.91444
SLC35G1	solute carrier family 35 member G1	0.683268	0.339844	0.438856	0.00389236	0.115146	0.0421295	0.0494792	0.156395	-0.0852865	0.951277	0.762699	0.898997
SLC35F2	solute carrier family 35 member F2	0.848307	0.754232	0.780707	0.000344146	0.000748517	0.00059409	0.0540365	0.0696976	0.141276	0.876083	0.822814	0.503481
SLC35E3	solute carrier family 35 member E3	0.956706	0.541667	0.853244	0.000656744	0.0198472	0.00137536	-0.256836	-0.12415	-0.0914714	0.301204	0.741622	0.832188
SLC35D2	solute carrier family 35 member D2	0.837565	1.02962	1.09682	6.30226e-05	1.66057e-05	1.12376e-05	-0.424805	-0.257306	-0.150065	0.0260544	0.209388	0.577789
SLC35D1	solute carrier family 35 member D1	2.20312	1.64388	1.91357	8.73042e-07	3.73022e-06	1.6413e-06	-0.129557	-0.105306	-0.0859375	0.752775	0.815341	0.86229
SLC35C2	solute carrier family 35 member C2	-1.05404	0.126302	-0.415256	0.000141412	0.595494	0.0372663	0.16862	0.0722475	0.224609	0.48938	0.850531	0.285115
SLC35B2	solute carrier family 35 member B2	0.901042	0.893229	1.09559	9.64519e-05	0.000102045	2.68427e-05	-0.0865885	-0.0311415	0.129557	0.659226	0.919264	0.400401
SLC35B1	solute carrier family 35 member B1	2.12044	1.97331	1.80838	7.86729e-06	1.17529e-05	2.0751e-05	0.047526	0.103082	0.0078125	0.90805	0.72706	0.9896
SLC35A4	solute carrier family 35 member A4	-0.922526	-0.0195312	-0.383789	0.000124175	0.945617	0.0259198	-0.00651042	-0.0711444	0.0332031	0.992998	0.880642	0.956672
SLC35A1	solute carrier family 35 member A1	1.19792	0.0654297	0.499457	0.00012709	0.837502	0.0261292	-0.0563151	0.0459165	-0.130534	0.874404	0.904762	0.574759
SLC33A1	solute carrier family 33 member 1	-0.773763	-0.3125	-0.624132	0.00473808	0.227413	0.0160485	-0.0709635	0.110677	0.0563151	0.865711	0.74684	0.901826
SLC30A4	solute carrier family 30 member 4	0.649902	0.243001	0.215752	0.0261189	0.451344	0.515383	-0.104167	-0.11688	-0.112956	0.749569	0.703362	0.718681
SLC30A3	solute carrier family 30 member 3	0.699544	-0.0139974	0.322781	0.000760559	0.962003	0.0578056	-0.0777995	-0.0138346	-0.113607	0.853905	0.982707	0.750189
SLC2A3	solute carrier family 2 member 3	-2.61198	-0.947591	-2.12454	0.000606616	0.124033	0.00229788	-0.181966	-0.818359	-0.266602	0.838363	0.0669515	0.721821
SLC29A3	solute carrier family 29 member 3	-0.818685	-0.602865	-0.904731	0.00071149	0.00487418	0.000367234	0.215495	0.0293511	0.220378	0.580547	0.970888	0.566736
SLC27A4	solute carrier family 27 member 4	-1.09701	-0.84375	-1.06312	4.98406e-05	0.000276889	6.04905e-05	-0.0979818	-0.0689381	-0.000651042	0.808457	0.883924	0.999144
SLC26A10	solute carrier family 26 member 10	0.79541	0.256673	0.238987	0.0267124	0.532472	0.567942	-0.116862	0.0614601	-0.104329	0.892754	0.953824	0.906686
SLC25A46	solute carrier family 25 member 46	0.803385	0.533529	0.416775	1.80798e-05	0.00026251	0.00130974	-0.0755208	0.039171	-0.0520833	0.770939	0.908725	0.86574
SLC25A4	solute carrier family 25 member 4	0.673828	0.181641	0.235731	0.00127601	0.338992	0.192272	-0.136066	-0.265009	-0.180338	0.408437	0.0493186	0.213951
SLC25A38	solute carrier family 25 member 38	0.944661	0.285807	0.370443	0.00026251	0.146373	0.0578946	-0.0657552	0.139395	-0.00390625	0.831918	0.500735	0.993913
SLC25A36	solute carrier family 25 member 36	-0.928385	-1.45312	-1.5698	0.00776091	0.000467184	0.000282015	0.111003	0.078125	-0.0104167	0.863204	0.915126	0.991966
SLC25A33	solute carrier family 25 member 33	0.938151	0.105143	0.205621	0.000424887	0.693757	0.361444	0.0110678	-0.155691	-0.176433	0.987674	0.628806	0.556112
SLC25A22	solute carrier family 25 member 22	0.602865	1.64095	1.141	0.0294947	6.40881e-05	0.000698713	0.120443	0.104619	0.184245	0.831143	0.861949	0.688934
SLC25A20	solute carrier family 25 member 20	-1.01823	-0.173177	-0.67098	3.0808e-05	0.273008	0.000466221	0.0208333	-0.0157878	0.148438	0.984922	0.98931	0.826308
SLC25A16	solute carrier family 25 member 16	-0.919596	-0.625326	-0.636719	0.00275617	0.0245444	0.0224029	0.129232	0.159017	-0.124023	0.855217	0.806897	0.864352
SLC25A15	solute carrier family 25 member 15	-1.19987	0.070638	-0.483236	8.01299e-05	0.8063	0.0219157	-0.203451	0.168204	0.0677083	0.693126	0.76753	0.933359
SLC25A13	solute carrier family 25 member 13	-1.10807	-0.298828	-0.626682	1.66057e-05	0.0469692	0.000687393	0.093099	0.128653	0.0690104	0.539756	0.310717	0.704296
SLC25A10	solute carrier family 25 member 10	-0.816732	0.421875	-0.0430773	0.000159053	0.0102298	0.850294	0.145833	0.239439	0.300781	0.445992	0.126317	0.0484087
SLC22A5	solute carrier family 22 member 5	-1.04199	-0.372721	-0.769911	0.000199602	0.0711848	0.00144558	-0.165365	-0.120515	-0.0491536	0.713013	0.816729	0.94603
SLC22A3	solute carrier family 22 member 3	0.88151	1.54427	1.20416	0.00319165	8.51194e-05	0.000431473	0.325521	-0.00113932	0.304688	0.277836	0.99894	0.323388
SLC1A4	solute carrier family 1 member 4	1.66699	0.567708	0.891927	1.75345e-05	0.0156231	0.001049	-0.222656	-0.0846897	-0.0455729	0.424286	0.855609	0.938478
SLC17A5	solute carrier family 17 member 5	1.1556	-0.213867	0.163249	5.48968e-05	0.277086	0.436103	-0.106445	-0.122866	-0.077474	0.756527	0.700586	0.846039
SLC16A9	solute carrier family 16 member 9	1.54069	0.480143	0.764269	8.50836e-05	0.0727532	0.00740392	0.154948	0.264757	0.420898	0.626926	0.263819	0.0495137
SLC16A6	solute carrier family 16 member 6	-2.07585	0.358073	-0.311306	0.000120831	0.388093	0.468012	-0.205729	-0.263364	-0.0585938	0.67804	0.535049	0.94332
SLC16A5	solute carrier family 16 member 5	-1.21777	-0.859701	-0.992215	7.79683e-05	0.000759906	0.000295386	0.152995	-0.198875	-0.0442708	0.688578	0.540407	0.943996
SLC16A3	solute carrier family 16 member 3	-0.913411	-1.91146	-1.96392	0.00030073	3.15957e-06	2.74584e-06	-0.18099	-0.189851	-0.0859375	0.521694	0.488803	0.838234
SLC16A14	solute carrier family 16 member 14	1.77572	0.466634	1.18209	0.000108206	0.148265	0.00152241	-0.109375	-0.0332122	0.310547	0.881989	0.972938	0.470318
SLC16A10	solute carrier family 16 member 10	1.11882	0.860677	1.04419	0.000194931	0.00108859	0.000306842	0.0263672	0.063151	-0.177083	0.954193	0.852367	0.365963
SLC16A1	solute carrier family 16 member 1	0.672526	-0.433594	0.0180664	0.000567864	0.00871967	0.945391	0.0292969	-0.0164569	0.0696615	0.873519	0.941301	0.556112
SLC12A4	solute carrier family 12 member 4	0.779622	-0.112956	0.188287	0.00238347	0.697407	0.459894	-0.23112	-0.289533	-0.220703	0.0524822	0.0158091	0.0642063
SLC12A3	solute carrier family 12 member 3	-4.19076	-3.13053	-3.47933	2.9171e-08	2.45325e-07	1.2237e-07	-0.00813802	-0.24877	-0.286458	0.99227	0.421022	0.319602
SLC10A7	solute carrier family 10 member 7	0.761882	0.386556	0.520399	0.0134307	0.203348	0.0798409	0.19043	0.0598054	0.132161	0.647092	0.93052	0.793758
SLC10A3	solute carrier family 10 member 3	0.675781	0.964844	0.806098	0.000757191	7.32026e-05	0.000237425	-0.117188	-0.0503111	-0.233724	0.573997	0.874821	0.124118
SLAIN2	SLAIN motif family member 2	1.59701	1.70312	1.60373	4.8616e-06	3.45645e-06	4.78809e-06	-0.124349	-0.155093	-0.014974	0.412071	0.255622	0.966772
SKP2	S-phase kinase-associated protein 2, E3 ubiquitin protein ligase	-1.10286	-1.35872	-1.73041	9.59088e-06	3.10738e-06	9.83269e-07	5.55112e-17	-0.0709274	-0.0722656	1	0.835435	0.831496
SKIL	SKI-like proto-oncogene	0.782227	0.313151	0.478651	0.00172617	0.150766	0.0285866	0.0722656	-0.213379	0.0195313	0.739625	0.0965908	0.956661
SKA2	spindle and kinetochore associated complex subunit 2	0.730469	0.419596	0.374457	0.00124351	0.0302587	0.0509793	-0.0725911	0.0997179	-0.175781	0.892038	0.828198	0.607445
SIX4	SIX homeobox 4	0.975586	0.261068	0.398899	0.0010545	0.325198	0.110693	0.0735677	-0.0788122	0.0273438	0.838434	0.82178	0.95776
SIX1	SIX homeobox 1	0.75651	0.195638	0.395182	0.0112302	0.560639	0.172416	-0.0104167	0.141565	0.0572917	0.991288	0.771419	0.934095
SIRT1	sirtuin 1	0.649414	-0.285482	-0.0727539	0.00757758	0.224223	0.821352	-0.124349	0.00253183	-0.0175781	0.550666	0.995792	0.968217
SIRPA	signal regulatory protein alpha	0.840495	0.831055	0.934435	0.00828959	0.00885683	0.00443768	-0.0725911	-0.10999	-0.219076	0.928996	0.876026	0.666124
SIPA1L2	signal-induced proliferation-associated 1 like 2	1.01237	0.38737	0.496582	0.000931324	0.128937	0.0507579	0.0250651	0.163592	0.0250651	0.963684	0.51788	0.963684
SIN3A	SIN3 transcription regulator family member A	0.655599	0.0664062	0.189073	0.000208334	0.691194	0.152485	0.0598958	0.0812717	-0.0533854	0.828228	0.73573	0.853905
SIK2	salt inducible kinase 2	1.26562	0.934896	1.02051	3.10738e-06	1.71536e-05	9.97316e-06	-0.307292	-0.193902	-0.14388	0.0322414	0.209388	0.41482
SIDT1	SID1 transmembrane family member 1	0.816406	0.716634	0.895725	0.00549806	0.0116149	0.0031417	0.0800781	-0.113616	-0.19987	0.905627	0.847815	0.654655
SHTN1	shootin 1	-0.773763	0.094401	-0.00246853	0.00165257	0.736494	0.994602	-0.119466	-0.0753942	-0.20931	0.667211	0.828577	0.298535
SHROOM3	shroom family member 3	-1.09408	-0.956706	-1.09993	0.0017157	0.0039416	0.00165754	0.0328776	-0.0781431	0.189779	0.975811	0.931088	0.764889
SHOX2	short stature homeobox 2	1.25456	0.384115	0.610243	0.000961568	0.239464	0.0537914	-0.119792	-0.116844	-0.0286458	0.841054	0.846375	0.973876
SHFM1	split hand/foot malformation (ectrodactyly) type 1	-1.09115	0.152995	-0.219021	3.12861e-05	0.388419	0.185439	0.094401	0.0873119	0.03125	0.668565	0.705312	0.929423
SHANK3	SH3 and multiple ankyrin repeat domains 3	0.63151	0.610352	0.70931	0.00331289	0.00406806	0.00160152	0.0367839	0.148202	-0.0885417	0.968257	0.803338	0.904074
SH3RF1	SH3 domain containing ring finger 1	0.933268	0.931966	0.985623	0.00115714	0.0011668	0.000810758	-0.0563151	-0.154785	-0.0416667	0.922989	0.683994	0.948744
SH3GL2	SH3-domain GRB2-like 2	1.0498	0.792643	0.832845	0.0421717	0.125025	0.106433	-0.179688	0.160626	-0.0169271	0.476666	0.553401	0.977124
SH3D19	SH3 domain containing 19	-1.1543	-0.404948	-0.591417	5.28791e-05	0.0317643	0.00397355	0.169596	0.0766421	0.211589	0.62406	0.880627	0.483208
SH3BP4	SH3-domain binding protein 4	1.0026	0.406901	0.713053	1.69611e-05	0.00563826	0.000155862	-0.717122	-0.679326	-0.549479	0.000885577	0.00132949	0.00600444
SH3BP2	SH3-domain binding protein 2	-0.665039	-0.171224	-0.205675	0.022997	0.626289	0.538607	-0.236003	-0.0506004	0.0061849	0.15005	0.884931	0.991008
SH3BGRL2	SH3 domain binding glutamate rich protein like 2	0.705078	0.510091	0.626926	0.000252422	0.00206409	0.000543704	-0.00390625	0.0149378	0.0458984	0.993181	0.969451	0.873364
SH3BGRL	SH3 domain binding glutamate rich protein like	0.765299	0.692708	1.03741	0.00125316	0.00236252	0.000171382	-0.0625	0.16352	0.0436198	0.801391	0.264342	0.880486
SH2D3A	SH2 domain containing 3A	-0.709635	-0.308268	-0.493218	0.0107748	0.265384	0.0634854	-0.0491536	0.051794	0.227865	0.961817	0.959262	0.689939
SGTB	small glutamine rich tetratricopeptide repeat containing beta	0.858724	0.595378	0.458062	0.0013615	0.0122821	0.04569	-0.175781	-0.364312	-0.120117	0.786688	0.396149	0.875845
SGPL1	sphingosine-1-phosphate lyase 1	-1.49805	-1.75391	-1.2847	9.49827e-06	4.01902e-06	2.48934e-05	-0.078125	-0.00940394	-0.0488281	0.717035	0.981453	0.854746
SGK494	uncharacterized serine/threonine-protein kinase SgK494	-0.701986	-0.441081	-0.297472	0.0110123	0.0951486	0.282007	0.118164	0.333948	0.093099	0.907871	0.595574	0.932944
SGF29	SAGA complex associated factor 29	-1.0625	-1.4362	-1.36469	0.000111355	1.54905e-05	2.16901e-05	-0.220703	-0.121564	-0.0276693	0.173153	0.574281	0.946036
SGCE	sarcoglycan epsilon	1.3138	0.735677	0.846273	9.45891e-05	0.00395116	0.00165585	-0.106771	0.0176505	-0.12207	0.575583	0.964326	0.487067
SGCB	sarcoglycan beta	0.65625	-0.0917969	0.316895	0.00844346	0.774312	0.185783	-0.402344	-0.185601	-0.29362	0.0504432	0.486181	0.176447
SFXN4	sideroflexin 4	-0.858724	-0.358073	-0.605849	0.000148597	0.0295997	0.00144561	0.186523	0.188748	0.0999349	0.738512	0.734072	0.892754
SFXN2	sideroflexin 2	1.75977	2.26921	2.28445	1.17529e-05	2.89677e-06	2.79917e-06	0.0891927	0.12368	0.124023	0.803442	0.683886	0.682376
SFT2D2	SFT2 domain containing 2	0.878255	1.14583	1.27664	0.000595355	0.000105096	5.16343e-05	-0.166016	-0.119104	-0.0240885	0.423452	0.637558	0.959994
SFT2D1	SFT2 domain containing 1	-1.7347	0.0817057	-0.440701	2.41741e-05	0.814994	0.0762698	0.180339	0.190755	0.0826823	0.600425	0.564884	0.870934
SF3B6	splicing factor 3b subunit 6	-1.14583	-0.218099	-0.614529	9.00909e-06	0.120775	0.000495377	0.224609	0.208189	0.106771	0.107986	0.144227	0.585006
SF3B5	splicing factor 3b subunit 5	-0.77832	-0.00260417	-0.400635	0.000350336	0.99281	0.0198214	-0.0732422	0.0472367	0.0078125	0.904536	0.946036	0.993066
SF3B2	splicing factor 3b subunit 2	-0.738281	-0.0839844	-0.588433	3.66264e-05	0.519037	0.000160035	0.0657552	0.0367477	0.145182	0.735105	0.8844	0.245111
SF3A3	splicing factor 3a subunit 3	-0.738932	-0.630208	-0.80306	0.000284756	0.000807816	0.000164252	0.216797	0.233543	0.100911	0.0846004	0.0610214	0.559966
SF3A1	splicing factor 3a subunit 1	-0.598958	-0.348958	-0.467014	0.000657478	0.0171227	0.00321224	0.0611979	0.0767867	0.158854	0.725094	0.613722	0.139693
SETD5	SET domain containing 5	1.24447	0.858398	0.990262	2.18951e-06	1.75988e-05	7.54602e-06	-0.128903	-0.161832	-0.119142	0.254394	0.1254	0.307938
SETBP1	SET binding protein 1	0.695964	0.316081	0.400526	0.0143558	0.269985	0.148538	0.105794	0.204337	0.0309245	0.797571	0.472216	0.961646
SESN2	sestrin 2	1.24609	0.952799	1.10965	0.00013955	0.000806598	0.000296931	0.294271	-0.00036169	0.19401	0.0561203	0.999373	0.252623
SESN1	sestrin 1	1.29948	0.164062	0.479601	3.1659e-05	0.450136	0.0163451	-0.21875	-0.135001	-0.146159	0.186741	0.517602	0.461857
SERTAD4	SERTA domain containing 4	0.993652	-0.089681	0.165785	0.00264628	0.830395	0.649743	0.163411	0.158131	0.227865	0.900594	0.904781	0.842475
SERTAD2	SERTA domain containing 2	1.05762	0.250326	0.508002	8.3641e-06	0.0497693	0.000931324	-0.023763	-0.140932	0.00553385	0.97645	0.766263	0.994672
SERPINI1	serpin peptidase inhibitor, clade I (neuroserpin), member 1	1.43783	0.128906	0.781359	0.0179044	0.886557	0.195398	-0.296875	-0.0102901	-0.154297	0.291296	0.99043	0.705833
SERPINH1	serpin peptidase inhibitor, clade H (heat shock protein 47), member 1, (collagen binding protein 1)	1.38281	0.814453	1.11654	1.15285e-05	0.000359466	4.58281e-05	0.0638021	0.0604384	0.0325521	0.777246	0.79449	0.912908
SERPINE2	serpin peptidase inhibitor, clade E (nexin, plasminogen activator inhibitor type 1), member 2	1.87109	1.13574	1.41602	3.59354e-05	0.000940919	0.000221504	0.494792	0.587203	0.368815	0.00719753	0.00219089	0.0368298
SERPINB1	serpin peptidase inhibitor, clade B (ovalbumin), member 1	-0.670898	-0.449219	-0.483588	0.0250848	0.129642	0.101722	-0.277995	-0.137478	-0.142578	0.285977	0.723824	0.708778
SERBP1	SERPINE1 mRNA binding protein 1	-1.29427	-0.514974	-0.849067	9.2181e-06	0.0034617	0.000137663	0.141276	0.195168	0.301432	0.171892	0.0467668	0.00381659
2006-09-01	septin 6	0.656576	1	1.05729	0.00295882	0.000195707	0.000136784	-0.104167	-0.10055	-0.0891927	0.789659	0.800045	0.830799
2003-09-01	septin 3	1.52214	0.586589	0.961182	9.97316e-06	0.00459901	0.000194319	-0.23112	-0.251881	-0.135417	0.0564008	0.0369386	0.333707
2011-09-01	septin 11	0.88737	0.800781	0.837185	0.0010644	0.0020519	0.00154018	-0.116536	-0.0497323	-0.13151	0.680735	0.904719	0.617281
2010-09-01	septin 10	-0.998372	-0.293294	-0.81684	0.000437327	0.197561	0.00160824	0.0100936	0.053737	0.0934335	0.99043	0.931103	0.853417
SEPN1	selenoprotein N, 1	1.8916	1.4248	1.55745	2.39415e-06	1.11583e-05	6.73806e-06	-0.328125	-0.187174	-0.189453	0.125621	0.490348	0.48241
SEPHS1	selenophosphate synthetase 1	1.02897	0.953451	0.903754	4.16781e-05	6.82429e-05	9.80637e-05	-0.128906	-0.00647425	0.0423177	0.503877	0.9896	0.899426
SENP7	SUMO1/sentrin specific peptidase 7	0.740234	1.12174	0.908827	0.0389635	0.00412533	0.0138368	0.0559896	-0.101725	-0.31901	0.955259	0.902444	0.498382
SENP5	SUMO1/sentrin specific peptidase 5	-0.668294	-0.408203	-0.710151	0.00154167	0.0264155	0.00104782	-0.0126953	-0.00383391	0.0647786	0.986302	0.995818	0.90356
SENP2	SUMO1/sentrin/SMT3 specific peptidase 2	0.653646	0.171224	0.438314	0.000244385	0.210875	0.00320972	-0.132812	-0.0455006	-0.139974	0.619221	0.917033	0.588674
SEMA6D	semaphorin 6D	1.17057	0.771484	1.19908	9.63238e-06	0.000142432	8.56785e-06	-0.382161	-0.41947	-0.198568	0.447658	0.379231	0.785562
SEMA3C	semaphorin 3C	0.722656	-0.402344	-0.18099	0.000199602	0.00814572	0.218919	-0.19401	-0.299117	-0.24349	0.056991	0.005117	0.017589
SEMA3B	semaphorin 3B	-1.13607	-1.2627	-1.24463	6.15815e-05	3.16312e-05	3.44758e-05	-0.424805	-0.26114	-0.0514323	0.0281108	0.209388	0.910863
SELENBP1	selenium binding protein 1	0.604167	1.03516	0.678847	0.0072385	0.000239025	0.00361066	-0.111979	0.0810185	0.125	0.75578	0.847117	0.714788
SEL1L3	SEL1L family member 3	1.19336	0.740885	1.03996	1.76737e-05	0.000397953	4.35708e-05	0.0208333	0.121419	0.111979	0.965003	0.606796	0.651847
SECTM1	secreted and transmembrane 1	0.847331	1.29199	1.18275	0.00311719	0.000204419	0.000364923	-0.23112	-0.311149	-0.350261	0.322041	0.139979	0.0875332
SECISBP2L	SECIS binding protein 2 like	1.99186	1.39421	1.65932	2.26818e-06	1.66362e-05	6.08939e-06	-0.126302	0.0359881	-0.0605469	0.640333	0.938962	0.875907
SEC31A	SEC31 homolog A, COPII coat complex component	0.695312	0.871094	0.762044	0.00054344	0.000125403	0.000297548	-0.109375	-0.198604	-0.106771	0.0680034	0.00217964	0.0757448
SEC24D	SEC24 homolog D, COPII coat complex component	2.31771	2.28711	2.53988	2.64434e-06	2.78587e-06	1.57638e-06	-0.0722656	-0.0677445	-0.0716146	0.707132	0.735105	0.711576
SEC24A	SEC24 homolog A, COPII coat complex component	0.840169	1.71387	1.74533	0.000111539	1.57638e-06	1.47708e-06	-0.0188802	-0.0283565	0.0644531	0.949983	0.913933	0.728005
SEC14L1	SEC14 like lipid binding 1	0.822917	0.621745	0.402724	0.00120754	0.00680848	0.0609508	-0.0406901	0.139739	-0.111654	0.962022	0.802268	0.855082
SEC11C	SEC11 homolog C, signal peptidase complex subunit	0.652018	0.37207	0.334771	0.00982895	0.123022	0.169475	0.0429688	0.10451	-0.0257161	0.971827	0.917696	0.98461
SEC11A	SEC11 homolog A, signal peptidase complex subunit	0.920573	0.40625	0.711589	4.15563e-05	0.0077427	0.000222685	-0.0358073	-0.0200376	0.0260417	0.900712	0.953917	0.934562
SDR39U1	short chain dehydrogenase/reductase family 39U member 1	-0.829753	-0.322917	-0.506863	0.0113573	0.335646	0.107156	0.135091	0.102467	-0.0572917	0.68663	0.790954	0.906827
SDF2L1	stromal cell derived factor 2 like 1	1.09408	0.661784	0.598389	8.37851e-06	0.000205914	0.000397953	0.0758464	0.30816	0.350586	0.911821	0.366574	0.276371
SDF2	stromal cell derived factor 2	0.590169	0.609701	0.443712	0.00601328	0.00495134	0.0282704	0.197266	-0.0234556	0.0680339	0.350735	0.964588	0.85485
SDE2	SDE2 telomere maintenance homolog (S. pombe)	-0.790039	-0.52181	-0.589437	0.00196405	0.0215333	0.0112468	0.110677	-0.00392463	0.197591	0.809632	0.995952	0.556151
SDCCAG8	serologically defined colon cancer antigen 8	-0.616862	-0.748372	-0.562473	0.0100044	0.00320058	0.0165527	0.202799	0.316479	0.0120443	0.576797	0.267652	0.988858
SDC3	syndecan 3	1.09147	0.636719	1.09299	0.000177957	0.00555695	0.000176424	-0.330078	-0.158312	-0.14388	0.224691	0.696392	0.736841
SDC2	syndecan 2	1.99544	1.06771	1.38574	4.22569e-05	0.0024639	0.000459172	-1.3099	-1.25819	-1.48763	3.49441e-05	4.74895e-05	1.444e-05
SDC1	syndecan 1	1.3278	0.499674	0.92825	6.07302e-06	0.0030238	5.42907e-05	-0.13737	0.034469	-0.014974	0.603955	0.94244	0.978015
SCRN3	secernin 3	-0.967122	0.400716	0.0594889	0.00358207	0.189819	0.898588	0.0634766	0.14039	0.0426432	0.930153	0.792569	0.958536
SCRN1	secernin 1	1.05306	0.763021	0.772949	2.168e-05	0.000175698	0.000160437	-0.154297	-0.164931	-0.108724	0.404485	0.355095	0.631888
SCO1	SCO1 cytochrome c oxidase assembly protein	-1.3252	-0.174479	-0.69043	0.00012808	0.541747	0.00798204	0.197917	0.13303	0.326823	0.3401	0.61025	0.0670427
SCNN1A	sodium channel epithelial 1 alpha subunit	-1.50195	-0.236654	-0.687419	0.00221522	0.661006	0.111981	0.108073	0.174072	0.363118	0.863774	0.730278	0.276263
SCML2	sex comb on midleg-like 2 (Drosophila)	-0.703451	-0.503906	-0.422553	0.00241021	0.0167453	0.0400406	0.196615	0.0977828	-0.0061849	0.232017	0.685315	0.99043
SCMH1	sex comb on midleg homolog 1 (Drosophila)	0.923503	1.19206	1.10238	0.000197695	3.76167e-05	6.16447e-05	-0.111328	-0.185655	-0.0559896	0.400401	0.092356	0.775037
SCFD2	sec1 family domain containing 2	-0.957031	0.222331	-0.479791	0.000348187	0.309203	0.0226031	0.0458984	0.0722114	0.25	0.859111	0.730527	0.0437717
SCD5	stearoyl-CoA desaturase 5	2.4388	2.06315	2.24769	5.85556e-07	1.35262e-06	9.17173e-07	-0.10612	-0.119954	-0.0286458	0.798147	0.759429	0.964993
SCARNA9L	small Cajal body-specific RNA 9-like	2.14355	1.47201	2.15099	1.1953e-05	0.000138408	1.17529e-05	0.442383	0.376175	0.0823568	0.114559	0.199652	0.895573
SCARNA9	small Cajal body-specific RNA 9	2.63021	1.91895	2.75165	2.21778e-05	0.000173977	1.66057e-05	0.482096	0.390878	0.133138	0.329919	0.481377	0.891221
SCARNA7	small Cajal body-specific RNA 7	1.58952	0.939779	1.39535	0.000121766	0.00357672	0.000281731	0.352539	0.271665	0.266602	0.2519	0.435617	0.449827
SCARNA6	small Cajal body-specific RNA 6	1.19076	0.531576	0.830078	0.00718848	0.211343	0.0462601	-0.260091	0.23546	0.129232	0.866783	0.884541	0.947709
SCARNA5	small Cajal body-specific RNA 5	1.22005	0.561849	0.652317	0.000751414	0.0578056	0.0293187	0.00292969	0.36216	0.194661	0.998423	0.580248	0.830119
SCARNA17	small Cajal body-specific RNA 17	0.857422	0.567057	0.683485	0.00197232	0.0214628	0.00777995	0.061849	0.105179	0.136719	0.901986	0.794222	0.698321
SCARNA12	small Cajal body-specific RNA 12	0.716146	0.464193	0.522895	0.00517893	0.0499174	0.0288409	0.0442708	0.173647	-0.0989583	0.973064	0.849412	0.929785
SCARB2	scavenger receptor class B member 2	0.596029	-0.273112	0.366591	0.00877441	0.215977	0.0886099	0.000651042	-0.0594256	-0.0611979	0.999039	0.879589	0.874373
SCARA3	scavenger receptor class A member 3	1.37826	-0.661133	0.206082	0.00170691	0.0816129	0.665722	-0.248698	-0.0866066	-0.212891	0.103414	0.73573	0.182134
SCAP	SREBF chaperone	0.616862	0.453776	0.362413	0.000568379	0.00399802	0.014539	-0.078776	-0.167245	0.0957031	0.863686	0.593292	0.819134
SCAMP3	secretory carrier membrane protein 3	-0.864583	0.467448	-0.140462	0.000196527	0.00943739	0.46623	0.139323	0.0631149	0.158854	0.375048	0.797119	0.282346
SCAI	suppressor of cancer cell invasion	-0.601237	-0.330404	-0.221517	0.00416198	0.0842925	0.266587	0.00716146	-0.0868779	-0.0660807	0.993913	0.895166	0.925858
SBNO1	strawberry notch homolog 1 (Drosophila)	-0.977865	-0.135417	-0.449788	0.00074609	0.644349	0.0578381	0.240234	0.207646	0.141276	0.168428	0.255584	0.526964
SATB2	SATB homeobox 2	1.65495	0.943359	1.25469	1.14918e-06	2.54395e-05	4.76826e-06	0.130534	0.0515951	-0.0247396	0.62992	0.902232	0.962143
SATB1	SATB homeobox 1	1.23698	0.737305	1.10715	0.000142592	0.00396344	0.000293256	0.175781	0.14775	-0.014974	0.342742	0.467484	0.974771
SAT1	spermidine/spermine N1-acetyltransferase 1	1.16895	-0.904948	0.154812	6.26694e-05	0.000337945	0.482376	-0.441081	-0.730541	-0.413411	0.013633	0.000414568	0.0194824
SARS	seryl-tRNA synthetase	-0.958984	0.0123698	-0.353923	9.49827e-06	0.950833	0.00564396	0.305339	0.103913	0.190104	0.0580105	0.686713	0.296785
SARNP	SAP domain containing ribonucleoprotein	-0.66862	-0.482422	-0.475396	0.00158581	0.0112743	0.012196	0.194336	-0.134693	-0.112956	0.718059	0.83249	0.870241
SAR1B	secretion associated Ras related GTPase 1B	-0.871094	0.305339	-0.137967	0.000190138	0.0746535	0.477219	0.175781	0.0926107	0.177083	0.629888	0.853905	0.626926
SAP30BP	SAP30 binding protein	-0.64388	-0.133138	-0.604357	0.00089595	0.460948	0.00134243	-0.0585938	0.127387	-0.0514323	0.917612	0.754811	0.930034
SAP130	Sin3A associated protein 130kDa	1.25456	0.438151	0.586534	4.76488e-06	0.00364176	0.000565718	-0.14974	-0.182653	-0.0572917	0.284115	0.162202	0.808457
SAMHD1	SAM domain and HD domain 1	0.760417	0.988932	0.925781	3.63334e-05	7.25671e-06	1.03362e-05	0.0123698	0.0898438	0.0983073	0.963193	0.436228	0.371218
SAMD9L	sterile alpha motif domain containing 9-like	1.65234	2.33073	2.29405	0.000183037	1.95542e-05	2.16901e-05	-0.299154	-0.1807	-0.17806	0.198782	0.545801	0.555656
SAMD9	sterile alpha motif domain containing 9	1.10514	1.05013	0.969754	0.000176424	0.000247068	0.000414818	-0.0354818	0.0354094	-0.102214	0.933158	0.933246	0.70914
SAMD11	sterile alpha motif domain containing 11	0.982096	0.861003	0.829698	0.00198979	0.00445657	0.00555899	0.30599	0.439128	0.307617	0.264281	0.0775286	0.260536
SAMD1	sterile alpha motif domain containing 1	0.751628	-0.00520833	0.478244	0.00235773	0.989644	0.0300166	0.0996094	-0.00202546	0.0416667	0.822814	0.99809	0.945656
SACS	sacsin molecular chaperone	-0.594076	0.109701	0.185683	0.011452	0.705298	0.463732	0.0517435	0.120078	0.167972	0.933616	0.790074	0.656103
SAAL1	serum amyloid A like 1	-0.849284	-0.222331	-0.457086	0.00306843	0.437674	0.0751413	0.105469	0.113751	-0.0205077	0.844058	0.825576	0.97979
S1PR3	sphingosine-1-phosphate receptor 3	1.95898	1.53385	1.81467	0.000429445	0.00209744	0.000710175	-0.469727	0.151295	0.197266	0.698354	0.938178	0.91149
S1PR1	sphingosine-1-phosphate receptor 1	1.83789	0.815104	0.835693	0.000754402	0.0674705	0.0610474	-0.077474	0.118236	-0.0833333	0.939462	0.893291	0.932549
S100P	S100 calcium binding protein P	-0.861979	-0.519531	-0.643338	0.00496967	0.0658013	0.0249988	0.00813802	-0.199816	-0.222982	0.994671	0.775127	0.738177
S100A16	S100 calcium binding protein A16	-0.732422	0.239258	-0.404812	0.0216589	0.503955	0.20563	0.158203	0.258174	0.139648	0.809632	0.610301	0.84132
S100A11	S100 calcium binding protein A11	-0.890951	0.272135	0.0716146	0.00116407	0.257124	0.827428	0.0598958	-0.0259693	-0.0729167	0.914913	0.969862	0.890468
S100A10	S100 calcium binding protein A10	-0.998698	0.208333	0.178548	2.62419e-05	0.154954	0.231876	-1.22721	-1.00383	-0.964193	3.49441e-05	0.000147456	0.000199002
RYK	receptor-like tyrosine kinase	-1.17773	-0.169271	-0.380615	1.54905e-05	0.31093	0.0185848	0.0553385	0.0713976	0.0371094	0.814258	0.734541	0.895488
RWDD2B	RWD domain containing 2B	-0.980143	-0.68457	-1.20679	0.000512615	0.00497744	0.000131953	0.0735677	0.127984	-0.03125	0.895653	0.770697	0.965644
RUVBL2	RuvB like AAA ATPase 2	-1.04492	-0.147786	-0.635796	1.3188e-05	0.30617	0.000337945	0.047526	-0.098452	0.124349	0.912643	0.75852	0.659384
RUVBL1	RuvB like AAA ATPase 1	-1.16667	-1.01497	-1.28136	6.18777e-05	0.000154997	3.4251e-05	0.178714	0.146714	0.237954	0.436228	0.570486	0.236145
RUSC2	RUN and SH3 domain containing 2	0.858398	0.979167	0.78144	0.00538527	0.00241531	0.00928476	0.107422	0.0591182	0.245443	0.799882	0.912463	0.356174
RUNX3	runt related transcription factor 3	0.654948	0.131836	0.198242	0.0270734	0.73195	0.565723	-0.102214	-0.122106	-0.102214	0.919062	0.897921	0.919062
RUNDC3B	RUN domain containing 3B	-0.78125	-2.13005	-1.36217	0.00878503	1.45024e-05	0.000266305	-0.271322	-0.52832	-0.435547	0.542663	0.112306	0.214717
RUFY2	RUN and FYVE domain containing 2	-0.765951	-0.549805	-0.608453	0.00026286	0.00225642	0.00118232	-0.147786	0.0686306	-0.200521	0.685084	0.895485	0.506285
RUBCN	RUN and cysteine rich domain containing beclin 1 interacting protein	0.965169	1.45215	1.17079	0.00198979	0.00013955	0.000568948	-0.0338542	-0.109863	0.0224609	0.958113	0.794296	0.973064
RTN4R	reticulon 4 receptor	0.628581	0.495117	0.580322	0.0212873	0.0640965	0.0316387	-0.0904948	-0.557255	-0.09375	0.903369	0.0853032	0.898622
RTN4IP1	reticulon 4 interacting protein 1	-0.826172	-0.627279	-0.943088	0.00187132	0.00977164	0.000796232	0.0192057	0.0890842	0.0748698	0.984976	0.906368	0.925236
RTFDC1	replication termination factor 2 domain containing 1	-1.23926	-0.317057	-0.752035	1.10343e-05	0.0443714	0.000281592	0.284505	0.259096	-0.0507813	0.209158	0.268318	0.920934
RTCA-AS1	RTCA antisense RNA 1	0.804362	0.186035	0.397	0.0192103	0.65692	0.254146	0.297852	0.114366	0.0927734	0.539908	0.884902	0.912735
RSPRY1	ring finger and SPRY domain containing 1	-0.992188	0.515951	-0.527045	1.17529e-05	0.000829943	0.000723851	-0.0218099	0.171459	0.144206	0.951318	0.220641	0.336783
RSBN1L	round spermatid basic protein 1-like	0.657227	0.321615	0.514513	0.00210822	0.0857463	0.00913575	-0.00520834	0.0301649	0.115885	0.993181	0.950393	0.680317
RRS1	ribosome biogenesis regulator homolog	-1.19694	-0.894531	-0.975288	9.01632e-05	0.000605737	0.000343197	0.0651042	0.0902235	0.142904	0.8785	0.807206	0.621849
RRP9	ribosomal RNA processing 9, small subunit (SSU) processome component, homolog (yeast)	-0.626302	-0.744141	-0.60848	0.0468012	0.0204201	0.0530162	0.070638	0.0392433	0.023763	0.920545	0.962874	0.978533
RRP8	ribosomal RNA processing 8, methyltransferase, homolog (yeast)	-0.805339	-0.362956	-0.615234	0.000810637	0.0662599	0.00441192	-0.0738932	0.110912	0.19987	0.897274	0.816733	0.567895
RRP36	ribosomal RNA processing 36	-0.625651	0.318359	-0.0914714	0.00050167	0.0278158	0.593495	0.179036	0.136032	0.201172	0.19074	0.374593	0.129204
RRP1B	ribosomal RNA processing 1B	-0.683594	-0.774089	-0.715169	0.000128282	5.57774e-05	9.53907e-05	0.104167	0.0155165	0.162109	0.534434	0.965977	0.226498
RRP12	ribosomal RNA processing 12 homolog	-1.25293	0.0325521	-0.569363	3.17669e-05	0.91339	0.00506876	0.156901	0.210847	0.445964	0.608809	0.412071	0.0331727
RRP1	ribosomal RNA processing 1	-1.44727	-0.820312	-1.22127	7.44524e-06	0.000276902	2.0751e-05	0.298828	0.096951	0.225911	0.0252199	0.625173	0.0940533
RRN3	RRN3 homolog, RNA polymerase I transcription factor	-0.605143	-0.180664	-0.386095	0.00618658	0.42907	0.0606946	0.125651	0.128346	0.202474	0.739592	0.730896	0.475542
RRM2B	ribonucleotide reductase regulatory TP53 inducible subunit M2B	0.832031	0.472331	0.747206	0.00813783	0.112222	0.0147118	-0.21875	-0.0916884	-0.264648	0.554872	0.873554	0.421619
RRAGD	Ras related GTP binding D	1.06055	0.494141	0.66371	0.00106541	0.0685139	0.0173301	-0.441081	-0.197049	-0.338542	0.0345111	0.457538	0.113248
RRAGA	Ras related GTP binding A	1.41732	1.93294	1.55008	6.14553e-06	1.23371e-06	3.73441e-06	-0.028646	0.218051	0.0338523	0.937378	0.133159	0.92098
RPUSD3	RNA pseudouridylate synthase domain containing 3	-0.86263	0.0950521	-0.226508	0.00272996	0.78707	0.425497	-0.111328	-0.188007	0.00976568	0.728465	0.422973	0.987645
RPUSD2	RNA pseudouridylate synthase domain containing 2	-0.698242	-0.464844	-0.695584	0.00316635	0.030358	0.00324265	0.0244141	-0.00269459	0.163737	0.981473	0.998144	0.795644
RPS6KB2	ribosomal protein S6 kinase B2	1.17253	1.83822	1.59578	3.61223e-05	2.64434e-06	5.60072e-06	-0.177409	-0.136068	-0.0130208	0.552434	0.697045	0.984887
RPS6KA3	ribosomal protein S6 kinase A3	1.26432	0.582031	1.00553	2.09411e-06	0.000234843	7.31482e-06	0.124349	0.0831525	-0.0364583	0.444839	0.689004	0.903369
RPS5	ribosomal protein S5	-0.598958	0.016276	-0.0827908	0.000182133	0.932591	0.545386	0.32487	0.306749	0.247396	0.0456761	0.058924	0.142522
RPS4X	ribosomal protein S4, X-linked	-0.903646	-0.750977	-0.946262	0.0176295	0.0436569	0.0137353	0.222656	0.157444	0.0957031	0.790555	0.872105	0.933932
RPS27A	ribosomal protein S27a	-1.25651	-0.622396	-0.901259	0.00222665	0.0846961	0.0155177	0.0016276	-0.00459346	0.0442708	0.99894	0.997352	0.968184
RPS26	ribosomal protein S26	-1.07975	-0.537435	-0.86773	0.00163902	0.0689112	0.0062627	0.291341	0.0246492	0.0970052	0.59925	0.983477	0.915993
RPS20	ribosomal protein S20	-0.659831	-0.616862	-0.582981	0.00367851	0.00550424	0.00769404	0.0611979	0.202727	0.0690104	0.926442	0.603609	0.914421
RPS17P16	ribosomal protein S17 pseudogene 16	-1.08529	-0.25	-0.284342	0.00690471	0.575454	0.51018	0.208333	0.0424624	0.121094	0.746961	0.969083	0.882935
RPS15A	ribosomal protein S15a	-0.787435	-0.812174	-0.669542	0.0107763	0.00905815	0.0254032	-0.0690104	-0.166992	0.165365	0.945534	0.818119	0.82144
RPS15	ribosomal protein S15	-0.812826	-0.238932	-0.476671	0.00032591	0.175555	0.00922741	0.579102	0.2196	0.176432	0.104356	0.700542	0.781802
RPS14	ribosomal protein S14	-0.657227	-0.030599	-0.310221	0.000145706	0.868236	0.0153845	0.364583	0.154225	-0.0198568	0.0460022	0.532751	0.97059
RPRD2	regulation of nuclear pre-mRNA domain containing 2	0.942708	0.0859375	0.436361	1.50637e-05	0.561734	0.00225886	-0.0794271	-0.150029	0.047526	0.559356	0.140041	0.793522
RPP40	ribonuclease P/MRP 40kDa subunit	-0.777669	0.164388	-0.48291	0.00933885	0.638971	0.0893427	0.207031	0.482024	0.350911	0.667925	0.129742	0.322184
RPP38	ribonuclease P/MRP 38kDa subunit	-0.900391	-0.275391	-0.565972	0.000816634	0.226523	0.0135939	0.15918	0.177789	-0.00878906	0.303423	0.229321	0.983392
RPP21	ribonuclease P/MRP 21kDa subunit	-1.21126	-0.0641276	-0.696587	0.0470648	0.950358	0.27244	0.582357	0.328107	0.86556	0.695766	0.866773	0.459857
RPL7L1	ribosomal protein L7 like 1	-1.2487	-0.631836	-0.709201	8.0409e-05	0.0062627	0.00312148	0.327799	0.300438	0.195312	0.202726	0.257028	0.558696
RPL7	ribosomal protein L7	-1.10775	-0.915039	-1.16577	0.00482961	0.0143558	0.00356611	0.00813802	0.477177	-0.0296224	0.997745	0.695908	0.991008
RPL41	ribosomal protein L41	0.589844	-0.529948	-0.38935	0.0135802	0.0238694	0.0916865	-0.159505	-0.190357	-0.0325521	0.666861	0.565427	0.961964
RPL37	ribosomal protein L37	-0.82194	-0.345378	-0.707737	0.000445771	0.0607876	0.00118126	0.263672	0.257053	0.438802	0.606247	0.620785	0.256588
RPL35A	ribosomal protein L35a	-0.610677	-0.232422	-0.260742	0.000523976	0.0980128	0.0630231	0.199219	0.0323712	0.259766	0.175126	0.924183	0.0614598
RPL34	ribosomal protein L34	-0.865234	-0.680664	-0.676622	0.000622253	0.00288341	0.00299162	0.364583	0.142253	0.388021	0.0984823	0.680735	0.0758631
RPL29	ribosomal protein L29	-1.8278	-0.563802	-0.521701	5.90008e-05	0.0612185	0.0830665	0.157552	0.198767	0.363281	0.869152	0.816835	0.559264
RPL26	ribosomal protein L26	-1.13835	-1.08952	-0.753486	0.00574253	0.007451	0.0491485	0.061849	0.169723	-0.0105794	0.962734	0.858702	0.994197
RPL24	ribosomal protein L24	-0.589844	-0.177083	-0.295085	0.000645325	0.217206	0.036118	0.192057	0.164316	0.0755208	0.16739	0.260033	0.738607
RPL23AP32	ribosomal protein L23a pseudogene 32	1.07373	0.740397	0.917046	0.0427683	0.166058	0.0821072	-0.103516	-0.178042	0.485514	0.973432	0.951424	0.808775
RPL22	ribosomal protein L22	-1.0127	-0.698242	-0.923258	0.000317811	0.00347499	0.00058413	0.159831	0.446524	-0.30599	0.912463	0.623274	0.783706
RPL15	ribosomal protein L15	-0.604492	-0.322266	-0.309299	0.00705928	0.127029	0.144278	0.0820312	-0.1352	0.086263	0.87297	0.74069	0.863228
RPIA	ribose 5-phosphate isomerase A	-2.01888	-1.01042	-1.59334	5.08603e-05	0.00439071	0.000238181	0.242513	0.377839	0.452148	0.6743	0.392118	0.264784
RPGRIP1L	RPGRIP1-like	-0.829264	0.237956	-0.216661	0.00356562	0.398085	0.452156	0.078776	0.204554	0.0527344	0.798147	0.263068	0.886382
RPF2	ribosome production factor 2 homolog	-0.842448	-0.44401	-0.582737	0.000353914	0.0176666	0.00375442	0.015625	-0.0716869	-0.0143229	0.983131	0.895555	0.984922
RPE	ribulose-5-phosphate-3-epimerase	-0.974284	-0.76237	-0.491672	0.00111133	0.00511267	0.0505695	0.0611979	0.343605	0.100586	0.963047	0.605761	0.930027
RPARP-AS1	RPARP antisense RNA 1	-0.804688	-0.429688	-0.749946	0.000597089	0.0249141	0.000948825	0.376953	0.0851599	0.281576	0.178329	0.884541	0.369901
RPA1	replication protein A1	0.978841	0.336263	0.510579	1.84696e-05	0.0155052	0.00128905	-0.0410156	0.0139974	0.0110677	0.886889	0.97059	0.977284
ROCK1	Rho associated coiled-coil containing protein kinase 1	0.837891	0.253906	0.548231	6.26362e-05	0.0682204	0.00101747	0.0579427	0.139902	-0.119141	0.879917	0.568855	0.66086
RNY1P11	RNA, Ro-associated Y1 pseudogene 11	1.37044	0.45638	0.597955	0.00968155	0.41072	0.252144	0.253743	-0.157136	-0.339518	0.914684	0.954398	0.873554
RNVU1-4	RNA, variant U1 small nuclear 4	-0.962891	0.0266927	-0.131863	0.0127283	0.966807	0.797369	0.0380859	-0.101056	0.328451	0.977657	0.929271	0.627243
RNVU1-3	RNA, variant U1 small nuclear 3	-1.52279	0.153646	-0.499078	0.00836172	0.846096	0.405188	-0.363607	-0.0828993	-0.32959	0.570043	0.945656	0.627176
RNMT	RNA (guanine-7-) methyltransferase	-0.751628	0.549154	0.183675	0.000551089	0.00404256	0.320507	0.148438	0.0908746	0.137044	0.387446	0.693651	0.446137
RNF38	ring finger protein 38	1.55111	0.211589	0.682237	9.36923e-06	0.292307	0.00189213	-0.213542	-0.224899	-0.182943	0.0189801	0.0140817	0.0435795
RNF34	ring finger protein 34	0.677409	-0.147786	0.0766602	5.0701e-05	0.181708	0.547302	-0.214193	-0.161277	-0.0716146	0.313983	0.515685	0.850793
RNF25	ring finger protein 25	-0.698893	0.103841	-0.29522	0.000130402	0.479631	0.0250484	0.0742188	-0.0750326	0.145182	0.919798	0.919057	0.79801
RNF217	ring finger protein 217	0.651693	0.302083	0.558322	0.0108347	0.230101	0.0245871	0.0250651	-0.0492169	-0.136393	0.978745	0.954447	0.819479
RNF214	ring finger protein 214	-0.701497	-0.0192057	-0.203776	0.000998547	0.949026	0.271741	0.115885	0.099519	-0.0703125	0.691113	0.752775	0.849166
RNF19A	ring finger protein 19A, RBR E3 ubiquitin protein ligase	1.2015	0.366211	0.680528	7.21655e-06	0.0125021	0.000266346	-0.141276	-0.245009	-0.317708	0.163739	0.0127169	0.00230198
RNF187	ring finger protein 187	-0.714193	0.497721	0.00873481	0.00541799	0.0373054	0.983895	-0.0839844	-0.0894821	0.0533854	0.870753	0.858197	0.929401
RNF182	ring finger protein 182	1.59163	0.915202	1.25353	5.74418e-05	0.00213437	0.000276664	-1.4707	-1.50933	-1.34473	3.49441e-05	3.09388e-05	6.77553e-05
RNF168	ring finger protein 168, E3 ubiquitin protein ligase	1.03092	-0.117188	0.24585	2.3549e-05	0.483351	0.0957813	-0.272135	-0.229058	-0.315755	0.0781022	0.152704	0.0396857
RNF165	ring finger protein 165	1.07503	0.619629	0.861111	0.00157849	0.0355599	0.00617529	0.425456	0.0881438	0.510742	0.0697486	0.855106	0.0290433
RNF157	ring finger protein 157	1.45361	0.930827	1.18541	9.90947e-05	0.00179254	0.000371536	0.181641	-0.0684136	0.160482	0.638287	0.910331	0.700586
RNF150	ring finger protein 150	0.635905	0.875488	0.944119	0.0429383	0.00826059	0.00530317	0.0244141	0.243218	0.583984	0.986266	0.752391	0.222933
RNF141	ring finger protein 141	-1.38802	-1.05208	-1.457	6.31139e-06	3.45405e-05	4.90348e-06	-0.0859375	0.1131	-0.0227865	0.813177	0.723952	0.96769
RNF138	ring finger protein 138, E3 ubiquitin protein ligase	-0.874023	-0.840495	-0.517144	0.00733811	0.00914261	0.0911381	0.214844	0.101237	0.0960286	0.517796	0.838366	0.850152
RNF13	ring finger protein 13	0.694987	-0.614258	-0.403076	0.0257477	0.0461081	0.198348	-0.147461	-0.046875	-0.173828	0.470951	0.897922	0.351631
RNF126	ring finger protein 126	-0.60026	-0.125651	-0.447347	0.0105935	0.652384	0.0466275	0.327148	0.0394061	-0.276367	0.154077	0.946418	0.254276
RNASET2	ribonuclease T2	0.769206	-0.922852	0.290175	0.0240474	0.00906058	0.437184	0.015625	-0.0407624	-0.0338542	0.982087	0.946034	0.957939
RNASEH2C	ribonuclease H2 subunit C	0.635091	0.482747	0.432644	0.000830052	0.00465901	0.00886935	0.00130208	0.105686	0.00260417	0.998828	0.824957	0.997745
RN7SKP178	RNA, 7SK small nuclear pseudogene 178	-0.621908	-0.219076	-0.103271	0.0207166	0.459124	0.772863	-0.0917969	-0.171739	-0.126302	0.921741	0.815524	0.880827
RMND5A	required for meiotic nuclear division 5 homolog A	0.679688	0.0670573	0.507487	0.000196149	0.697228	0.00132241	0.158203	0.146412	0.0970052	0.541304	0.590097	0.775958
RMI2	RecQ mediated genome instability 2	0.802734	0.445312	0.969076	0.0083696	0.122966	0.00271012	-0.0504557	0.207303	0.181966	0.961817	0.740456	0.783973
RMI1	RecQ mediated genome instability 1	0.96224	0.0159505	0.315213	0.000281726	0.963354	0.118339	-0.248372	-0.124819	-0.305339	0.142918	0.597296	0.0614165
RMDN3	regulator of microtubule dynamics 3	-2.11686	-0.449219	-0.711127	1.40945e-05	0.108824	0.0139179	0.106445	0.094817	0.301107	0.871743	0.892164	0.42869
RMDN1	regulator of microtubule dynamics 1	-1.28092	-0.289714	-0.557726	0.000281068	0.305744	0.0382024	-0.385417	0.140607	0.0367839	0.447601	0.870634	0.975939
RITA1	RBPJ interacting and tubulin associated 1	0.602865	0.339193	0.0933702	0.00195731	0.0462874	0.660107	0.0940755	0.090531	0.150716	0.845043	0.85235	0.693217
RIT1	Ras-like without CAAX 1	1.28451	0.985026	1.12318	3.76329e-05	0.000212326	9.01632e-05	0.023112	-0.0387189	-0.123698	0.95901	0.919406	0.58072
RIPK4	receptor interacting serine/threonine kinase 4	-0.677083	0.185547	-0.220242	0.0420529	0.653157	0.576065	0.105469	0.0679434	0.200195	0.911439	0.950507	0.782623
RIPK1	receptor interacting serine/threonine kinase 1	0.811849	0.180339	0.552979	0.000978726	0.428251	0.0101886	-0.30306	-0.287453	-0.322591	0.0701078	0.0884238	0.0536742
RIOK3	RIO kinase 3	-0.702474	-0.0377604	-0.484782	0.000143033	0.843531	0.00160002	0.0397135	-0.0662254	0.0397135	0.902802	0.801937	0.902802
RIMKLB	ribosomal modification protein rimK-like family member B	1.41439	-0.473633	0.114638	2.02805e-05	0.0190659	0.63704	-0.141276	-0.325485	-0.286458	0.698321	0.169302	0.245258
RIDA	reactive intermediate imine deaminase A homolog	-1.09277	-1.43717	-1.47892	0.0106436	0.00208236	0.00172946	-0.0449219	0.297888	0.162109	0.966668	0.56232	0.819998
RIC8B	RIC8 guanine nucleotide exchange factor B	0.956706	0.348307	0.547282	0.000568518	0.118994	0.0168185	-0.04363	-0.126666	-0.0507914	0.943293	0.754424	0.930913
RIC1	RIC1 homolog, RAB6A GEF complex partner 1	1.17546	0.681641	1.01112	6.14553e-06	0.000190232	1.4595e-05	0.0859375	-0.0387731	0.03125	0.744691	0.915921	0.937002
RHOV	ras homolog family member V	-0.795247	0.0296224	-0.258111	0.00114382	0.929559	0.22237	0.148763	0.283474	0.444661	0.768534	0.415613	0.127919
RHOF	ras homolog family member F (in filopodia)	-1.56706	-0.731771	-1.18983	1.27522e-06	0.00011058	5.41118e-06	-0.298177	-0.100767	-0.0397135	0.0680034	0.706607	0.919989
RHOD	ras homolog family member D	-0.652344	0.490234	-0.0427517	0.001127	0.00660514	0.863938	-0.0957031	-0.158818	-0.0332031	0.752126	0.480595	0.941956
RHBDL3	rhomboid, veinlet-like 3 (Drosophila)	0.898112	0.185221	0.219374	0.00357984	0.575764	0.488227	-0.0898438	-0.122984	-0.108073	0.930027	0.895282	0.911043
RGS19	regulator of G-protein signaling 19	-0.616536	-0.123698	-0.010064	0.0142138	0.690313	0.981784	0.197917	-0.0254991	0.183919	0.519047	0.969796	0.566605
RGL1	ral guanine nucleotide dissociation stimulator-like 1	1.19108	0.0559896	0.173313	0.000840139	0.90312	0.631098	0.078776	0.00106698	0.0963542	0.890752	0.99894	0.852763
RGCC	regulator of cell cycle	0.902669	0.400716	0.456611	0.00500703	0.183499	0.124857	-0.204264	-0.0244683	0.0629883	0.650971	0.977738	0.932944
RGAG4	retrotransposon gag domain containing 4	0.783203	0.577474	0.713298	0.0017511	0.0108866	0.00314149	0.0597331	-0.0800239	-0.388021	0.958742	0.940041	0.448022
RFX7	regulatory factor X7	0.855469	0.699219	0.888455	0.00304702	0.0100398	0.00241305	0.0758464	0.243381	0.0527344	0.892437	0.423872	0.93284
RFT1	RFT1 homolog	-1.10514	-1.03353	-1.07728	0.000840318	0.00129564	0.00099706	0.113932	0.22687	-0.0211589	0.695663	0.25284	0.968027
RFC3	replication factor C subunit 3	-0.776367	-0.827474	-0.782796	0.000168574	0.000112533	0.000158735	0.186198	0.0838397	0.188802	0.240859	0.735105	0.232023
REREP3	arginine-glutamic acid dipeptide (RE) repeats pseudogene 3	0.599284	0.0673828	0.207275	0.00604635	0.812497	0.340447	0.183594	0.12377	-0.117839	0.364997	0.627243	0.654758
REPIN1	replication initiator 1	-0.674479	-0.329753	-0.39445	0.00124556	0.0623546	0.0277888	0.0332031	0.0926288	0.20931	0.945656	0.778834	0.316417
RELL1	RELT like 1	0.783529	0.421875	0.484565	0.00367851	0.0841143	0.0477967	-0.109049	-0.236111	-0.122396	0.8033	0.405102	0.767715
REL	v-rel avian reticuloendotheliosis viral oncogene homolog	0.776367	0.311849	0.522976	0.00106174	0.117765	0.0116097	0.201823	0.213433	0.365885	0.162421	0.134025	0.00978786
REEP4	receptor accessory protein 4	-1.7666	-0.449219	-1.40609	1.89327e-06	0.00871574	6.44296e-06	-0.108073	-0.0185547	0.0625	0.856249	0.983566	0.931757
REEP1	receptor accessory protein 1	1.24805	0.447917	0.710802	0.00260177	0.238269	0.0535467	-0.180339	-0.149595	-0.177083	0.610587	0.706158	0.621823
RECK	reversion inducing cysteine rich protein with kazal motifs	0.816732	0.776042	1.16005	0.00120984	0.00167917	0.000123391	-0.22819	-0.175383	-0.179036	0.51931	0.6743	0.663707
RDH13	retinol dehydrogenase 13 (all-trans/9-cis)	-0.823242	-0.345052	-0.363417	0.00260741	0.160002	0.136822	0.0898438	-0.00283927	-0.0361328	0.885375	0.997897	0.964988
RDH10	retinol dehydrogenase 10 (all-trans)	-0.597005	-1.09701	-0.750054	0.000157011	3.7315e-06	3.57909e-05	-0.107422	-0.0197844	0.0182292	0.462654	0.949769	0.954418
RCOR3	REST corepressor 3	1.3431	0.286458	0.843641	2.1846e-05	0.133058	0.00045444	-0.250326	-0.22819	-0.445312	0.454722	0.519229	0.0965908
RCOR2	REST corepressor 2	0.958984	0.434896	0.386624	0.0409314	0.394454	0.462069	0.0533854	-0.0498228	0.420247	0.964474	0.966668	0.398048
RCOR1	REST corepressor 1	1.63477	1.20996	1.28111	1.47708e-06	7.44524e-06	5.43395e-06	-0.0644531	-0.0194227	-0.116536	0.804309	0.961265	0.533862
RCN2	reticulocalbin 2	-0.716146	0.286458	0.0917426	0.00129378	0.131825	0.706688	-0.0104167	0.0689744	-0.0553386	0.981473	0.800579	0.853159
RCN1	reticulocalbin 1	-0.830078	-0.417969	-0.586968	0.00137536	0.0590732	0.0111536	0.09375	0.183666	0.232422	0.769788	0.39927	0.235624
RCC1	regulator of chromosome condensation 1	-0.689779	-0.930013	-1.045	0.00269491	0.000392809	0.00018312	-0.0611979	-0.013274	-0.0589193	0.889124	0.982501	0.89486
RC3H2	ring finger and CCCH-type domains 2	0.972656	0.837891	0.880914	1.32258e-05	3.50695e-05	2.53613e-05	-0.0820312	-0.239873	-0.184245	0.709635	0.0737758	0.196853
RBSN	rabenosyn, RAB effector	0.61556	0.447266	0.350966	0.0214719	0.0882853	0.188735	-0.267578	-0.107874	0.00813802	0.158918	0.72328	0.989585
RBPMS2	RNA binding protein with multiple splicing 2	0.75944	0.719076	0.801134	0.00165933	0.00234653	0.00117955	0.116211	0.0151367	-0.0358073	0.743178	0.981115	0.948984
RBPJ	recombination signal binding protein for immunoglobulin kappa J region	0.811523	0.226888	0.44873	0.000283366	0.189074	0.0113663	0.0703125	0.057147	-0.0351562	0.847808	0.887203	0.94068
RBP7	retinol binding protein 7	0.722331	0.46875	0.599745	0.0449815	0.201201	0.0952496	0.00130208	0.0812717	-0.0758464	0.998625	0.860447	0.873519
RBMXL1	RNA binding motif protein, X-linked-like 1	0.911784	0.359701	0.652778	0.00812869	0.292567	0.0452146	-0.0296224	-0.215929	-0.0400391	0.974035	0.644389	0.964522
RBMX	RNA binding motif protein, X-linked	-0.684245	-1.28125	-1.11957	0.0126522	0.000257895	0.000621894	-0.0351563	0.0781612	0.0384115	0.980948	0.95294	0.978716
RBMS1	RNA binding motif, single stranded interacting protein 1	0.713867	0.386068	0.753961	0.000976768	0.0336472	0.000682154	-0.186198	-0.202655	-0.329102	0.592716	0.539703	0.204097
RBM8A	RNA binding motif protein 8A	-0.736979	-0.625977	-0.489258	0.00074609	0.00212917	0.00928651	0.055013	0.222041	-0.19043	0.962848	0.755906	0.804759
RBM42	RNA binding motif protein 42	-1.03483	-0.226237	-0.655111	3.90872e-05	0.162062	0.00077962	-0.0686849	0.138328	0.0585937	0.86304	0.62213	0.891772
RBM3	RNA binding motif (RNP1, RRM) protein 3	-0.673828	0.047526	-0.157172	0.00639072	0.893106	0.562813	-0.00455729	0.135851	0.0794271	0.991966	0.402839	0.723055
RBM28	RNA binding motif protein 28	-0.63737	-0.464844	-0.420736	0.000626791	0.00461061	0.008285	0.153646	0.0990668	0.138672	0.227151	0.532461	0.295238
RBM24	RNA binding motif protein 24	1.00163	-0.467773	-0.277818	0.00125178	0.0750019	0.320162	-0.0527344	0.0095667	-0.238932	0.956661	0.99353	0.647284
RBAK	RB associated KRAB zinc finger	0.610026	0.305013	0.317003	0.0065483	0.148633	0.132251	-0.169271	-0.270164	-0.221354	0.625173	0.308823	0.452132
RB1CC1	RB1 inducible coiled-coil 1	-0.601562	0.196289	-0.152371	0.00517797	0.359574	0.502303	0.0911458	0.0798792	0.0696615	0.829121	0.858837	0.88391
RAVER2	ribonucleoprotein, PTB-binding 2	2.18424	1.65495	1.935	2.82032e-07	1.14418e-06	5.08553e-07	0.0846354	-0.0164569	-0.0625	0.747836	0.97059	0.835432
RASSF9	Ras association domain family member 9	-0.721029	-0.0983073	-0.559082	0.00258711	0.723073	0.0115989	0.24349	0.159957	0.177572	0.415613	0.679113	0.623692
RASSF8	Ras association domain family member 8	1.50391	-0.36556	-0.0561252	1.95079e-05	0.0793765	0.854319	-0.121419	0.116157	0.117513	0.623425	0.647284	0.640333
RASSF3	Ras association domain family member 3	-0.848633	-0.451497	-0.537923	0.000367234	0.0173725	0.00657209	0.03125	0.107711	0.031901	0.96681	0.832577	0.966361
RASSF2	Ras association domain family member 2	0.603516	0.679688	0.502116	0.00622091	0.00303573	0.0173506	-0.00260417	-0.156395	-0.114258	0.997352	0.610613	0.755124
RASIP1	Ras interacting protein 1	-0.799479	-0.558268	-0.650987	0.000485697	0.0047525	0.00184846	-0.0266927	0.00616681	-0.0514323	0.970325	0.993913	0.933359
RASAL2	RAS protein activator like 2	0.830078	0.0804036	0.212619	0.00159883	0.797046	0.389656	-0.226562	-0.186433	0.0117187	0.374593	0.512865	0.986387
RASA3	RAS p21 protein activator 3	0.627604	1.37044	1.13173	0.0045279	2.94468e-05	0.000103024	-0.206703	0.124225	0.127585	0.664078	0.839412	0.83246
RARS	arginyl-tRNA synthetase	-0.597656	-0.30599	-0.519423	0.000204964	0.0132033	0.000514369	0.129557	0.0974392	0.0488281	0.140618	0.314996	0.73573
RARRES3	retinoic acid receptor responder (tazarotene induced) 3	-0.748535	-0.53418	-0.262234	0.0411775	0.146496	0.536812	-0.00211589	-0.0798069	-0.294271	0.998748	0.931742	0.568681
RAPH1	Ras association (RalGDS/AF-6) and pleckstrin homology domains 1	0.878581	0.597656	0.862061	0.00263761	0.0236147	0.00295683	-0.270833	-0.0750687	-0.205729	0.0979901	0.805796	0.245749
RAPGEF2	Rap guanine nucleotide exchange factor 2	0.977214	0.540365	0.923096	0.000137192	0.00599759	0.000197498	0.078125	-0.17372	-0.0611979	0.656616	0.142368	0.760923
RAPGEF1	Rap guanine nucleotide exchange factor 1	1.07617	0.677083	0.758653	2.25855e-05	0.000467876	0.000222154	-0.0683594	-0.0896629	-0.00227865	0.861442	0.796133	0.997352
RAP2A	RAP2A, member of RAS oncogene family	1.28255	0.779948	0.793132	6.14553e-06	0.000139807	0.000126318	-0.188802	-0.191442	-0.346354	0.327472	0.317615	0.038023
RANBP9	RAN binding protein 9	0.871094	0.679688	0.652642	5.96326e-05	0.000304947	0.000396851	-0.0664063	-0.0353371	-0.09375	0.823313	0.924945	0.70989
RANBP1	RAN binding protein 1	-0.612305	-0.57194	-0.441623	0.0017523	0.00268717	0.0122821	0.0800781	-0.050727	0.108398	0.90619	0.948955	0.857858
RALGPS2	Ral GEF with PH domain and SH3 binding motif 2	1.49382	-0.376628	0.523166	0.000129851	0.181079	0.0591087	-0.09375	0.0147208	-0.078776	0.852367	0.984922	0.885277
RALGDS	ral guanine nucleotide dissociation stimulator	-0.640951	-0.207357	-0.352024	0.000491967	0.16015	0.0185907	-0.055013	0.0754123	0.016276	0.917696	0.87343	0.980948
RAF1	Raf-1 proto-oncogene, serine/threonine kinase	1.89844	1.60938	1.48622	1.61687e-06	3.95636e-06	6.08939e-06	0.00455729	0.125362	0.133464	0.986571	0.151681	0.120827
RAD54L2	RAD54-like 2 (S. cerevisiae)	1.24056	0.023763	0.330377	0.000778115	0.963691	0.300885	-0.208659	-0.180736	-0.148112	0.187018	0.27782	0.418979
RAD51AP1	RAD51 associated protein 1	0.746094	0.305013	0.348524	0.00379627	0.2016	0.138629	-0.0338542	-0.105867	0.105794	0.924183	0.623061	0.623425
RAD50	RAD50 double strand break repair protein	-0.916016	-1.02474	-1.07349	2.90807e-05	1.40139e-05	1.05297e-05	0.11263	0.107096	0.0501302	0.701005	0.723592	0.904848
RAD23A	RAD23 homolog A, nucleotide excision repair protein	-1.01432	-0.578776	-0.890842	5.24864e-05	0.00203055	0.000123721	0.0149739	-0.0978008	0.0410156	0.977166	0.743591	0.922764
RAC1	ras-related C3 botulinum toxin substrate 1 (rho family, small GTP binding protein Rac1)	0.721354	0.701823	0.709364	0.000221318	0.000265013	0.000247197	-0.203125	-0.152484	-0.109376	0.0385805	0.133779	0.338369
RABL3	RAB, member of RAS oncogene family-like 3	-0.94694	-0.191406	-0.180718	0.000131768	0.303314	0.337193	-0.14974	0.00189887	-0.0830078	0.445482	0.997352	0.764158
RABL2B	RAB, member of RAS oncogene family-like 2B	-0.888021	-0.155924	-0.667318	0.0104093	0.716443	0.0443081	-0.159831	-0.222729	-0.206055	0.894622	0.829454	0.84795
RABAC1	Rab acceptor 1 (prenylated)	1.11198	0.944661	1.17725	0.000310954	0.0009069	0.000213966	-0.0957031	-0.0162037	0.046875	0.764158	0.976188	0.912742
RAB8B	RAB8B, member RAS oncogene family	2.21842	1.83366	2.1454	5.7225e-07	1.44398e-06	6.29735e-07	-0.373047	-0.21101	-0.347656	0.511551	0.788129	0.558464
RAB6B	RAB6B, member RAS oncogene family	1.21842	1.11719	1.14643	0.000821182	0.00143775	0.00122032	-0.155924	0.0817962	-0.0667318	0.853159	0.939462	0.953512
RAB42	RAB42, member RAS oncogene family	0.705729	1.18424	0.811686	0.0131502	0.000552592	0.00595054	-0.231445	-0.554091	-0.185221	0.706776	0.158548	0.788021
RAB3GAP1	RAB3 GTPase activating protein catalytic subunit 1	1.01074	0.797201	0.834663	9.49827e-06	4.29458e-05	3.1976e-05	0.00846354	0.0438006	0.0416667	0.97426	0.786688	0.802092
RAB3B	RAB3B, member RAS oncogene family	1.38835	0.185872	0.794352	0.000158735	0.551117	0.00565771	-0.0833333	-0.418312	-0.178385	0.933309	0.370027	0.810859
RAB33B	RAB33B, member RAS oncogene family	0.641927	0.164714	0.22328	0.0460852	0.687129	0.552882	-0.230143	-0.0466218	-0.183268	0.618493	0.958113	0.72823
RAB30	RAB30, member RAS oncogene family	0.951497	0.746419	1.09337	0.000816647	0.00379633	0.000327958	-0.0221354	-0.064218	-0.105469	0.982501	0.939891	0.882935
RAB2B	RAB2B, member RAS oncogene family	0.841471	0.241211	0.439562	0.00769937	0.47215	0.141656	-0.0833334	-0.27606	-0.086263	0.880705	0.354023	0.875179
RAB29	RAB29, member RAS oncogene family	0.624349	0.74707	0.59318	0.00160551	0.000500082	0.00222662	0.0934245	0.0733688	0.103516	0.723697	0.804759	0.6785
RAB27B	RAB27B, member RAS oncogene family	-0.695964	-0.294596	-0.265625	0.0205535	0.351936	0.412752	0.0286458	0.406756	0.419271	0.973149	0.187969	0.172266
RAB27A	RAB27A, member RAS oncogene family	1.38411	0.77474	0.749268	0.00026251	0.00991907	0.0119241	-0.112305	-0.0509983	-0.292643	0.729098	0.910925	0.142435
RAB23	RAB23, member RAS oncogene family	1.57259	0.0654297	0.756429	1.98274e-05	0.834867	0.00230736	-0.142578	-0.0838035	-0.159505	0.541653	0.790074	0.464574
RAB1A	RAB1A, member RAS oncogene family	0.671875	0.981771	0.948405	0.000117195	9.97357e-06	1.22139e-05	-0.10026	-0.0166377	-0.114583	0.3771	0.948744	0.282346
RAB18	RAB18, member RAS oncogene family	-1.02376	0.268229	-0.408366	6.33221e-05	0.116953	0.0192895	0.139323	0.110333	-0.127604	0.801627	0.856545	0.82392
RAB15	RAB15, member RAS oncogene family	2.34798	1.6543	1.78838	8.97066e-06	8.28009e-05	4.97208e-05	-0.410807	-0.482928	-0.257813	0.185026	0.103414	0.502817
RAB13	RAB13, member RAS oncogene family	0.650065	0.816732	0.762261	0.000799977	0.000178948	0.000281731	-0.0546875	-0.0255353	-0.0410156	0.915126	0.967778	0.941838
RAB11FIP1	RAB11 family interacting protein 1 (class I)	-1.13965	-0.686198	-1.08219	0.00164609	0.0298107	0.00228574	0.116536	-0.0428964	0.172852	0.764158	0.94068	0.576707
R3HDM4	R3H domain containing 4	-1.04427	0.366536	-0.208333	9.87317e-05	0.0488327	0.284381	0.0302734	-0.110442	-0.0104167	0.962056	0.784129	0.988797
R3HDM1	R3H domain containing 1	0.603516	0.230469	0.265028	0.00266816	0.207378	0.14068	-0.0605469	-0.0962095	-0.0358073	0.73667	0.480753	0.875235
R3HCC1L	R3H domain and coiled-coil containing 1 like	0.716797	0.0983073	0.347222	0.010165	0.787424	0.200793	0.124023	-0.0254268	-0.0315755	0.87995	0.982514	0.977657
QTRT1	queuine tRNA-ribosyltransferase catalytic subunit 1	-0.592448	0.128906	-0.0478244	0.0110666	0.639394	0.888434	0.197917	0.0940755	0.152018	0.596625	0.862568	0.726602
QKI	QKI, KH domain containing, RNA binding	0.867513	-0.0126953	0.395318	0.000262619	0.967289	0.0293006	-0.193685	-0.112956	-0.220703	0.528861	0.786158	0.437639
PYROXD1	pyridine nucleotide-disulphide oxidoreductase domain 1	-1.47721	-0.635091	-1.00247	4.32982e-05	0.00927901	0.000546243	0.251628	0.330584	-0.0481771	0.754041	0.630986	0.971294
PYM1	PYM homolog 1, exon junction complex associated factor	-0.756836	-0.719076	-0.822862	0.00811698	0.0108172	0.00495094	-0.181641	-0.277868	-0.0908203	0.715253	0.469253	0.894622
PYGL	phosphorylase, glycogen, liver	-0.621094	-0.33724	-0.429905	0.0047334	0.0952358	0.0345775	-0.094401	-0.00708912	-0.0865885	0.67804	0.988395	0.716721
PXN	paxillin	-0.917969	-0.313477	-0.496501	2.43715e-05	0.0200655	0.00134636	0.0472005	-0.0367115	0.0410156	0.915645	0.939891	0.929768
PXK	PX domain containing serine/threonine kinase like	1.21842	1.4515	1.04641	0.00103113	0.000326182	0.0026989	0.0921224	-0.00016276	-0.0247396	0.821424	0.999763	0.968027
PXDN	peroxidasin	0.730469	0.240885	0.80127	0.00640294	0.373522	0.00367815	-0.259115	-0.196253	-0.270182	0.0459738	0.145386	0.036624
PXDC1	PX domain containing 1	1.07161	0.765625	0.756944	2.88879e-05	0.00025956	0.000278961	-0.673828	-0.529532	-0.809896	2.32988e-06	1.31304e-05	3.09107e-07
PWP1	PWP1 homolog, endonuclein	-1.00749	-0.621745	-0.721842	4.33575e-05	0.00102049	0.000382127	0.0625	0.0882161	0.120443	0.809346	0.686598	0.504331
PWAR5	Prader Willi/Angelman region RNA 5	2.10124	1.60221	1.65386	2.14988e-06	9.43252e-06	7.86729e-06	0.0608724	-0.00405093	0.190755	0.941971	0.997209	0.72125
PUSL1	pseudouridylate synthase-like 1	-0.768229	-0.0250651	-0.125678	0.00674175	0.955459	0.714553	0.0208333	-0.0617585	0.301107	0.989364	0.962848	0.679113
PUS7	pseudouridylate synthase 7 (putative)	-0.769531	-0.977214	-0.758626	3.4295e-05	7.79627e-06	3.75915e-05	0.184245	0.163737	0.151693	0.107145	0.165801	0.209082
PUM3	pumilio RNA binding family member 3	-0.913411	-0.544271	-0.437934	6.04905e-05	0.00178372	0.00674076	0.289063	0.292896	0.185547	0.093541	0.0885453	0.352879
PUF60	poly(U) binding splicing factor 60KDa	-0.661784	-0.365234	-0.685465	0.0133955	0.162166	0.0110805	-0.160156	-0.10272	-0.00130208	0.664896	0.823861	0.998767
PTRH2	peptidyl-tRNA hydrolase 2	-0.975911	-0.642253	-0.847304	0.000367234	0.0052516	0.000931324	0.314128	0.249222	0.308594	0.136979	0.273081	0.145386
PTRF	polymerase I and transcript release factor	0.58724	0.166667	0.23074	0.000786836	0.264437	0.108777	-0.30599	-0.330982	-0.016276	0.0133558	0.00868563	0.963246
PTPRQ	protein tyrosine phosphatase, receptor type Q	1.3042	0.282389	0.93514	0.00178427	0.493485	0.0128831	-0.295573	-0.265281	-0.274089	0.0728263	0.114277	0.100147
PTPRM	protein tyrosine phosphatase, receptor type M	0.711263	1.0013	0.893609	0.00112704	0.000122076	0.0002545	0.202474	0.16182	0.219401	0.232501	0.387446	0.185026
PTPRK	protein tyrosine phosphatase, receptor type K	0.633138	0.482747	0.616618	0.000207594	0.00122485	0.000247568	-0.219401	-0.186885	-0.105469	0.341262	0.456353	0.763524
PTPRJ	protein tyrosine phosphatase, receptor type J	1.22233	0.48763	0.954373	7.70868e-06	0.00277908	3.57118e-05	-0.319661	-0.151042	-0.123698	0.0181104	0.331357	0.475261
PTPN4	protein tyrosine phosphatase, non-receptor type 4	1.22982	0.555013	0.877631	2.72991e-05	0.00461389	0.000246492	0.0390625	0.0723199	-0.0094401	0.950433	0.888331	0.99043
PTPN3	protein tyrosine phosphatase, non-receptor type 3	0.823893	0.358398	0.400174	7.38843e-05	0.0136715	0.00742893	0.233073	0.0463686	0.0904948	0.0445669	0.843045	0.582739
PTPN14	protein tyrosine phosphatase, non-receptor type 14	1.26432	0.897786	1.44667	2.29083e-05	0.000215067	9.85297e-06	-0.304037	-0.102001	-0.0677071	0.0344261	0.638287	0.802879
PTPN12	protein tyrosine phosphatase, non-receptor type 12	0.688151	0.175781	0.366753	9.93199e-05	0.15537	0.00554285	-0.0540365	-0.111654	-0.139323	0.867088	0.619686	0.478292
PTPMT1	protein tyrosine phosphatase, mitochondrial 1	-0.986979	-0.108724	-0.479384	5.23865e-05	0.56283	0.00540353	-0.0638021	0.00764974	-0.0582682	0.814613	0.986974	0.837808
PTPDC1	protein tyrosine phosphatase domain containing 1	0.756185	0.285807	0.172336	0.0376858	0.486622	0.712915	-0.194987	-0.326479	-0.171875	0.624537	0.275313	0.689895
PTMS	parathymosin	0.940104	0.485677	0.626194	1.47736e-05	0.00110259	0.000208334	0.00130208	0.023329	0.0494792	0.997569	0.938951	0.827362
PTK7	protein tyrosine kinase 7 (inactive)	0.921224	-0.0260417	0.435574	0.00326027	0.956697	0.123437	-0.18099	0.0297852	0.0507813	0.627926	0.967884	0.938178
PTK6	protein tyrosine kinase 6	-0.619792	-0.208659	-0.151883	0.0121133	0.428126	0.593551	0.0413411	-0.0459527	0.111328	0.956661	0.950082	0.833644
PTK2B	protein tyrosine kinase 2 beta	-0.727214	-0.513021	-0.704454	0.00356627	0.0250955	0.00430394	0.667969	0.675582	0.644531	0.000113036	0.000106393	0.000145582
PTGR2	prostaglandin reductase 2	-0.720052	-0.463542	-0.483534	0.0436232	0.201864	0.180888	-0.163086	-0.0290075	-0.0423177	0.781004	0.976365	0.964193
PTGFRN	prostaglandin F2 receptor inhibitor	1.56315	0.0999349	0.999674	4.06786e-06	0.619996	6.07065e-05	0.0221354	0.0170718	0.0735677	0.966328	0.974305	0.836152
PTGES2	prostaglandin E synthase 2	-1.07031	-0.287435	-0.691461	0.000189855	0.179244	0.00318849	0.101562	0.205964	0.0664063	0.693684	0.238325	0.833346
PTGES	prostaglandin E synthase	-1.07487	-0.425781	-0.658583	9.27831e-06	0.00358714	0.000216496	-0.279297	0.103588	0.177734	0.119514	0.724419	0.404669
PTGER4	prostaglandin E receptor 4	1.08952	0.534505	0.580146	0.00240826	0.0922101	0.0671515	-0.204753	-0.103579	0.00846354	0.717944	0.893419	0.993913
PTER	phosphotriesterase related	-0.718424	-0.569336	-0.296848	0.000999557	0.00428327	0.103901	-0.0657552	-0.0213035	0.0338542	0.906999	0.976519	0.961265
PTEN	phosphatase and tensin homolog	-1.01872	0.283203	0.0772569	0.00771246	0.487976	0.888158	-0.515625	0.213524	-0.534831	0.577686	0.881989	0.555815
PTCH1	patched 1	1.29818	0.647786	0.774333	2.17003e-05	0.00200756	0.000633811	0.0664063	-0.109845	0.0859375	0.782161	0.544358	0.683045
PTBP3	polypyrimidine tract binding protein 3	1.17839	-0.377279	0.0954861	6.4105e-06	0.00855164	0.547715	-0.0501302	-0.0719039	-0.0585938	0.617225	0.374746	0.519761
PTAR1	protein prenyltransferase alpha subunit repeat containing 1	1.51693	0.591146	1.04178	1.48263e-05	0.0063475	0.000171674	-0.141276	-0.209563	-0.0826823	0.615233	0.348562	0.82392
PSTPIP2	proline-serine-threonine phosphatase interacting protein 2	1.10189	1.25423	0.925103	3.52077e-05	1.52111e-05	0.00011122	0.223633	0.0923213	0.341797	0.318521	0.801639	0.0828869
PSMG4	proteasome (prosome, macropain) assembly chaperone 4	-0.957682	-0.295573	-0.513238	0.000676374	0.206572	0.0268873	0.182943	0.211245	0.0709635	0.501159	0.399573	0.873519
PSMF1	proteasome inhibitor subunit 1	-0.635091	-0.101562	-0.256673	0.00695049	0.724401	0.2627	-0.0507812	0.0442708	0.0371094	0.879619	0.899702	0.920517
PSME4	proteasome activator subunit 4	-0.899414	0.395833	0.259549	8.9568e-05	0.0150284	0.100343	0.102214	0.121058	0.110026	0.312381	0.201564	0.260775
PSME2	proteasome activator subunit 2	-0.627279	0.209635	0.0871853	0.0169995	0.466807	0.806624	0.0885417	0.0435113	0.146484	0.875235	0.9521	0.745357
PSMD7	proteasome 26S subunit, non-ATPase 7	-1.08529	-0.113281	-0.327528	1.59513e-05	0.496455	0.0269101	0.11263	0.166992	0.0898437	0.438975	0.175014	0.590991
PSMD6	proteasome 26S subunit, non-ATPase 6	-0.746094	-0.145182	-0.461236	0.000459452	0.438059	0.00918873	0.0979818	0.186198	-0.128255	0.83249	0.573795	0.753902
PSMD13	proteasome 26S subunit, non-ATPase 13	-0.821289	0.16862	-0.326226	0.000347974	0.381556	0.0655263	0.147135	0.208116	-0.00651042	0.546888	0.302019	0.991523
PSMD12	proteasome 26S subunit, non-ATPase 12	-0.720052	-0.199219	-0.480143	0.000257496	0.186691	0.00347778	0.0852865	0.0157697	0.0904948	0.436786	0.946314	0.394014
PSMC6	proteasome 26S subunit, ATPase 6	-1.19303	-0.429362	-0.485053	8.49207e-06	0.00575434	0.00274803	-0.104818	-0.26369	-0.0963542	0.88296	0.555498	0.895837
PSMC5	proteasome 26S subunit, ATPase 5	-0.869466	0.290365	-0.225423	8.83119e-05	0.0564549	0.141014	0.126302	0.0275969	0.111979	0.66792	0.958921	0.723055
PSMC4	proteasome 26S subunit, ATPase 4	-1.01367	0.590495	-0.150608	8.50836e-05	0.00280843	0.44431	0.0345052	-0.0088614	0.125	0.893028	0.979478	0.34195
PSMC3IP	PSMC3 interacting protein	-0.747721	-0.309245	-0.669922	0.003109	0.179836	0.00603122	0.177083	0.00557002	-0.00553385	0.505051	0.993624	0.993624
PSMC2	proteasome 26S subunit, ATPase 2	-0.610026	0.117839	-0.278429	0.00121423	0.522376	0.0805297	0.016276	0.0142506	0.030599	0.95371	0.960803	0.893264
PSMB8	proteasome subunit beta 8	-0.71875	-0.109375	-0.205566	4.30201e-05	0.369477	0.0677943	0.0872396	0.153791	0.225911	0.757648	0.449704	0.186827
PSMB7	proteasome subunit beta 7	-1.02669	-0.136719	-0.564345	1.36131e-05	0.344539	0.000678086	0.151693	0.171405	0.147135	0.370093	0.283713	0.392188
PSMB6	proteasome subunit beta 6	-0.828125	0.158203	-0.413954	4.62319e-05	0.243435	0.00404302	0.151042	0.105433	0.110677	0.324103	0.574479	0.544199
PSMB5	proteasome subunit beta 5	-0.761068	-0.218099	-0.342177	6.01934e-05	0.0827889	0.00968155	0.047526	0.0236183	0.155599	0.84132	0.939368	0.222962
PSMB4	proteasome subunit beta 4	-0.794271	-0.0963542	-0.424642	2.60105e-05	0.455984	0.00153942	0.0963542	0.0857205	0.111979	0.509776	0.585706	0.40452
PSMB3	proteasome subunit beta 3	-1.02018	0.0644531	-0.471354	2.07766e-05	0.731834	0.00308982	0.229818	0.217737	0.285156	0.0972291	0.120573	0.0365599
PSMB2	proteasome subunit beta 2	-0.97526	-0.391927	-0.557671	3.37414e-05	0.0108683	0.00128631	0.0533854	0.157082	0.102865	0.875451	0.416309	0.680647
PSMB10	proteasome subunit beta 10	-0.643229	-0.411133	-0.326036	0.00118541	0.0169573	0.051828	0.108724	0.180718	0.20931	0.827435	0.637558	0.552547
PSMB1	proteasome subunit beta 1	-0.874349	-0.29362	-0.611545	6.66853e-05	0.0459643	0.000695649	0.000651042	-0.0304905	-0.00260417	0.998828	0.917782	0.994539
PSMA6	proteasome subunit alpha 6	-0.782552	-0.167318	-0.516493	0.00103641	0.454467	0.0127267	0.166016	0.0577257	0.179036	0.697042	0.93052	0.661373
PSMA5	proteasome subunit alpha 5	-0.922526	0.0286458	-0.356662	1.71536e-05	0.880284	0.00760241	0.236328	0.214699	0.143229	0.0858122	0.126317	0.379467
PSMA4	proteasome subunit alpha 4	-0.665365	-0.014974	-0.24056	0.000428885	0.952472	0.105516	0.046875	0.077691	0.0820313	0.898997	0.794686	0.77748
PSMA3	proteasome subunit alpha 3	-0.901367	-0.238932	-0.304633	0.0007781	0.303451	0.171875	0.150391	0.135778	0.0169271	0.677989	0.723459	0.980948
PSMA2	proteasome subunit alpha 2	-0.745768	-0.597005	-0.550944	0.00201487	0.00774471	0.0121244	0.0266927	0.0144676	0.188802	0.957	0.977775	0.358838
PSMA1	proteasome subunit alpha 1	-0.875977	-0.179688	-0.324843	0.000201576	0.333874	0.0620086	0.0820312	0.143934	0.0247396	0.679663	0.314973	0.939936
PSKH1	protein serine kinase H1	0.641927	0.842448	0.681234	0.00217618	0.000371536	0.00148593	-0.0576172	0.101761	-0.0384115	0.947709	0.890129	0.968027
PSAT1	phosphoserine aminotransferase 1	-0.735026	-0.143229	-0.452962	0.000126407	0.320507	0.00286918	0.277995	0.202582	0.298828	0.0119556	0.0616632	0.00793088
PSAP	prosaposin	-1.20378	-1.87956	-1.81871	0.00263934	0.000147282	0.000182334	-0.220052	-0.125579	-0.0878906	0.0127872	0.169878	0.407401
PRRG4	proline rich Gla (G-carboxyglutamic acid) 4 (transmembrane)	1.68229	-0.474284	0.316786	2.5185e-05	0.0510627	0.20145	-0.0179036	-0.0752315	-0.0673828	0.981972	0.898149	0.911821
PRRG1	proline rich Gla (G-carboxyglutamic acid) 1	0.625326	0.0849609	0.394287	0.0069751	0.773317	0.0689971	0.046875	-0.18401	-0.0960286	0.891952	0.277175	0.694671
PRR5L	proline rich 5 like	0.918945	0.301921	0.664185	0.00364316	0.320508	0.0226183	-0.390299	-0.491518	-0.34554	0.455851	0.291888	0.540407
PRR5	proline rich 5	-1.15299	-0.847331	-1.04639	0.000154568	0.0011608	0.000292424	-0.220378	-0.398401	0.0973307	0.803188	0.530435	0.935315
PRR36	proline rich 36	0.71582	0.527344	0.650906	0.0022054	0.0132861	0.00394573	0.0738932	-0.0466399	-0.202799	0.945358	0.968463	0.781802
PRR13	proline rich 13	-0.628906	0.27832	0.0360243	0.00501481	0.185102	0.913054	0.0286458	-0.156991	0.046875	0.984781	0.878511	0.972702
PRPS2	phosphoribosyl pyrophosphate synthetase 2	1.25195	0.177083	0.793728	2.53196e-06	0.14657	3.59354e-05	0.0221354	0.0633681	-0.0820313	0.918743	0.636216	0.474045
PRPF6	pre-mRNA processing factor 6	-1.19303	-0.34375	-0.883138	4.9394e-06	0.0116627	2.96165e-05	0.0917969	0.0686849	0.0748698	0.598976	0.73951	0.703373
PRPF4	pre-mRNA processing factor 4	-0.676758	-0.289714	-0.579319	0.000252982	0.0382935	0.000699142	0.0722656	0.0527344	0.0963542	0.700586	0.809952	0.541859
PRPF31	pre-mRNA processing factor 31	-1.34049	-0.244466	-0.704807	6.61664e-06	0.116382	0.000395168	0.174477	0.110641	0.0917867	0.369901	0.6647	0.746501
PROS1	protein S (alpha)	1.17969	0.000976562	0.224691	0.000867983	0.99809	0.50201	0.258138	0.314236	0.315755	0.187018	0.0917394	0.0897236
PRMT5	protein arginine methyltransferase 5	-0.722005	-0.276042	-0.579997	0.000234886	0.0600944	0.000988721	0.190085	0.194756	0.221051	0.43991	0.421619	0.330301
PRKCQ	protein kinase C theta	-1.2002	-0.663411	-1.22914	0.000760559	0.0251045	0.000647855	-0.00976562	0.127514	0.267904	0.991966	0.81562	0.461784
PRKCE	protein kinase C epsilon	0.669271	0.0644531	0.327772	0.0110994	0.862671	0.203314	-0.146159	0.0254991	-0.219401	0.858576	0.983382	0.747836
PRKCDBP	protein kinase C delta binding protein	-0.820638	-0.563477	-0.869385	0.00980883	0.0623449	0.00706509	-0.0611979	0.0237269	-0.00651042	0.930059	0.977473	0.994197
PRKCA	protein kinase C alpha	1.05729	0.486979	0.723551	0.000909675	0.0651592	0.00930157	-0.0296224	-0.0270001	-0.113932	0.953036	0.958113	0.696672
PRKAR2B	protein kinase cAMP-dependent type II regulatory subunit beta	1.61491	0.472005	0.882107	4.87659e-05	0.067042	0.00247249	0.272135	0.329373	0.319987	0.201797	0.103643	0.116304
PRKAR2A	protein kinase cAMP-dependent type II regulatory subunit alpha	-0.793945	-0.0377604	-0.295627	0.000232883	0.876462	0.0663755	0.0260417	0.0813802	-0.0332031	0.92583	0.630986	0.898516
PRKAG1	protein kinase AMP-activated non-catalytic subunit gamma 1	-1.84375	0.160807	-0.43259	4.8616e-06	0.480913	0.0331204	0.132487	0.106481	0.181966	0.766981	0.829016	0.626926
PRKAB2	protein kinase AMP-activated non-catalytic subunit beta 2	0.701823	0.691081	0.795654	0.000870375	0.000963622	0.00038139	-0.239258	-0.104691	-0.177083	0.188224	0.710794	0.390839
PRKAA2	protein kinase AMP-activated catalytic subunit alpha 2	0.947917	1.10124	0.995795	0.000167798	6.26142e-05	0.000123373	0.123047	0.0942021	-0.0416667	0.676283	0.780488	0.928968
PRICKLE1	prickle planar cell polarity protein 1	0.73112	-0.00716146	0.147814	0.0263269	0.990368	0.72893	-0.0572917	-0.392018	-0.248698	0.938421	0.194733	0.507323
PREX1	phosphatidylinositol-3,4,5-trisphosphate-dependent Rac exchange factor 1	0.66862	0.515625	0.224921	0.0125401	0.0459672	0.432208	-0.461263	-0.214844	-0.162435	0.0929522	0.57475	0.720882
PRDX6	peroxiredoxin 6	-0.865234	0.326172	0.105197	0.000276315	0.0700378	0.634956	0.186198	-0.0130932	0.121094	0.293052	0.977657	0.590145
PRDX3	peroxiredoxin 3	-0.952474	-1.10026	-1.2914	1.93036e-05	8.05043e-06	3.39589e-06	0.108073	0.211552	0.128255	0.260283	0.0157503	0.158739
PRDM6	PR domain 6	0.757161	-0.152669	0.251031	0.00441481	0.602887	0.334385	0.291016	0.309643	0.309245	0.542194	0.500735	0.501026
PRDM10	PR domain 10	0.802734	0.00455729	0.514947	0.0109498	0.992963	0.0877439	0.0989583	-0.0125868	0.0126953	0.750655	0.981938	0.981762
PPTC7	PTC7 protein phosphatase homolog	-0.729492	-0.00488281	-0.0722656	0.018014	0.992501	0.872334	-0.155924	0.0105433	0.115885	0.450785	0.983519	0.638287
PPP6R3	protein phosphatase 6 regulatory subunit 3	0.727865	0.289714	0.572781	8.55673e-05	0.0244213	0.000407286	-0.0143229	-0.0482133	-0.0735677	0.958968	0.788182	0.60583
PPP4R3A	protein phosphatase 4 regulatory subunit 3A	0.907878	0.140299	0.434597	0.000184765	0.487454	0.0174085	-0.169271	0.0151729	-0.0455729	0.230988	0.968195	0.869694
PPP4C	protein phosphatase 4 catalytic subunit	-0.948893	-0.394206	-0.541206	0.00021882	0.0397393	0.00763714	-0.108073	-0.0788845	0.104167	0.667251	0.789987	0.684721
PPP3CB	protein phosphatase 3 catalytic subunit beta	-0.705729	-0.487305	-0.746636	0.000161966	0.00182054	0.000114357	-0.13737	-0.0989402	-0.190755	0.827374	0.892576	0.723697
PPP3CA	protein phosphatase 3 catalytic subunit alpha	1.59896	1.43685	1.54449	1.23679e-06	2.09411e-06	1.47708e-06	0.0332031	0.0491898	0.0299479	0.860447	0.754893	0.879423
PPP2R5A	protein phosphatase 2 regulatory subunit B_, alpha	-0.945638	-0.0585938	-0.300483	0.000243393	0.831816	0.121368	-0.0240885	-0.038303	-0.0598958	0.965559	0.938178	0.887854
PPP2R3C	protein phosphatase 2 regulatory subunit B__, gamma	-2.41764	-0.609701	-1.24717	7.44524e-06	0.0340348	0.000509691	0.157878	-0.0405273	0.237305	0.799363	0.96663	0.633526
PPP2R3A	protein phosphatase 2 regulatory subunit B__, alpha	-0.73112	0.0947266	-0.0453016	0.00442247	0.765378	0.901696	-0.347331	-0.0745624	-0.381836	0.251432	0.908	0.193256
PPP2R2C	protein phosphatase 2 regulatory subunit B, gamma	1.11328	1.39974	1.24422	6.74464e-05	1.52903e-05	3.29278e-05	-0.0423178	0.0206162	-0.0501301	0.901685	0.961646	0.876083
PPP1R3C	protein phosphatase 1 regulatory subunit 3C	0.911458	0.368815	0.484049	0.00148803	0.136197	0.0494378	-0.314128	0.207899	-0.258138	0.517763	0.73812	0.636419
PPP1R2	protein phosphatase 1 regulatory inhibitor subunit 2	-1.48324	-0.928385	-0.832628	0.028127	0.16986	0.224728	-0.196126	-0.18684	0.0797526	0.902688	0.908605	0.968789
PPP1R1A	protein phosphatase 1 regulatory inhibitor subunit 1A	1.36751	0.776367	0.971327	0.000303457	0.0104056	0.00275617	-0.900391	-0.517361	-0.519857	0.00392797	0.0803308	0.0785954
PPP1R13B	protein phosphatase 1 regulatory subunit 13B	0.687174	0.0957031	0.159397	0.000487865	0.613591	0.34086	-0.00195313	-0.10583	-0.0152995	0.997569	0.711796	0.976519
PPOX	protoporphyrinogen oxidase	-0.731283	0.0120443	-0.383206	0.0162274	0.982105	0.204699	0.226562	-0.116934	-0.0364583	0.794546	0.918405	0.979668
PPME1	protein phosphatase methylesterase 1	1.00911	-0.0130208	0.143229	0.000218442	0.970215	0.545797	-0.0423177	-0.121998	-0.0292969	0.791481	0.185026	0.876083
PPM1K	protein phosphatase, Mg2+/Mn2+ dependent 1K	1.49642	0.791341	0.94005	7.79973e-05	0.00466531	0.0016071	0.145182	0.135796	-0.0338542	0.706769	0.735474	0.959933
PPM1H	protein phosphatase, Mg2+/Mn2+ dependent 1H	-0.767578	-0.741536	-0.908312	0.00110814	0.00137897	0.000367234	0.225911	0.401403	0.260091	0.382107	0.0631304	0.282346
PPM1D	protein phosphatase, Mg2+/Mn2+ dependent 1D	0.959635	-0.321615	0.0426432	0.000416085	0.133097	0.897225	-0.0973307	-0.11263	0.0253906	0.660261	0.577148	0.947236
PPM1B	protein phosphatase, Mg2+/Mn2+ dependent 1B	0.655599	0.739258	0.719862	0.000213205	9.81377e-05	0.000117195	-0.131836	-0.129955	-0.281576	0.700586	0.706776	0.215038
PPIL3	peptidylprolyl isomerase like 3	0.953451	-0.0371094	0.0295953	0.0013914	0.928541	0.944966	-0.376628	-0.00327329	-0.0501302	0.330661	0.997897	0.958113
PPIF	peptidylprolyl isomerase F	-0.760417	-0.16862	-0.281413	0.000660615	0.394195	0.121377	0.132161	0.0688657	0.22526	0.413215	0.76968	0.0904568
PPIE	peptidylprolyl isomerase E	-0.929036	-0.424805	-0.776638	0.00216468	0.110899	0.00642367	-0.00716146	-0.11764	-0.284505	0.995624	0.898729	0.640815
PPID	peptidylprolyl isomerase D	-1.02083	-0.427734	-0.691054	9.35595e-05	0.0201402	0.00119386	0.110026	0.200503	0.0677083	0.802168	0.522185	0.899278
PPIC	peptidylprolyl isomerase C	0.977865	0.410156	0.748698	0.000156659	0.0300248	0.000907597	0.061849	0.266927	0.280599	0.764515	0.0219786	0.0167458
PPEF1	protein phosphatase with EF-hand domain 1	-1.28548	-1.41553	-1.48355	0.00156961	0.000842505	0.000621253	0.52832	0.621917	1.0682	0.106015	0.0529641	0.00215135
PPARA	peroxisome proliferator activated receptor alpha	1.46517	1.30924	1.36721	9.01407e-05	0.000187482	0.000141913	-0.134115	-0.216616	-0.172526	0.84724	0.693926	0.780488
PP7080	uncharacterized LOC25845	-0.706055	-0.631185	-0.762695	0.00272996	0.00539694	0.00168459	-0.00651042	0.328107	0.264323	0.989789	0.0274458	0.0770384
POP4	POP4 homolog, ribonuclease P/MRP subunit	-1.17155	-0.161458	-0.577365	1.1456e-05	0.307057	0.00114278	0.0921224	0.158511	0.0361328	0.677815	0.324935	0.913732
POP1	POP1 homolog, ribonuclease P/MRP subunit	-0.670573	-0.374023	-0.522488	0.00143523	0.0387014	0.00667338	0.102865	0.142867	0.0442708	0.567716	0.338851	0.873364
POMP	proteasome maturation protein	-0.765625	-0.00325521	-0.30523	0.00014734	0.99027	0.0363859	0.0996094	0.00976563	0.0273438	0.518543	0.977657	0.92264
POMK	protein-O-mannose kinase	-1.61068	-1.2972	-1.22567	0.000153851	0.000636701	0.00092452	0.046224	-0.0232928	0.111979	0.898516	0.958687	0.637971
POM121L8P	POM121 transmembrane nucleoporin like 8, pseudogene	-0.969727	-0.559245	-0.755344	0.00768752	0.102937	0.0291054	0.293294	0.287055	0.510417	0.809952	0.814946	0.572649
POLRMT	polymerase (RNA) mitochondrial	-1.45638	-0.728516	-0.831923	0.000954383	0.0474013	0.0253952	-0.00716146	0.174533	0.16569	0.995765	0.833346	0.846375
POLR3H	polymerase (RNA) III subunit H	-0.646159	-0.158203	-0.495416	0.00193873	0.433563	0.00952309	0.0624993	0.0317949	0.0468779	0.779037	0.913835	0.852763
POLR3G	polymerase (RNA) III subunit G	-1.86686	-0.453451	-1.66835	0.000172073	0.222717	0.00036019	0.271484	0.241301	0.297526	0.465466	0.546899	0.400235
POLR3F	polymerase (RNA) III subunit F	-0.669596	-0.505208	-0.602837	0.00761014	0.0335516	0.0135966	-0.0426432	-0.00434028	0.0533854	0.953036	0.995818	0.937002
POLR3E	polymerase (RNA) III subunit E	-0.790365	-0.367513	-0.480197	0.000196149	0.0212378	0.00477063	0.177734	0.233977	0.213216	0.305778	0.139112	0.18796
POLR2K	polymerase (RNA) II subunit K	-0.876628	-0.73763	-0.690023	0.000285985	0.000887854	0.00136171	0.108724	0.156612	-0.0859375	0.749873	0.57	0.821145
POLR2I	polymerase (RNA) II subunit I	-0.642578	-0.163086	-0.577474	0.0140362	0.590359	0.0245935	-0.0410156	0.00112124	0.0341797	0.888207	0.998121	0.911821
POLR2G	polymerase (RNA) II subunit G	-0.876302	-0.308594	-0.806424	0.00122076	0.185635	0.0020803	0.0904948	0.239204	0.176432	0.790954	0.235837	0.449704
POLR2D	polymerase (RNA) II subunit D	0.717448	0.614583	0.61225	0.0172862	0.0372979	0.0379667	-0.0201823	-0.0529695	-0.0377604	0.977738	0.931103	0.955799
POLR2A	polymerase (RNA) II subunit A	0.766276	0.0416667	0.224501	8.35742e-05	0.824714	0.0914356	-0.143229	-0.161965	-0.175781	0.753441	0.705924	0.667925
POLR1C	polymerase (RNA) I subunit C	-0.74056	-0.66569	-0.935764	0.00239094	0.00459036	0.000529948	0.121094	-0.0723018	0.111328	0.519895	0.7743	0.574479
POLM	polymerase (DNA) mu	-0.694987	-0.795247	-0.640652	0.00526084	0.00231416	0.00847213	-0.180664	0.00799334	-0.158529	0.565303	0.991944	0.641197
POLG2	polymerase (DNA) gamma 2, accessory subunit	-0.680176	-0.328288	-0.382202	0.0335658	0.332932	0.244506	0.145182	0.366139	0.347982	0.761472	0.208173	0.239712
POLE3	polymerase (DNA) epsilon 3, accessory subunit	-0.587565	-0.30013	-0.403836	0.00733811	0.14772	0.0498643	0.150391	0.143139	0.261068	0.348412	0.383421	0.0569507
POLDIP2	polymerase (DNA) delta interacting protein 2	-0.66862	-0.0527344	-0.456597	0.000413062	0.796408	0.00467896	-0.0670557	0.0389996	0.0664047	0.780719	0.898146	0.783706
POC1A	POC1 centriolar protein A	-0.713867	-0.381185	-0.643853	0.0298838	0.259084	0.0481275	0.0742188	-0.0946723	0.10612	0.918743	0.888077	0.867851
PNPT1	polyribonucleotide nucleotidyltransferase 1	-0.652995	-0.298177	-0.503852	0.000119547	0.0155099	0.000644588	0.197917	0.0965712	0.0677083	0.0758121	0.513826	0.712483
PNPLA8	patatin like phospholipase domain containing 8	0.618164	0.645508	0.75727	0.000621465	0.000467113	0.000163205	-0.0520833	-0.0861183	-0.0364583	0.821511	0.627243	0.892957
PNPLA6	patatin like phospholipase domain containing 6	-0.871094	-0.0348307	-0.343886	0.00261304	0.934423	0.188496	0.289388	0.149613	0.189128	0.0593601	0.433719	0.266696
PNPLA4	patatin like phospholipase domain containing 4	-0.773112	-0.371419	-0.784641	0.00028704	0.0241716	0.000261713	-0.0511068	0.0282118	-0.023112	0.905039	0.95694	0.966083
PNO1	partner of NOB1 homolog	-0.891602	-0.566406	-0.71422	0.000650301	0.0106298	0.00268989	0.227214	0.0335648	0.211589	0.250853	0.943806	0.299503
PNKD	paroxysmal nonkinesigenic dyskinesia	-0.823568	-0.20638	-0.618327	0.000317811	0.257124	0.00205489	-0.0530599	0.237739	0.0608724	0.92449	0.386961	0.910804
PMVK	phosphomevalonate kinase	-0.760417	-0.128255	-0.630344	0.000276112	0.473791	0.000943788	0.0133464	0.0130389	-0.0214844	0.98461	0.984847	0.972702
PMS2CL	PMS2 C-terminal like pseudogene	0.597656	0.90918	0.691108	0.0218798	0.00194394	0.010032	-0.401367	0.0179217	-0.238607	0.346524	0.988456	0.680522
PMS2	PMS1 homolog 2, mismatch repair system component	0.848633	0.412435	0.758816	0.0217065	0.276109	0.0374506	-0.321615	-0.11093	-0.452799	0.340832	0.85235	0.129977
PMP22	peripheral myelin protein 22	1.6123	1.63379	1.42312	3.25008e-05	2.96542e-05	7.26931e-05	-0.263672	-0.202221	0.0709635	0.272103	0.460563	0.880486
PLSCR4	phospholipid scramblase 4	1.80811	0.421387	1.11572	0.000501255	0.340447	0.0100336	-0.349935	-0.302391	-0.350586	0.1858	0.27782	0.185354
PLPPR2	phospholipid phosphatase related 2	0.993164	1.53516	1.34041	1.42173e-05	1.35594e-06	2.71239e-06	-0.0214844	0.00958478	-0.119792	0.97068	0.988779	0.720907
PLPP3	phospholipid phosphatase 3	0.625326	-0.111003	0.313721	0.0191654	0.749965	0.2449	0.0758464	-0.0116283	-0.335286	0.909453	0.99043	0.294224
PLPP1	phospholipid phosphatase 1	1.05208	1.20508	1.25594	0.000153851	6.28278e-05	4.87144e-05	-0.0201823	0.242007	0.14388	0.966201	0.153204	0.501119
PLP1	proteolipid protein 1	1.32894	1.12028	0.554674	0.0208964	0.0473584	0.362038	0.129232	-0.0806387	-0.167318	0.928279	0.961501	0.898997
PLLP	plasmolipin	-0.814128	-0.75944	-0.899495	0.000338678	0.000535442	0.000176424	0.0546875	0.11934	-0.0563151	0.896551	0.684474	0.892957
PLIN3	perilipin 3	-0.588216	0.205078	-0.0673828	0.0097992	0.384851	0.826509	0.0592448	0.0698061	-0.0227865	0.89241	0.862799	0.967976
PLIN2	perilipin 2	-0.686849	-1.04492	-0.983154	0.0029581	0.000196719	0.000293715	0.259766	0.183684	0.175781	0.104356	0.304651	0.334883
PLGRKT	plasminogen receptor, C-terminal lysine transmembrane protein	-0.830241	0.320312	-0.228977	0.00925699	0.319332	0.510336	0.319661	0.163972	0.128581	0.404428	0.770241	0.8378
PLEKHO1	pleckstrin homology domain containing O1	1.19499	0.457357	0.520698	0.00424038	0.246906	0.179316	-0.0947266	-0.216417	0.0745443	0.917318	0.736874	0.939936
PLEKHH2	pleckstrin homology, MyTH4 and FERM domain containing H2	1.24967	0.355469	0.600993	0.00126155	0.306153	0.0671532	-0.0569661	-0.302011	-0.267253	0.922304	0.25284	0.336891
PLEKHG2	pleckstrin homology and RhoGEF domain containing G2	0.838542	0.530273	0.517687	0.0254561	0.155663	0.166879	-0.145508	-0.32581	0.0419922	0.836809	0.476063	0.967976
PLEKHA5	pleckstrin homology domain containing A5	0.838867	0.269531	0.391873	0.0015795	0.255652	0.086204	-0.00488281	0.00877098	-0.0957031	0.995765	0.992932	0.880076
PLEKHA2	pleckstrin homology domain containing A2	-0.739909	-0.63151	-0.647271	0.00107513	0.00291651	0.00250844	-0.499023	-0.381492	-0.227865	1.76645e-05	0.000115908	0.00505116
PLCXD1	phosphatidylinositol specific phospholipase C X domain containing 1	1.19206	0.891276	0.937798	6.40881e-05	0.000433785	0.000310954	0.0901693	-0.0907299	-0.0325521	0.539703	0.534945	0.89486
PLCB3	phospholipase C beta 3	0.603516	0.239909	0.377631	0.00204416	0.166214	0.0291175	-0.0608724	-0.124204	0.0585938	0.79636	0.431359	0.807708
PLAUR	plasminogen activator, urokinase receptor	0.640299	0.0218099	0.227946	0.000843571	0.933257	0.153748	0.0488281	-0.102611	0.0286458	0.920505	0.777786	0.960682
PLAGL1	PLAG1 like zinc finger 1	1.19434	0.21582	0.769667	0.000156587	0.385649	0.002704	-0.094401	-0.205476	-0.109375	0.741622	0.265597	0.67893
PLA2G4A	phospholipase A2 group IVA	1.72591	2.16406	2.22287	2.23068e-06	7.10274e-07	6.25897e-07	0.67513	0.594618	0.515625	0.000134081	0.000341078	0.00102307
PLA2G16	phospholipase A2 group XVI	2.05371	2.29915	1.87359	9.40588e-06	5.12284e-06	1.63544e-05	-0.117513	-0.00651042	-0.0266927	0.697469	0.991966	0.960231
PKP4	plakophilin 4	0.814779	0.213542	0.189372	5.96326e-05	0.113306	0.164217	0.0286458	0.0534578	-0.0442708	0.920934	0.813177	0.857507
PKP3	plakophilin 3	-0.81543	-0.00130208	-0.387099	0.030343	0.998	0.329924	0.0380859	0.019043	0.0996094	0.972628	0.988269	0.912463
PKP2	plakophilin 2	-0.704427	-0.582682	-0.719537	0.00306386	0.00943121	0.00268717	0.203125	0.38831	0.322917	0.471122	0.0788933	0.160969
PJA2	praja ring finger ubiquitin ligase 2	0.910156	0.0273438	0.480469	2.01109e-05	0.887756	0.00129307	-0.176432	-0.0352648	-0.102214	0.0547788	0.8514	0.337969
PITX1	paired like homeodomain 1	0.713216	0.667969	0.780246	0.000689788	0.00105949	0.000381642	-0.0533854	-0.219383	-0.149089	0.932549	0.502508	0.719044
PITPNC1	phosphatidylinositol transfer protein, cytoplasmic 1	0.794271	0.730469	0.526503	0.00702906	0.0112988	0.0566374	0.203776	0.271231	0.222005	0.433284	0.233031	0.371261
PITHD1	PITH (C-terminal proteasome-interacting domain of thioredoxin-like) domain containing 1	-0.696289	-1.1722	-1.10756	0.00971003	0.000375145	0.00054662	0.125977	0.302282	0.0240885	0.694872	0.143192	0.966739
PIP4K2A	phosphatidylinositol-5-phosphate 4-kinase, type II, alpha	1.29297	0.564453	0.707954	0.000329536	0.0423174	0.0135752	-0.09375	0.037887	0.0224609	0.744395	0.926731	0.96275
PINX1	PIN2/TERF1 interacting, telomerase inhibitor 1	-1.21354	-1.05729	-1.26234	0.00403685	0.00909141	0.00318401	0.109375	0.382161	0.061849	0.763999	0.0629532	0.895448
PINK1	PTEN induced putative kinase 1	-0.75651	-0.0302734	-0.1604	0.00288956	0.935794	0.545386	0.0996094	0.133066	0.0423177	0.698321	0.537854	0.910062
PIM1	Pim-1 proto-oncogene, serine/threonine kinase	-0.817057	-0.277018	-0.428196	0.000919687	0.182768	0.0373853	-0.203125	-0.217502	-0.00455729	0.642693	0.605761	0.996054
PIK3R3	phosphoinositide-3-kinase regulatory subunit 3	-0.620443	-0.00878906	-0.0828722	0.00224469	0.977624	0.722158	0.0947266	0.0805664	0.0501302	0.655638	0.729519	0.862695
PIK3R2	phosphoinositide-3-kinase regulatory subunit 2	0.815104	1.04297	1.15907	0.0145013	0.0035064	0.00181478	-0.120768	0.0252099	0.0983074	0.584027	0.953471	0.69412
PIK3R1	phosphoinositide-3-kinase regulatory subunit 1	0.9611	1.21631	1.2736	0.000468946	0.000101495	7.44498e-05	-0.120443	0.0497143	-0.0559896	0.840899	0.951964	0.943176
PIK3C2A	phosphatidylinositol-4-phosphate 3-kinase catalytic subunit type 2 alpha	-0.700521	-0.365234	-0.31288	0.000309649	0.0167867	0.036354	0.0891927	0.0397497	-0.0078125	0.471771	0.835435	0.978709
PIGU	phosphatidylinositol glycan anchor biosynthesis class U	-0.766927	-0.26237	-0.273085	0.000393889	0.121428	0.106525	-0.00390625	0.117495	0.0494792	0.995952	0.794189	0.937394
PIGS	phosphatidylinositol glycan anchor biosynthesis class S	0.704753	0.20638	0.335558	0.000311039	0.173734	0.0268723	-0.016276	-0.00415943	0.0123698	0.978542	0.994672	0.98461
PIGO	phosphatidylinositol glycan anchor biosynthesis class O	-0.990234	-0.509115	-0.838216	0.00149716	0.0571297	0.00421823	-0.132487	0.184643	0.283854	0.824018	0.717929	0.470398
PIGN	phosphatidylinositol glycan anchor biosynthesis class N	1.49219	0.784831	1.04405	0.000177684	0.0100959	0.00182054	-0.115234	-0.0167462	-0.0341797	0.629255	0.971292	0.932944
PIGK	phosphatidylinositol glycan anchor biosynthesis class K	0.600911	0.160807	0.447645	0.00647468	0.492614	0.0312851	0.222656	0.293077	0.14388	0.0781022	0.0199578	0.317611
PIGH	phosphatidylinositol glycan anchor biosynthesis class H	0.886068	0.40918	0.185981	0.0301945	0.34572	0.725399	0.101888	0.126917	0.13737	0.892754	0.852367	0.834864
PIGF	phosphatidylinositol glycan anchor biosynthesis class F	-0.657227	0.40446	-0.151503	0.0188249	0.141412	0.656586	-0.0426432	-0.219998	-0.129557	0.964721	0.669318	0.846682
PIGB	phosphatidylinositol glycan anchor biosynthesis class B	0.589844	1.00944	0.967638	0.00802608	0.000270792	0.000356892	-0.000651042	0.0227322	0.0973307	0.999373	0.978834	0.873589
PIGA	phosphatidylinositol glycan anchor biosynthesis class A	0.802409	0.321615	0.267008	0.000137221	0.0335691	0.0749951	-0.111979	0.0148655	-0.14388	0.710449	0.978573	0.578296
PIFO	primary cilia formation	0.628906	0.113444	0.306193	0.0146192	0.729164	0.23319	-0.0148112	0.0856481	-0.273438	0.982043	0.842004	0.239898
PIEZO2	piezo type mechanosensitive ion channel component 2	0.703451	0.13737	0.410319	0.00015856	0.341585	0.00503553	-0.470052	-0.459093	-0.421224	0.00153148	0.00182156	0.00341457
PICK1	protein interacting with PRKCA 1	-0.871745	0.0413411	-0.511909	0.00265006	0.920424	0.0475305	-0.0576172	0.0969329	0.199544	0.961893	0.924479	0.797765
PIAS1	protein inhibitor of activated STAT 1	0.99056	0.713542	0.911784	0.00250415	0.016809	0.00415027	-0.120443	-0.0323712	-0.0709635	0.45412	0.915531	0.74749
PI4KA	phosphatidylinositol 4-kinase alpha	0.750326	0.439128	0.715658	0.000604929	0.0156185	0.00082374	-0.00195313	0.0329861	0.0546875	0.997516	0.939995	0.881071
PI3	peptidase inhibitor 3	-1.60449	-2.96582	-2.65139	0.000470423	9.00909e-06	1.76645e-05	1.3571	1.17046	1.36914	0.0101278	0.0231263	0.00977018
PI15	peptidase inhibitor 15	0.80013	0.239909	0.62637	0.00888747	0.461808	0.0321183	-0.125326	-0.00700774	0.0901693	0.664078	0.991292	0.792541
PHTF1	putative homeodomain transcription factor 1	0.669271	0.172526	0.350477	0.00047652	0.276109	0.0231803	-0.139974	-0.0421369	-0.0338542	0.64821	0.934359	0.951419
PHLPP2	PH domain and leucine rich repeat protein phosphatase 2	0.73112	0.455404	0.934896	0.000172027	0.00364422	3.47001e-05	-0.14974	-0.220558	-0.123698	0.506285	0.235641	0.62593
PHLDB2	pleckstrin homology like domain family B member 2	-1.08724	0.246745	0.173828	0.000293482	0.307617	0.507474	-0.0644531	-0.533854	-0.572591	0.939343	0.102033	0.0761798
PHLDA1	pleckstrin homology like domain family A member 1	-0.771484	-0.636393	-0.581489	0.000862284	0.00292444	0.00506062	-0.0833333	0.121455	0.15625	0.868591	0.7743	0.674999
PHIP	pleckstrin homology domain interacting protein	0.665365	0.527995	0.756402	0.000261537	0.00118204	0.000114138	-0.134115	-0.0472367	-0.0540365	0.549869	0.899129	0.879082
PHGDH	phosphoglycerate dehydrogenase	1.21615	0.261719	0.665527	1.1315e-05	0.0911552	0.000567989	-0.015625	-0.0528067	0.103516	0.908446	0.480595	0.0745971
PHF6	PHD finger protein 6	-0.826823	-0.962565	-1.03646	0.000647855	0.000239025	0.000147495	0.078776	0.198061	0.0514323	0.664431	0.0929522	0.818423
PHF5A	PHD finger protein 5A	-0.729492	-0.22819	-0.46875	0.000530741	0.18122	0.00835781	0.217122	-0.00830078	0.255859	0.559175	0.992666	0.448372
PHF2	PHD finger protein 2	0.847656	0.398112	0.505588	0.000400891	0.0346282	0.0100336	-0.177083	-0.095685	-0.211589	0.500935	0.796858	0.374056
PHC3	polyhomeotic homolog 3	0.692383	0.411133	0.61263	0.000589961	0.0141432	0.00130635	-0.0110677	-0.100731	0.0384115	0.98287	0.71306	0.924479
PHB	prohibitin	-0.796875	-0.221354	-0.528103	0.000126198	0.134552	0.00182016	0.130859	0.0971861	0.145833	0.66311	0.781802	0.604207
PHAX	phosphorylated adaptor for RNA export	-0.658203	-0.347005	-0.551812	0.000311039	0.0158886	0.000990069	0.171224	0.190177	-0.00520833	0.419924	0.344782	0.992952
PGRMC1	progesterone receptor membrane component 1	1.03646	0.047526	0.326986	8.87522e-05	0.858741	0.0712199	-0.0651042	0.0190611	-0.0592448	0.636674	0.935068	0.686067
PGLS	6-phosphogluconolactonase	-0.888346	-0.24349	-0.528971	0.000347974	0.215458	0.00894661	0.0872396	-0.073622	0.162435	0.904536	0.923251	0.771037
PGBD5	piggyBac transposable element derived 5	1.01628	0.46224	0.46209	0.00309978	0.136161	0.136244	-0.0485026	-0.203649	-0.0429687	0.959753	0.714435	0.965287
PGBD1	piggyBac transposable element derived 1	0.618164	0.0296224	-0.00625271	0.00193033	0.915295	0.984315	-0.121094	0.0154261	-0.394857	0.869217	0.989585	0.316982
PGAP3	post-GPI attachment to proteins 3	-0.626953	-0.106445	0.0564914	0.0137346	0.744907	0.879132	0.380534	0.077049	0.258138	0.462981	0.942489	0.694319
PGAP1	post-GPI attachment to proteins 1	0.811035	0.346842	0.707737	0.0116505	0.282765	0.0239509	-0.0992839	0.0689562	0.000651042	0.895888	0.935375	0.99941
PGAM5	PGAM family member 5, mitochondrial serine/threonine protein phosphatase	-0.611328	-0.0260417	-0.415799	0.00106445	0.917386	0.0110418	0.188151	0.178747	0.113932	0.105123	0.129011	0.416652
PGAM1	phosphoglycerate mutase 1	-1.04525	-0.403646	-0.75982	0.00262228	0.199979	0.0166644	0.388021	0.126971	0.42513	0.199652	0.81388	0.149298
PFKFB2	6-phosphofructo-2-kinase/fructose-2,6-biphosphatase 2	-1.40658	-0.621094	-0.868001	8.1887e-05	0.0136566	0.00189733	-0.154622	-0.046025	-0.0279948	0.699999	0.943806	0.969168
PFDN6	prefoldin subunit 6	-1.41146	-0.253255	-0.746175	6.08939e-06	0.116222	0.000342253	0.233073	0.227901	0.122396	0.0907686	0.0993329	0.491475
PFDN4	prefoldin subunit 4	-1.62272	-0.0449219	-0.675944	0.00021794	0.933257	0.0391417	0.264974	0.146774	0.0966797	0.567716	0.817192	0.898536
PFAS	phosphoribosylformylglycinamidine synthase	-1.05632	-0.458008	-0.511909	4.08176e-05	0.0084345	0.00437411	0.363933	0.401599	0.435222	0.0150565	0.0088351	0.00512247
PEX7	peroxisomal biogenesis factor 7	-0.806641	-1.00423	-1.35083	0.00906149	0.00244166	0.00036019	-0.245443	-0.278103	0.0234375	0.638587	0.566262	0.982675
PEX5	peroxisomal biogenesis factor 5	-0.754232	-0.377279	-0.508274	0.0111726	0.192979	0.0735586	-0.0712891	0.0673105	-0.178711	0.90749	0.91444	0.659186
PEX3	peroxisomal biogenesis factor 3	-0.603516	-0.0354818	-0.236654	0.0258769	0.936034	0.423699	-0.0371094	0.00622106	-0.093099	0.91842	0.990268	0.700675
PEX14	peroxisomal biogenesis factor 14	-0.590169	0.0358073	-0.304281	0.0370556	0.939113	0.306215	-0.16276	-0.0181387	-0.132161	0.70481	0.982168	0.781737
PEX10	peroxisomal biogenesis factor 10	-0.782878	-0.423828	-0.553874	0.00101747	0.0345053	0.00850611	0.0979818	0.151168	0.0530599	0.847728	0.716263	0.933309
PET117	PET117 homolog	-1.07845	-0.470703	-0.650092	0.00124276	0.0965098	0.0238317	-0.105143	0.0304181	0.321615	0.794897	0.961646	0.159701
PEMT	phosphatidylethanolamine N-methyltransferase	-0.82487	0.0833333	-0.221408	0.000991389	0.767944	0.317803	0.124349	0.0882885	0.167318	0.740278	0.841054	0.596155
PELP1	proline, glutamate and leucine rich protein 1	-0.855794	-0.538086	-0.722466	0.000106876	0.00217164	0.000319089	0.0520833	-0.028465	0.0175781	0.847746	0.93284	0.963684
PELI1	pellino E3 ubiquitin protein ligase 1	2.08822	1.10352	1.37571	4.22279e-05	0.00265593	0.000647855	-0.0250651	-0.0587384	-0.0651042	0.968377	0.907871	0.895448
PEG10	paternally expressed 10	3.35026	2.34831	2.90913	1.48908e-08	1.31366e-07	2.9171e-08	-0.315104	-0.224935	-0.188151	0.0149041	0.0812088	0.161431
PEF1	penta-EF-hand domain containing 1	-0.998698	-0.450195	-0.598348	0.00208472	0.113868	0.0363519	0.0865885	0.025047	0.0205078	0.905039	0.978768	0.983131
PEA15	phosphoprotein enriched in astrocytes 15	1.48307	0.522135	0.674859	4.19366e-06	0.00304166	0.000589889	-0.0279948	-0.184643	-0.0865885	0.946036	0.292592	0.747836
PDZK1P1	PDZ domain containing 1 pseudogene 1	0.648926	-0.0302734	0.524319	0.046096	0.956226	0.106934	0.0831706	-0.101933	-0.0398763	0.950897	0.935315	0.978573
PDZK1IP1	PDZK1 interacting protein 1	-1.00065	-1.16309	-1.66659	0.0151775	0.00655408	0.000691352	0.0390625	0.0675456	0.322917	0.959144	0.916728	0.28167
PDXK	pyridoxal (pyridoxine, vitamin B6) kinase	-0.689779	-0.21224	-0.363498	0.00231636	0.315857	0.0682571	-0.11849	-0.0730975	-0.170247	0.609594	0.808089	0.363987
PDSS1	prenyl (decaprenyl) diphosphate synthase, subunit 1	-0.858398	-0.576172	-0.45261	0.00109789	0.012179	0.041272	0.0758464	0.110189	0.00260417	0.905355	0.842209	0.997898
PDS5B	PDS5 cohesin associated factor B	0.63444	0.0680339	0.42513	0.00196253	0.780288	0.0199423	-0.031901	-0.0621021	-0.0358073	0.943135	0.860956	0.933525
PDPK1	3-phosphoinositide dependent protein kinase 1	0.729818	0.452799	0.796387	0.00431413	0.0529415	0.0025312	0.107108	-0.0979556	-0.104167	0.89241	0.903214	0.895573
PDLIM5	PDZ and LIM domain 5	0.777344	0.405924	0.411675	0.000194661	0.0113727	0.0105147	0.192708	0.0807653	0.214844	0.252289	0.76664	0.185571
PDLIM3	PDZ and LIM domain 3	0.613607	-0.357096	-0.0901421	0.0201894	0.173344	0.801442	-0.10026	-0.222909	-0.198568	0.654653	0.140406	0.202751
PDLIM1	PDZ and LIM domain 1	-0.673503	-0.482422	-0.569092	0.00147249	0.0110081	0.00419718	-0.113281	-0.080259	0.0488281	0.633975	0.780488	0.892436
PDK4	pyruvate dehydrogenase kinase 4	1.86947	1.78288	1.8138	3.50949e-07	4.17652e-07	3.8033e-07	-0.190104	-0.0754123	0.11263	0.012476	0.409102	0.147037
PDIA6	protein disulfide isomerase family A member 6	-0.647135	-0.540365	-0.48744	0.00236474	0.00704393	0.0125651	0.0234375	0.224356	0.0696615	0.921645	0.022025	0.636242
PDIA4	protein disulfide isomerase family A member 4	0.728841	0.227539	0.423069	0.00160733	0.273202	0.0348412	-0.103516	0.091182	0.0807292	0.108516	0.172176	0.244952
PDHX	pyruvate dehydrogenase complex component X	-0.696289	0.0605469	-0.246419	0.000353914	0.766158	0.1027	0.0986328	0.205295	0.129883	0.797571	0.418519	0.697808
PDHB	pyruvate dehydrogenase (lipoamide) beta	-0.950846	-0.125	-0.468669	1.73181e-05	0.373733	0.00174828	0.179688	0.236617	0.0983073	0.145386	0.0466466	0.54725
PDGFRL	platelet derived growth factor receptor like	2.59115	1.78809	2.16943	6.25897e-07	4.16592e-06	1.50616e-06	-0.0325521	0.269459	0.210286	0.960231	0.294773	0.471324
PDGFA	platelet derived growth factor subunit A	0.599935	0.47168	0.647786	0.00751283	0.0272423	0.00475634	-0.261719	-0.132885	-0.0885417	0.358626	0.752775	0.861411
PDE8B	phosphodiesterase 8B	-0.631185	-0.480794	-0.517551	0.0306753	0.0966817	0.0730691	0.223958	0.133771	0.216797	0.554872	0.791272	0.574221
PDE8A	phosphodiesterase 8A	1.18685	1.06055	1.02249	2.9939e-06	5.53315e-06	6.68295e-06	0.0976562	0.191949	0.141927	0.247157	0.0136809	0.064932
PDE7B	phosphodiesterase 7B	1.0179	1.11947	1.3099	6.44296e-06	3.85087e-06	1.6755e-06	-0.39974	-0.391023	-0.409505	0.00323088	0.00376485	0.00268297
PDE6D	phosphodiesterase 6D	0.781576	0.754557	0.420871	0.00334637	0.00413089	0.0791968	-0.00195312	-0.139106	-0.120443	0.996111	0.340875	0.445013
PDE4DIP	phosphodiesterase 4D interacting protein	0.805339	0.0983073	0.144965	0.0102188	0.814727	0.70683	0.0227865	0.177373	-0.145182	0.975811	0.632482	0.728551
PDE3B	phosphodiesterase 3B	0.596354	0.535482	0.891737	0.00695322	0.0127318	0.000557653	0.0983073	0.178132	0.0602214	0.827774	0.590097	0.912463
PDDC1	Parkinson disease 7 domain containing 1	-0.605794	-0.473633	-0.520454	0.0198652	0.0625778	0.0416527	0.10319	0.0136719	0.023763	0.833346	0.986302	0.974277
PDCD6IPP2	PDCD6IP pseudogene 2	0.626465	0.188314	-0.0273709	0.0398262	0.607232	0.957993	-0.491374	-0.208514	0.0265299	0.628728	0.893021	0.991142
PDCD6	programmed cell death 6	-0.589518	0.0546875	-0.382216	0.00105635	0.791802	0.0142027	0.0644531	-0.0260778	-0.0182292	0.865649	0.959455	0.971962
PDCD4	programmed cell death 4 (neoplastic transformation inhibitor)	-0.758464	-0.341146	-0.254829	0.000429775	0.0443506	0.134006	0.0195312	0.0518302	-0.0169271	0.968027	0.890257	0.97186
PDCD2L	programmed cell death 2-like	-0.764323	-0.382161	-0.58214	0.000911662	0.0461081	0.00500475	0.109701	0.127044	0.138346	0.649962	0.565162	0.508601
PDCD2	programmed cell death 2	-0.749023	-0.414062	-0.576253	0.0219373	0.206769	0.0719687	0.132487	-0.0510163	-0.139648	0.852565	0.958879	0.842023
PDCD11	programmed cell death 11	-0.93457	-0.44987	-0.699354	6.18756e-05	0.0067357	0.000416085	0.161458	0.204716	0.248698	0.317315	0.167796	0.0793763
PDAP1	PDGFA associated protein 1	-0.697917	-0.298828	-0.405192	0.00826264	0.247076	0.105109	0.0738932	0.0809281	-0.0677083	0.835432	0.812868	0.854338
PCYOX1	prenylcysteine oxidase 1	1.95703	1.2181	1.70047	1.54181e-06	2.24141e-05	3.31912e-06	-0.172526	-0.110569	-0.244141	0.0841926	0.335745	0.0147368
PCSK9	proprotein convertase subtilisin/kexin type 9	-0.661133	-0.602865	-0.677897	0.00744744	0.0124567	0.00642382	-0.0286458	-0.107386	-0.0898437	0.959933	0.758889	0.812243
PCOLCE2	procollagen C-endopeptidase enhancer 2	1.02409	0.0960286	0.59611	0.00133672	0.798317	0.0300164	0.0839907	0.0560926	0.20541	0.883051	0.931737	0.572753
PCNX4	pecanex homolog 4 (Drosophila)	1.13379	0.270833	0.540609	0.000988506	0.386285	0.0596387	-0.185547	-0.122287	-0.207682	0.408437	0.670798	0.326163
PCNA	proliferating cell nuclear antigen	-0.779297	-0.078776	-0.356011	3.79729e-05	0.581343	0.00581723	0.0807292	0.0643084	0.0865885	0.753441	0.82272	0.72744
PCMTD2	protein-L-isoaspartate (D-aspartate) O-methyltransferase domain containing 2	-1.19889	-0.176107	-0.593235	0.000154568	0.500445	0.012588	0.230794	0.0808377	0.0247396	0.114443	0.74317	0.949625
PCMTD1	protein-L-isoaspartate (D-aspartate) O-methyltransferase domain containing 1	-0.983724	-0.210938	-0.1266	0.000146284	0.277709	0.56355	0.0530599	-0.0257161	-0.0514323	0.933932	0.97186	0.93731
PCIF1	PDX1 C-terminal inhibiting factor 1	-1.14551	-0.666667	-0.901015	1.1953e-05	0.00040701	5.62402e-05	-0.046224	-0.127152	-0.0742188	0.918445	0.65714	0.843045
PCID2	PCI domain containing 2	0.621419	0.16569	0.323568	0.00376589	0.44589	0.0965965	0.111979	-0.0421549	-0.00520833	0.798147	0.946183	0.994482
PCGF3	polycomb group ring finger 3	0.61849	1.37109	1.39784	0.00131911	7.86729e-06	7.16642e-06	-0.37793	-0.243037	-0.224609	0.0297332	0.18875	0.237152
PCGF2	polycomb group ring finger 2	0.797201	0.747396	0.746067	0.00139173	0.00210781	0.00213282	0.0143229	-0.0225694	-0.0755208	0.971601	0.953225	0.75414
PCDHGB1	protocadherin gamma subfamily B, 1	2.11296	1.40885	1.89182	6.33489e-05	0.000909675	0.000132187	-0.674805	-0.454988	-0.322103	0.0757448	0.283857	0.528836
PCDHB5	protocadherin beta 5	0.920736	0.404948	0.466539	0.00998525	0.250901	0.17705	-2.66943	-2.74548	-2.59847	2.18911e-05	1.76645e-05	2.70239e-05
PCDHB2	protocadherin beta 2	1.13086	0.935221	1.13946	0.0032569	0.00997529	0.003104	-1.10547	-0.713017	-0.583333	0.000266172	0.00651265	0.020567
PCDHB14	protocadherin beta 14	1.15495	1.12158	1.15847	0.0122063	0.0142978	0.0120047	-0.734701	-0.511683	-0.693359	0.143831	0.374746	0.175444
PCDH11X	protocadherin 11 X-linked	0.871257	0.696289	0.564697	0.0258298	0.0703319	0.14581	0.371257	0.0615686	0.0688477	0.594016	0.965559	0.960504
PCCB	propionyl-CoA carboxylase beta subunit	-0.800781	-0.16276	-0.263129	5.8127e-05	0.229763	0.0462185	0.117188	0.134729	0.223958	0.614076	0.52866	0.182778
PCAT1	prostate cancer associated transcript 1 (non-protein coding)	-0.592611	-0.477702	-0.285563	0.0430937	0.102367	0.364981	0.447266	0.0765697	0.0139974	0.182051	0.920406	0.9896
PC	pyruvate carboxylase	0.58724	1.49251	1.42117	0.0195357	5.8838e-05	8.20136e-05	-0.475586	-0.337583	-0.16276	0.00679514	0.0459738	0.442384
PBX3	pre-B-cell leukemia homeobox 3	1.51432	-0.239583	0.490153	8.13908e-05	0.404548	0.0609989	-0.121094	-0.163032	-0.241536	0.773804	0.650587	0.395523
PBRM1	polybromo 1	0.702148	0.682943	0.888916	0.000213178	0.000256896	4.5828e-05	-0.0722656	-0.0325159	-0.0436198	0.609199	0.876664	0.812868
PAX6	paired box 6	1.11979	0.933919	0.951226	0.000440372	0.00143012	0.00127157	-0.170247	0.222309	-0.345052	0.79345	0.694872	0.426986
PATL1	protein associated with topoisomerase II homolog 1 (yeast)	0.712891	-0.263672	-0.00108507	0.00036257	0.0886629	0.996384	-0.0416667	-0.0576534	-0.132161	0.828961	0.727764	0.21167
PATJ	PATJ, crumbs cell polarity complex component	-1.61589	-0.619792	-1.12872	7.27875e-06	0.00331139	6.81603e-05	0.0963542	0.250326	0.102865	0.571041	0.038157	0.529174
PARP3	poly(ADP-ribose) polymerase family member 3	-0.942708	0.0846354	-0.0726725	0.000433038	0.765761	0.803846	-0.174479	-0.0432038	-0.0638021	0.533725	0.934562	0.892329
PARP2	poly(ADP-ribose) polymerase 2	-0.755859	-0.500326	-0.465902	0.000273833	0.00385245	0.00590215	0.0611979	0.0377966	-0.0960286	0.89125	0.941692	0.792113
PARP16	poly(ADP-ribose) polymerase family member 16	1.1429	0.0341797	-0.0582682	1.69173e-05	0.885025	0.783745	-0.234049	-0.133102	-0.0533854	0.337036	0.694872	0.915915
PARP1	poly(ADP-ribose) polymerase 1	0.638672	0.233073	0.293891	0.00530317	0.295593	0.17082	0.11263	0.0193504	0.113281	0.113387	0.904848	0.110809
PARM1	prostate androgen-regulated mucin-like protein 1	0.603678	0.189128	0.40134	0.0133745	0.477866	0.0882013	0.421224	0.556785	0.398763	0.15005	0.0479182	0.181477
PARL	presenilin associated, rhomboid-like	-0.658529	0.03125	-0.295681	0.014515	0.942952	0.277966	-0.0100911	0.0617947	-0.157227	0.993156	0.946036	0.808775
PARG	poly(ADP-ribose) glycohydrolase	-0.916667	-0.448242	-0.616618	0.000475951	0.0323541	0.00582628	-0.0276693	0.0227322	0.130534	0.97186	0.977657	0.795583
PAQR4	progestin and adipoQ receptor family member IV	1.09017	0.138346	0.366455	0.000406941	0.642414	0.130453	-0.245443	-0.150463	-0.207031	0.254225	0.591974	0.373466
PAQR3	progestin and adipoQ receptor family member III	0.652018	0.150065	0.435628	0.00531705	0.553953	0.044597	-0.00423177	0.0591363	-0.0485026	0.994197	0.883707	0.910877
PAPPA	pregnancy-associated plasma protein A, pappalysin 1	1.07422	0.261719	0.613742	1.26336e-05	0.0609226	0.000489403	-0.813477	-0.182201	-0.102865	0.0403833	0.808913	0.913436
PAPD4	PAP associated domain containing 4	-0.725911	0.489583	0.386909	0.00381937	0.0330348	0.0895098	0.0139974	-0.066985	0.0426432	0.964993	0.706969	0.847618
PAN2	PAN2 poly(A) specific ribonuclease subunit	-1.00911	-0.948242	-1.2584	0.00436304	0.00633654	0.00109993	-0.0107422	0.265227	0.158854	0.987645	0.248421	0.600865
PAM	peptidylglycine alpha-amidating monooxygenase	0.703125	-0.402344	0.425076	0.00601776	0.0912039	0.0737575	0.169271	0.301866	0.19401	0.202608	0.0157656	0.129572
PALMD	palmdelphin	0.95931	0.00683594	0.139269	0.00371197	0.990227	0.721453	0.493815	0.870352	0.424805	0.0448303	0.00136836	0.0869324
PAK2	p21 protein (Cdc42/Rac)-activated kinase 2	-0.903971	-1.30924	-1.38436	0.0028201	0.000259247	0.000178948	0.077474	0.0891385	0.0878906	0.901685	0.880823	0.88391
PAK1IP1	PAK1 interacting protein 1	-1.05013	-0.539714	-0.824978	7.64284e-06	0.000543986	3.42039e-05	0.30599	0.313549	0.235026	0.0439031	0.0385288	0.13427
PAIP2	poly(A) binding protein interacting protein 2	0.632812	0.0677083	0.245171	0.00029541	0.690706	0.0655486	-0.0234375	0.0240885	-0.102865	0.954169	0.95294	0.642979
PAFAH2	platelet activating factor acetylhydrolase 2	-0.909505	-0.0283203	-0.219835	0.000473886	0.933365	0.313603	-0.030599	0.00837312	0.152018	0.966313	0.99197	0.708034
PAFAH1B3	platelet activating factor acetylhydrolase 1b catalytic subunit 3	-0.635091	-0.418945	-0.676839	0.000900862	0.0113533	0.000592099	0.0260417	-0.00745081	0.046224	0.974971	0.993725	0.9522
PACSIN3	protein kinase C and casein kinase substrate in neurons 3	-0.612956	0.179036	-0.166748	0.00247171	0.353079	0.394896	0.0957031	0.0180483	0.163411	0.72744	0.970098	0.414808
PAAF1	proteasomal ATPase associated factor 1	-0.931641	-0.254232	-0.638021	0.00180645	0.363513	0.0166882	-0.0921224	-0.191207	0.0813802	0.882935	0.664962	0.900678
PA2G4P4	proliferation-associated 2G4 pseudogene 4	-0.592122	-0.471029	-0.702799	0.0253987	0.0707217	0.0102357	0.166016	-0.179796	-0.0110677	0.904536	0.894889	0.995327
P4HA3	prolyl 4-hydroxylase subunit alpha 3	0.703939	-0.0405273	0.324382	0.032023	0.940356	0.354293	-0.014974	-0.0130841	-0.157552	0.994222	0.994937	0.920847
P4HA1	prolyl 4-hydroxylase subunit alpha 1	1.00098	0.325195	0.594238	5.55124e-05	0.047132	0.00168426	0.0657552	0.107313	0.140625	0.764673	0.516446	0.323388
P3H3	prolyl 3-hydroxylase 3	0.879557	0.247721	0.438287	0.00459728	0.433993	0.125136	0.140625	-0.0571108	0.0953776	0.802533	0.941956	0.886398
P3H1	prolyl 3-hydroxylase 1	0.59375	0.0830078	0.576172	0.00896913	0.777323	0.0106222	-0.186198	-0.19014	0.00976563	0.305778	0.291324	0.984681
P2RY6	pyrimidinergic receptor P2Y6	0.749674	1.2985	1.14874	0.0151394	0.000532509	0.00118403	0.0198568	0.113896	0.213542	0.971092	0.714994	0.322449
P2RY2	purinergic receptor P2Y2	0.735352	0.250651	0.394884	0.000876645	0.176713	0.0322134	-0.00292969	0.137533	-0.00911458	0.997503	0.748893	0.991463
P2RY1	purinergic receptor P2Y1	0.705241	0.253418	0.331651	0.0130153	0.397475	0.240617	0.199219	0.0582049	0.0628255	0.577789	0.925466	0.918743
OXLD1	oxidoreductase-like domain containing 1	-0.772949	-0.376628	-0.605252	0.0497209	0.377648	0.125402	-0.0214844	0.0143953	0.448242	0.985004	0.991094	0.27775
OXCT1	3-oxoacid CoA-transferase 1	1.46289	0.818359	1.20437	1.04997e-05	0.000456184	3.64165e-05	0.0117187	0.096752	0.0299479	0.961646	0.316336	0.867049
OXA1L	oxidase (cytochrome c) assembly 1-like	-0.813151	-0.170573	-0.440701	9.27687e-05	0.250619	0.00473537	0.0175781	-0.0806207	0.0182292	0.96391	0.71633	0.96208
OTUD6B	OTU domain containing 6B	-1.16536	-0.553711	-0.649929	1.26362e-05	0.00162854	0.00057609	0.254883	-0.0300022	0.133789	0.377366	0.966313	0.75046
OTUD4	OTU deubiquitinase 4	-0.987305	-0.874023	-1.25873	0.0292079	0.0511022	0.00803524	0.000651042	0.424244	0.238932	0.999373	0.139136	0.518176
OTUB1	OTU deubiquitinase, ubiquitin aldehyde binding 1	-0.736328	0.492839	0.0904405	7.70987e-05	0.00106327	0.537784	-0.031901	-0.0349392	0.0234375	0.918963	0.908263	0.945819
OSTM1	osteopetrosis associated transmembrane protein 1	1.02083	0.943359	1.09261	1.52432e-05	2.53883e-05	9.97357e-06	-0.317708	-0.106445	-0.266276	0.0302832	0.626149	0.069949
OSTC	oligosaccharyltransferase complex subunit (non-catalytic)	1.08333	0.886068	1.10162	0.0002979	0.00111035	0.000267364	-0.0872396	-0.0462601	0.0195312	0.91259	0.961817	0.985004
OSGIN2	oxidative stress induced growth inhibitor family member 2	-0.754232	-0.406901	-0.797418	0.00805583	0.131471	0.00580629	0.291016	0.207935	0.0524089	0.229625	0.464292	0.923389
OSGEPL1-AS1	OSGEPL1 antisense RNA 1	-0.662923	-0.361491	-0.221341	0.0130227	0.165144	0.440406	-0.195964	-0.119132	0.108236	0.75634	0.880486	0.89558
OSGEP	O-sialoglycoprotein endopeptidase	-0.891602	-0.561198	-0.736925	0.00220633	0.0300166	0.00699141	-0.161133	0.0971318	0.240885	0.6928	0.851344	0.450923
OSBPL6	oxysterol binding protein like 6	1.28906	0.439779	0.600071	4.96397e-05	0.0344941	0.00663781	-0.0865885	-0.0677264	-0.0429687	0.85138	0.895565	0.942128
OSBPL3	oxysterol binding protein like 3	1.0804	-0.368815	0.141602	9.00909e-06	0.00833182	0.311186	-0.318359	-0.264323	-0.173177	0.0609644	0.131891	0.401737
OSBPL2	oxysterol binding protein like 2	-0.880208	-0.0488281	-0.462809	7.06607e-05	0.815247	0.00444015	0.166341	0.080693	0.0338542	0.644389	0.875045	0.960401
OSBPL11	oxysterol binding protein like 11	-0.94987	-0.134766	-0.997342	0.00445746	0.739836	0.00332237	-0.0426432	-0.177409	-0.222982	0.920847	0.412642	0.251432
ORMDL1	ORMDL sphingolipid biosynthesis regulator 1	0.758138	-0.374674	-0.110324	0.0236782	0.276357	0.810585	0.110677	-0.0130932	0.000651042	0.785695	0.984976	0.999148
ORC3	origin recognition complex subunit 3	-0.63737	-0.442057	-0.635634	0.000257145	0.00271794	0.000261328	-0.0898438	-0.339808	-0.182943	0.733146	0.0282543	0.296492
ORC1	origin recognition complex subunit 1	1.06315	-0.0651042	0.267714	4.39117e-05	0.774528	0.110229	0.00260417	0.0375434	0.00260417	0.993913	0.866257	0.993913
OR8B8	olfactory receptor family 8 subfamily B member 8	-0.765625	-0.681641	-0.31448	0.0284603	0.0488078	0.407369	-0.140951	-0.0215477	-0.039388	0.754811	0.977677	0.957354
OR7E14P	olfactory receptor family 7 subfamily E member 14 pseudogene	0.732422	0.0608724	0.0805122	0.0498643	0.919238	0.887636	-0.133789	0.0873119	0.0195312	0.833346	0.907885	0.984838
OR51S1	olfactory receptor family 51 subfamily S member 1	-0.665202	-0.390137	-0.0148112	0.0280682	0.201478	0.977523	0.162109	-0.0484755	-0.186686	0.813077	0.962848	0.77168
OR51G2	olfactory receptor family 51 subfamily G member 2	0.973796	0.532389	0.24547	0.013327	0.165986	0.588962	-0.123698	0.173946	0.171224	0.895046	0.828228	0.832161
OR11H6	olfactory receptor family 11 subfamily H member 6	-0.848145	-0.713216	-0.456543	0.0219296	0.0497759	0.220504	0.16748	0.230378	0.127767	0.926526	0.889446	0.949077
OPN3	opsin 3	-1.22461	-0.501302	-0.664768	1.17725e-05	0.00380486	0.000633298	-0.466471	-0.162471	-0.217448	0.194572	0.794897	0.687169
OPHN1	oligophrenin 1	0.69401	0.266602	0.301459	0.00291535	0.21172	0.151884	0.0315755	-0.123445	0.0611979	0.963783	0.773459	0.914969
ONECUT2	one cut homeobox 2	1.47591	1.25293	1.59085	1.42173e-05	4.12418e-05	9.15449e-06	-0.185872	-0.360804	-0.0472005	0.684721	0.253892	0.95294
OMA1	OMA1 zinc metallopeptidase	-0.652344	-0.269531	-0.38246	0.000485931	0.0687912	0.0129542	0.214193	0.412507	0.223307	0.109865	0.0032873	0.0928496
OLMALINC	oligodendrocyte maturation-associated long intergenic non-coding RNA	-1.53548	-1.24382	-1.34852	0.000175781	0.000700701	0.000410928	-0.0345052	0.0839844	0.0758464	0.984629	0.958113	0.962734
OLFML2A	olfactomedin like 2A	1.14193	0.0491536	0.193088	0.00542648	0.937893	0.690706	-0.591797	-0.659686	-0.673503	0.0249566	0.013633	0.012211
OLFML1	olfactomedin like 1	1.43685	-0.404297	-0.571533	0.000782387	0.268609	0.104044	-0.890951	-0.734737	-0.818685	0.0101139	0.0294923	0.016112
OIP5	Opa interacting protein 5	0.79362	-0.00390625	0.406386	0.00751073	0.993473	0.148351	0.214193	0.152289	0.314453	0.534811	0.719792	0.263311
OGFRL1	opioid growth factor receptor-like 1	1.32096	0.180339	0.731934	0.000126298	0.521973	0.00546057	-0.0748698	-0.186777	-0.372721	0.8429	0.415824	0.0465424
OGDH	oxoglutarate (alpha-ketoglutarate) dehydrogenase (lipoamide)	0.748047	0.80599	0.608344	5.50533e-05	3.4295e-05	0.000214387	-0.188151	-0.125651	-0.0729167	0.102313	0.341262	0.688463
ODC1	ornithine decarboxylase 1	-0.746745	-0.494141	-0.680935	5.28791e-05	0.00079053	9.78301e-05	-0.03125	0.067636	-0.0364583	0.896066	0.687618	0.871548
OBFC1	oligonucleotide/oligosaccharide-binding fold containing 1	-1.2679	-0.964193	-1.04541	0.000185291	0.00111372	0.000657772	-0.107422	-0.118598	-0.0758464	0.908579	0.89602	0.942119
OASL	2_-5_-oligoadenylate synthetase like	-1.24935	-1.26595	-1.22382	0.00126189	0.00115959	0.00143874	0.0755208	0.277651	0.00488281	0.924857	0.52896	0.99656
OAS1	2_-5_-oligoadenylate synthetase 1	-0.608073	0.250651	-0.491808	0.00971003	0.285225	0.0296677	0.00634766	0.0900698	0.253418	0.993624	0.847498	0.343574
OAF	out at first homolog	-1.09049	0.216146	-0.558133	0.000498405	0.434914	0.0268723	0.0478516	0.0411603	0.392253	0.945358	0.954734	0.149778
NXT2	nuclear transport factor 2-like export factor 2	-0.595378	-0.0830078	-0.216824	0.00169038	0.69169	0.194168	0.0638021	0.0841652	-0.0888672	0.884012	0.827755	0.813099
NXPH4	neurexophilin 4	1.22917	0.264323	0.654921	0.000408114	0.368857	0.018737	-0.0585938	0.199653	0.0807292	0.939462	0.661385	0.906304
NUSAP1	nucleolar and spindle associated protein 1	0.654948	-0.796224	-0.0322808	0.000647897	0.000180016	0.892191	-0.0605469	-0.0549045	-0.157552	0.709686	0.748765	0.119514
NUS1	NUS1 dehydrodolichyl diphosphate synthase subunit	-1.88053	-0.765951	-0.691515	0.000710041	0.0905976	0.12827	0.240885	0.0421549	0.608398	0.780488	0.976519	0.244705
NUPL2	nucleoporin like 2	-0.780599	-0.595703	-0.615506	0.000253221	0.00146931	0.00119307	0.171224	0.054579	0.162109	0.703942	0.939891	0.726586
NUP93	nucleoporin 93kDa	-0.86263	-0.302734	-0.582574	0.000162238	0.0677813	0.00210312	0.0670573	0.132523	-0.0253906	0.788701	0.434761	0.943914
NUP62CL	nucleoporin 62kDa C-terminal like	0.713867	-0.439453	0.168701	0.0288409	0.180351	0.68033	0.130859	-0.19788	-0.0843099	0.742173	0.523871	0.861854
NUP58	nucleoporin 58kDa	1.18164	0.481445	0.722005	5.48905e-05	0.01532	0.00137536	0.110026	0.022678	0.14388	0.766908	0.97059	0.653352
NUP50	nucleoporin 50kDa	-0.852539	-0.813802	-0.80702	0.0107119	0.0137789	0.0144384	-0.055013	-0.229673	0.0917969	0.923731	0.431572	0.847939
NUP43	nucleoporin 43kDa	1.04818	0.772461	0.971598	1.65749e-05	0.00012241	2.7143e-05	-0.0670573	-0.119177	-0.0390625	0.643179	0.257934	0.837691
NUP37	nucleoporin 37kDa	-1.27507	-1.20703	-1.21077	2.20349e-05	3.17669e-05	3.12775e-05	0.160807	0.00600405	0.214518	0.635318	0.993761	0.452181
NUP205	nucleoporin 205kDa	-0.611979	-0.343099	-0.410807	0.000319089	0.0116627	0.00409401	0.104818	0.0721933	0.0709635	0.303651	0.563352	0.574479
NUP133	nucleoporin 133kDa	-0.724609	-0.934896	-0.846083	0.00536646	0.0011015	0.00208728	-0.078776	0.0497143	-0.0218099	0.466554	0.726907	0.914038
NUP107	nucleoporin 107kDa	-1.03711	-0.765951	-0.902072	5.46455e-05	0.000398064	0.000137313	0.16276	0.0551577	0.0904948	0.35572	0.860502	0.71693
NUDT9	nudix hydrolase 9	-0.638021	0.352214	0.120985	0.00618775	0.105391	0.654372	0.250326	0.286513	0.166992	0.282346	0.196506	0.565303
NUDT2	nudix hydrolase 2	-1.02246	-0.446615	-0.885674	0.000594613	0.0621515	0.00150879	-0.0390625	-0.0540003	-0.0615234	0.97059	0.957939	0.950245
NUDT19	nudix hydrolase 19	-1.80469	-0.30013	-1.09101	3.83775e-05	0.307111	0.00103142	0.0410156	0.180592	0.0589193	0.964013	0.733419	0.942726
NUDT15	nudix hydrolase 15	-0.937826	-0.164714	-0.0788574	0.000830052	0.541251	0.806585	-0.144531	0.166558	0.130534	0.836936	0.801369	0.859123
NUDT14	nudix hydrolase 14	-0.80957	-0.424154	-0.732232	0.0126204	0.181413	0.0215074	-0.304036	-0.26029	-0.0263672	0.204193	0.306108	0.968027
NUDT12	nudix hydrolase 12	-1.72949	0.490234	-0.0986871	0.00010171	0.113458	0.820758	-0.0559896	0.36131	0.0315755	0.928941	0.171293	0.965877
NUDT1	nudix hydrolase 1	-0.712565	-0.163086	-0.474718	0.0128216	0.62938	0.0849459	0.077474	0.164768	0.078776	0.891891	0.67804	0.888763
NUDCD2	NudC domain containing 2	-1.06478	-0.902669	-0.824192	0.00211785	0.00577883	0.00978418	-0.00390625	0.123806	0.0673828	0.997516	0.860447	0.939411
NUCB2	nucleobindin 2	1.0262	0.00960286	0.851562	0.0136137	0.989643	0.0351848	-0.174479	-0.169072	-0.379883	0.741211	0.752244	0.264389
NUBPL	nucleotide binding protein like	-0.984375	0.263672	-0.262912	0.00353974	0.437474	0.439242	0.370443	0.144115	0.0061849	0.26257	0.794868	0.994737
NUBP1	nucleotide binding protein 1	-0.792643	-0.486328	-0.619765	0.000203981	0.004663	0.00102539	-0.10319	-0.0476526	0.0234375	0.642693	0.883051	0.954181
NTPCR	nucleoside-triphosphatase, cancer-related	-0.993164	-0.519857	-0.777344	0.00117339	0.0447396	0.00536646	0.320312	0.211064	0.185872	0.175497	0.456295	0.544132
NTN1	netrin 1	0.835938	0.187826	0.38623	0.00242244	0.49992	0.113893	0.0735677	-0.0356445	0.0351562	0.747836	0.908451	0.910482
NTMT1	N-terminal Xaa-Pro-Lys N-methyltransferase 1	-0.65332	-0.0921224	-0.620605	0.0011984	0.667021	0.00166487	0.126628	0.0565683	0.268555	0.719372	0.909552	0.246301
NTHL1	nth-like DNA glycosylase 1	-0.68099	-0.36263	-0.338379	0.00162122	0.0517487	0.0689289	0.094401	0.183485	0.401042	0.901623	0.749241	0.27775
NT5M	5_,3_-nucleotidase, mitochondrial	-0.674154	-0.552572	-0.482381	0.0271986	0.066352	0.110231	-0.279297	-0.127351	0.0750326	0.480595	0.833009	0.919406
NT5DC2	5_-nucleotidase domain containing 2	0.901693	0.09375	0.541775	2.24141e-05	0.527293	0.000629876	-0.0722656	-0.094401	-0.0520833	0.678218	0.52145	0.800081
NSUN5P1	NOP2/Sun RNA methyltransferase family member 5 pseudogene 1	-1.14648	0.196289	-0.280626	0.0471003	0.806823	0.705485	0.343424	0.219871	-0.376302	0.595265	0.78975	0.53746
NSUN5	NOP2/Sun RNA methyltransferase family member 5	-1.00163	-0.647786	-0.76633	0.000499983	0.00768637	0.00279465	0.0104167	-0.0370009	-0.0501302	0.983131	0.92444	0.888768
NSUN2	NOP2/Sun RNA methyltransferase family member 2	-0.683594	-0.46875	-0.572483	0.000532771	0.00574803	0.00168426	0.126302	0.120913	0.129557	0.331651	0.363722	0.31481
NSMF	NMDA receptor synaptonuclear signaling and neuronal migration factor	-0.827474	0.70931	0.359131	0.000559845	0.00152241	0.0615471	0.171549	-0.0100007	0.237956	0.684392	0.991292	0.489972
NSMCE2	NSE2/MMS21 homolog, SMC5-SMC6 complex SUMO ligase	-0.923177	-0.274414	-0.48744	0.000717613	0.231057	0.0301758	0.0999349	0.209599	0.110677	0.786658	0.386752	0.752808
NSMCE1	NSE1 homolog, SMC5-SMC6 complex component	-1.11165	-0.10026	-0.463053	5.37742e-05	0.656046	0.0133593	0.354492	0.312482	0.305664	0.167687	0.242085	0.255916
NSFL1C	NSFL1 (p97) cofactor (p47)	-0.943685	-0.428385	-0.55976	5.87909e-05	0.00897955	0.00178427	0.0247396	0.112829	-0.0182292	0.971447	0.799779	0.980281
NSDHL	NAD(P) dependent steroid dehydrogenase-like	-0.853841	-0.337565	-0.707384	0.000137313	0.0358534	0.000467863	0.0159505	-0.150336	0.0371094	0.968217	0.347202	0.907871
NRGN	neurogranin	0.62793	-0.256185	0.181668	0.00389109	0.204838	0.402295	-0.0605469	-0.18826	-0.0374349	0.945656	0.743147	0.969354
NRG4	neuregulin 4	1.84603	0.833333	1.4139	5.87909e-05	0.00925699	0.000338678	-0.218099	-0.123843	-0.113281	0.40073	0.733168	0.7652
NRG1	neuregulin 1	0.972982	0.330404	0.612305	0.000620557	0.153719	0.0107501	0.0725911	-0.148853	0.167318	0.888077	0.684557	0.62408
NREP	neuronal regeneration related protein	0.634277	-0.0914714	0.164415	0.0109001	0.778249	0.556932	-0.0266927	-0.189761	-0.386393	0.982982	0.800899	0.442335
NRCAM	neuronal cell adhesion molecule	1.44808	0.958822	1.08016	0.00109789	0.0131136	0.00672293	0.126302	0.0651765	-0.113281	0.641773	0.862799	0.696353
NRBF2	nuclear receptor binding factor 2	0.620768	0.522135	0.619575	0.0493114	0.0980071	0.0497049	-0.333659	0.0150463	0.0485026	0.301132	0.987171	0.950377
NRAS	neuroblastoma RAS viral (v-ras) oncogene homolog	-1.14388	-0.936849	-0.970378	3.8704e-05	0.000143033	0.00011471	0.00911458	-0.0431858	0.0540365	0.982087	0.880711	0.836588
NR4A3	nuclear receptor subfamily 4 group A member 3	2.11165	0.667318	1.14035	2.6591e-06	0.0034527	0.000109394	-0.196615	-0.202167	-0.00390625	0.693651	0.680647	0.997248
NR4A2	nuclear receptor subfamily 4 group A member 2	1.87793	2.3265	2.33379	1.125e-05	3.46788e-06	3.44045e-06	0.254883	-0.0090965	0.117188	0.518663	0.992753	0.845119
NR1D2	nuclear receptor subfamily 1 group D member 2	0.863607	0.474609	0.624159	0.0022563	0.0565855	0.0150566	-0.349935	0.0406178	-0.0465495	0.0480238	0.925514	0.911772
NPTX1	neuronal pentraxin I	1.9196	1.17155	1.75738	2.34108e-07	2.74617e-06	3.73164e-07	-0.144531	0.000253183	0.046224	0.373477	0.999416	0.875605
NPTN	neuroplastin	1.17025	0.220703	0.7111	7.56578e-05	0.294458	0.00194482	-0.0436198	0.00748698	0.014974	0.931464	0.991364	0.980783
NPR1	natriuretic peptide receptor 1	0.64388	0.419596	0.596191	0.0103331	0.0794538	0.0156973	0.0813802	0.0514323	0.134766	0.710302	0.84976	0.405733
NPPC	natriuretic peptide C	0.939128	0.463216	0.345567	0.0123758	0.210074	0.377847	0.621419	0.830874	0.620443	0.0424058	0.00868563	0.0428037
NPM3	nucleophosmin/nucleoplasmin 3	-0.869141	-0.0061849	-0.442871	0.00606512	0.990725	0.135152	0.243164	0.262225	0.301432	0.337908	0.285115	0.196317
NPLOC4	NPL4 homolog, ubiquitin recognition factor	0.969401	1.2207	1.01704	1.23867e-05	3.51589e-06	9.49473e-06	0.0299479	-0.000289352	0.0208333	0.934588	0.999373	0.959455
NPL	N-acetylneuraminate pyruvate lyase (dihydrodipicolinate synthase)	-0.968424	-0.352865	-0.67258	9.30989e-05	0.0397687	0.0010101	-0.078125	-0.0101454	-0.0172526	0.922881	0.992753	0.987349
NPC1	Niemann-Pick disease, type C1	0.77474	-0.361654	-0.208143	0.000181859	0.019564	0.17575	-0.289063	-0.308919	-0.274089	0.0923704	0.068986	0.114088
NPAT	nuclear protein, co-activator of histone transcription	1.41309	0.124023	0.548041	0.000326809	0.760473	0.0694522	-0.00195312	-0.0950883	-0.154948	0.996603	0.628048	0.300062
NOXO1	NADPH oxidase organizer 1	-0.617188	-0.419596	-0.318712	0.0172313	0.096539	0.218149	0.198242	0.0506185	-0.176432	0.655805	0.94856	0.710906
NOTCH3	notch 3	0.663086	0.215495	0.10692	0.00667956	0.386612	0.719073	-0.0380859	-0.0809823	-0.0403646	0.968315	0.918963	0.966426
NOTCH2	notch 2	1.15755	0.272135	0.559896	8.42334e-06	0.0517199	0.000902559	-0.134766	-0.0823568	-0.0924479	0.670323	0.838481	0.80939
NOTCH1	notch 1	0.634115	-0.00455729	0.141113	0.02847	0.992644	0.700988	-0.106445	0.0616862	0.13737	0.741016	0.880629	0.620674
NOSIP	nitric oxide synthase interacting protein	-0.735352	-0.0813802	-0.524387	8.26348e-05	0.594275	0.000756174	0.173503	0.217611	0.189453	0.766752	0.67457	0.735706
NOP9	NOP9 nucleolar protein	-0.931641	-0.222005	-0.877767	2.63441e-05	0.101655	3.86481e-05	0.142253	0.132378	0.0911458	0.636242	0.674999	0.810095
NOP58	NOP58 ribonucleoprotein	0.927734	0.6875	0.745497	0.000598058	0.00400566	0.00243676	0.18099	0.0932075	0.134115	0.0918939	0.506661	0.250692
NOP56	NOP56 ribonucleoprotein	-1.23177	-1.14193	-1.26676	6.23534e-06	9.49827e-06	5.43395e-06	0.11849	0.149269	0.179036	0.502636	0.337655	0.215547
NOP2	NOP2 nucleolar protein	-0.724935	-0.537109	-0.839844	0.00141786	0.00880565	0.000545215	0.114583	-0.00654659	0.173177	0.644586	0.990626	0.373934
NOP16	NOP16 nucleolar protein	-1.21973	-0.349609	-0.739204	7.53759e-06	0.0182803	0.000181848	0.184896	0.449092	0.361328	0.485226	0.02784	0.0783947
NOLC1	nucleolar and coiled-body phosphoprotein 1	-1.36003	-0.597656	-0.804796	5.80485e-06	0.00107544	0.000152742	0.244792	0.231662	0.291667	0.0309046	0.0414289	0.0118415
NOL8	nucleolar protein 8	-0.658529	-0.568359	-0.556369	0.000372362	0.000983301	0.00112496	0.212565	0.197483	0.132161	0.24943	0.299828	0.578018
NOL6	nucleolar protein 6	-0.602214	0.342122	0.0671387	0.000719613	0.0209759	0.723522	0.0729167	0.0934064	0.0169271	0.794384	0.705642	0.969354
NOL12	nucleolar protein 12	-0.746745	-0.166341	-0.724582	0.0115717	0.632605	0.0135925	0.00195313	0.226201	-0.00553385	0.998144	0.50795	0.994539
NOL10	nucleolar protein 10	-0.895833	-0.39974	-0.549859	1.95542e-05	0.00362401	0.000470712	0.0846354	0.0711082	0.0533854	0.635183	0.720702	0.813344
NOC4L	nucleolar complex associated 4 homolog	-0.894857	-0.239583	-0.616238	0.000208975	0.187794	0.00235843	-0.0299479	-0.00191696	0.126628	0.950633	0.997683	0.630917
NOC2L	NOC2 like nucleolar associated transcriptional repressor	-1.52441	-0.0296224	-0.662625	0.0024399	0.968843	0.138827	0.167969	0.427246	0.598307	0.845043	0.408901	0.182975
NOB1	NIN1/RPN12 binding protein 1 homolog	-1.40755	-0.482422	-0.851183	8.05043e-06	0.00729622	0.000197695	0.201172	0.17343	0.238932	0.20183	0.298535	0.112306
NNT	nicotinamide nucleotide transhydrogenase	0.900716	0.444987	0.827691	5.71633e-05	0.00535679	0.000101226	-0.116536	0.0141782	-0.0833333	0.450902	0.968355	0.660051
NNMT	nicotinamide N-methyltransferase	-1.04688	-0.228516	-0.444255	8.83664e-05	0.224918	0.0180422	0.340495	0.13227	0.144531	0.00999836	0.396813	0.331697
NMU	neuromedin U	0.866862	-0.121745	0.453966	0.0131	0.792542	0.184955	0.0377604	0.358525	0.258138	0.938962	0.0564008	0.198472
NMT2	N-myristoyltransferase 2	0.692383	0.248372	0.640327	0.0298513	0.487725	0.0430768	-0.1875	-0.0268736	-0.306641	0.507323	0.96592	0.174856
NMT1	N-myristoyltransferase 1	-0.914062	0.0201823	-0.457682	0.00014131	0.944362	0.0108858	0.0677083	-0.0515408	0.0214844	0.534467	0.689272	0.9099
NMNAT2	nicotinamide nucleotide adenylyltransferase 2	0.802083	1.47884	1.28486	0.00410323	7.99028e-05	0.000198569	0.351562	0.350223	0.416341	0.0642036	0.0649431	0.02817
NMI	N-myc and STAT interactor	-0.664714	-0.809245	-0.651259	0.00224211	0.000631124	0.00254025	0.0380859	0.150463	0.0266927	0.922272	0.460019	0.952212
NME4	NME/NM23 nucleoside diphosphate kinase 4	0.65918	0.64388	0.802436	0.0205034	0.0231803	0.00698786	-0.185872	-0.25689	-0.289714	0.723589	0.552638	0.469941
NMD3	NMD3 ribosome export adaptor	0.853516	0.858073	1.0016	0.00112319	0.00108859	0.000393889	0.193359	0.131547	0.0807292	0.122225	0.359912	0.674381
NLN	neurolysin	-1.29232	-0.411784	-0.721707	4.36449e-05	0.0432637	0.00194454	-0.0488296	-0.0123164	-0.00488204	0.909065	0.982501	0.993718
NLK	nemo-like kinase	-0.659505	-0.687174	-0.687826	0.0218547	0.0176368	0.0175476	-0.0667318	-0.100098	-0.0322266	0.772975	0.587528	0.918391
NKRF	NFKB repressing factor	-0.590658	-0.326823	-0.126329	0.0090805	0.129899	0.63164	0.015625	0.0889576	0.160807	0.987193	0.89558	0.757138
NKAIN1	Na+/K+ transporting ATPase interacting 1	1.31868	1.08366	1.25716	0.000363635	0.00130746	0.000496285	0.251628	0.321596	0.061849	0.349592	0.18796	0.909176
NIT2	nitrilase family member 2	-0.829102	-0.379883	-0.612386	6.41526e-05	0.00920546	0.000470373	0.208333	0.111202	-0.00195312	0.505559	0.803188	0.998144
NIPSNAP1	nipsnap homolog 1 (C. elegans)	-1.06706	0.180339	-0.357422	5.9771e-05	0.33884	0.0432641	-0.000651042	0.0962637	0.119792	0.999144	0.817629	0.751809
NIPAL1	NIPA like domain containing 1	-0.605143	-0.639648	-0.568359	0.0296415	0.0224892	0.0398262	0.275716	0.504494	0.379232	0.693739	0.307362	0.510071
NIPA1	non imprinted in Prader-Willi/Angelman syndrome 1	-0.974935	-1.12402	-1.29055	0.00304438	0.00124276	0.000503335	-0.695964	-0.982277	-0.766276	0.00547181	0.000439409	0.00286029
NIP7	NIP7, nucleolar pre-rRNA processing protein	-1.91536	-1.09961	-1.43785	2.39415e-06	6.33495e-05	1.13473e-05	0.249349	0.226888	0.0898437	0.255619	0.319911	0.812243
NINJ1	ninjurin 1	0.588867	0.964844	0.739746	0.0197465	0.00106617	0.00554285	-0.172852	0.0200376	-0.00585938	0.664581	0.97951	0.994222
NIN	ninein	0.625326	-0.0185547	0.277859	0.000181433	0.924841	0.0251264	-0.154948	-0.131311	-0.135417	0.318521	0.438248	0.415827
NIFK	nucleolar protein interacting with the FHA domain of MKI67	-0.710938	-0.616536	-0.683919	0.000586539	0.00147846	0.00076015	0.106771	0.180592	0.125	0.363523	0.0695841	0.253832
NIF3L1	NGG1 interacting factor 3 like 1	-1.4069	-0.469401	-0.791775	3.17669e-05	0.0275885	0.0013439	0.182617	0.335883	0.133138	0.62089	0.210268	0.762699
NID2	nidogen 2	0.969727	-0.494466	0.065918	0.0121111	0.190746	0.910989	2.08167e-17	0.0551215	0.138021	1	0.769135	0.226985
NICN1	nicolin 1	-0.743164	0.252604	0.0278049	0.0150288	0.445116	0.955794	-0.27474	0.225188	-0.00651042	0.247475	0.385632	0.992998
NHP2	NHP2 ribonucleoprotein	-0.83138	-0.125	-0.409885	2.87514e-05	0.340278	0.00281762	0.233073	0.257306	0.149089	0.247845	0.186868	0.558748
NGDN	neuroguidin	-0.823893	-0.491536	-0.657823	0.0037558	0.0567104	0.0137194	0.108724	0.236057	-0.141276	0.764158	0.31219	0.651956
NFU1	NFU1 iron-sulfur cluster scaffold	-0.90625	0.0390625	-0.153049	0.00659611	0.939935	0.702493	-0.139974	-0.135851	-0.185547	0.790954	0.799637	0.684
NFS1	NFS1 cysteine desulfurase	-0.628906	0.47819	0.0875922	0.0171418	0.0624441	0.806541	0.177734	0.125669	0.149414	0.519948	0.713157	0.626926
NFKBIZ	NFKB inhibitor zeta	-1.81868	-1.5752	-1.82829	2.42655e-05	6.13189e-05	2.33203e-05	0.422852	0.51454	0.307292	0.306635	0.182305	0.532461
NFKB2	nuclear factor of kappa light polypeptide gene enhancer in B-cells 2	-1.08073	0.0458984	-0.608751	2.29033e-05	0.835629	0.000980986	0.016276	0.0549588	0.130208	0.977657	0.901685	0.664492
NFIX	nuclear factor I/X (CCAAT-binding transcription factor)	1.02344	1.1888	1.15218	4.30201e-05	1.62131e-05	1.99643e-05	-0.0442708	0.072989	0.0384115	0.913835	0.827869	0.928554
NFIL3	nuclear factor, interleukin 3 regulated	0.767578	0.282878	0.564399	0.0152707	0.40005	0.065514	-0.348307	-0.411404	-0.264323	0.174524	0.0936663	0.352422
NFIB	nuclear factor I/B	1.51074	1.28092	1.40951	2.87376e-06	7.17486e-06	4.1941e-06	0.230469	0.187319	0.219401	0.032236	0.0846004	0.0416746
NFIA	nuclear factor I/A	0.75	0.371094	0.576986	0.00012015	0.0100398	0.000660317	0.0957031	0.00101273	0.127604	0.38916	0.997625	0.195126
NFE4	nuclear factor, erythroid 4	-0.610026	-0.246908	-0.0377875	0.0157034	0.348196	0.923499	0.248535	-0.0916793	0.00716146	0.70914	0.927345	0.995624
NFE2L3	nuclear factor, erythroid 2 like 3	-0.85612	0.304036	0.0330675	0.00719461	0.34215	0.947841	0.118815	0.0977105	0.120768	0.875451	0.904632	0.87297
NFATC3	nuclear factor of activated T-cells, cytoplasmic, calcineurin-dependent 3	1.17969	0.63151	0.98074	2.08839e-05	0.0012284	6.89952e-05	-0.0553385	0.046658	-0.0169271	0.845032	0.877494	0.966668
NFAT5	nuclear factor of activated T-cells 5, tonicity-responsive	0.618164	0.37793	0.823079	0.000368822	0.00813433	5.63126e-05	0.0403646	-0.013491	0.0514323	0.918718	0.977738	0.887817
NEXN	nexilin (F actin binding protein)	2.18164	0.97526	1.22862	4.13881e-05	0.00716091	0.00174713	0.198568	0.340838	0.126302	0.430777	0.0972291	0.702809
NEURL1B	neuralized E3 ubiquitin protein ligase 1B	0.746419	-0.0296224	-0.0361328	0.0298049	0.959495	0.949899	-0.167318	0.0819227	-0.132487	0.683886	0.88725	0.774574
NETO2	neuropilin and tolloid like 2	1.06055	0.276042	0.72781	1.40139e-05	0.0488692	0.000161444	-0.111979	-0.0581597	-0.165365	0.443691	0.78379	0.180707
NEO1	neogenin 1	0.800456	-0.251628	0.121474	0.0161055	0.494115	0.783208	-0.871745	-0.630697	-0.882812	0.0208508	0.0985771	0.0195278
NEMF	nuclear export mediator factor	-1.24609	-0.422852	-0.417996	0.000129851	0.0670609	0.0701514	0.227865	0.144604	0.109375	0.209729	0.524966	0.68526
NEK7	NIMA related kinase 7	1.26921	-0.553711	0.155111	0.000123864	0.0202917	0.575996	-0.130208	-0.200087	-0.1875	0.539477	0.238483	0.28167
NEK4	NIMA related kinase 4	-0.791992	0.0947266	-0.220595	0.00156481	0.740493	0.338451	0.0208333	-0.0137623	0.00195313	0.975382	0.984641	0.998121
NEFH	neurofilament, heavy polypeptide	-0.690755	-1.21029	-1.09969	0.00934167	0.000277982	0.000520362	0.530599	0.537688	0.517253	0.00898766	0.00840139	0.0104065
NEDD9	neural precursor cell expressed, developmentally down-regulated 9	-0.662109	-0.285156	-0.176812	0.00838021	0.24536	0.518088	-0.138346	-0.294651	-0.163086	0.6928	0.205415	0.606487
NEDD4	neural precursor cell expressed, developmentally down-regulated 4, E3 ubiquitin protein ligase	0.660807	0.0924479	0.506131	0.000944192	0.655063	0.00499709	-0.0436198	0.102394	-0.147786	0.929585	0.770939	0.606553
NECTIN3	nectin cell adhesion molecule 3	1.07324	0.085612	0.503201	0.000190872	0.76402	0.0199124	-0.222331	-0.0377423	-0.248372	0.497179	0.957762	0.418021
NEAT1	nuclear paraspeckle assembly transcript 1 (non-protein coding)	-0.74707	-0.585612	-0.157769	0.0435789	0.113323	0.748598	0.111328	0.095884	0.136719	0.904008	0.920934	0.873364
NDUFV3	NADH:ubiquinone oxidoreductase subunit V3	-0.666667	-0.0924479	-0.496853	0.000219941	0.557822	0.00149272	-0.0546881	-0.12674	0.092449	0.866795	0.549869	0.718183
NDUFV1	NADH:ubiquinone oxidoreductase core subunit V1	-0.689779	-0.810221	-0.270481	0.000959517	0.000333505	0.120938	0.246093	0.197501	0.142578	0.248517	0.403401	0.619628
NDUFS8	NADH:ubiquinone oxidoreductase core subunit S8	-0.602865	0.182292	-0.134006	0.0148684	0.507281	0.65342	0.0996094	-0.0347222	0.0703125	0.824746	0.957939	0.893634
NDUFS6	NADH:ubiquinone oxidoreductase subunit S6	-0.620443	-0.182943	-0.341526	0.00291539	0.36329	0.0665859	0.223307	0.291739	0.155599	0.28167	0.12555	0.537178
NDUFS3	NADH:ubiquinone oxidoreductase core subunit S3	-1.7041	0.302734	-0.57411	1.64058e-05	0.197655	0.0156052	0.264648	0.503834	0.237305	0.414135	0.0564008	0.490566
NDUFS2	NADH:ubiquinone oxidoreductase core subunit S2	-0.771484	0.0638021	-0.318088	0.000134491	0.737741	0.0289383	0.13802	0.0416305	0.0436204	0.534938	0.915881	0.910652
NDUFB10	NADH:ubiquinone oxidoreductase subunit B10	-0.628255	0.445964	-0.16805	0.00430341	0.0284758	0.45665	0.225911	0.236871	0.275065	0.320395	0.287736	0.192972
NDUFAF4	NADH:ubiquinone oxidoreductase complex assembly factor 4	-1.23828	-0.771159	-1.10403	9.01407e-05	0.00197101	0.000190138	0.147786	0.00936777	0.0263672	0.833893	0.993849	0.980948
NDUFAF1	NADH:ubiquinone oxidoreductase complex assembly factor 1	-0.856934	-0.106771	-0.358751	0.0185168	0.833603	0.346423	0.0455729	0.0713433	0.164714	0.966448	0.941484	0.816733
NDUFA8	NADH:ubiquinone oxidoreductase subunit A8	-0.773438	-1.05046	-0.99056	0.00855164	0.00131816	0.00192778	0.101237	0.185981	0.0999349	0.75114	0.405448	0.754926
NDUFA7	NADH:ubiquinone oxidoreductase subunit A7	-1.18717	-0.366536	-0.733073	1.76737e-05	0.0261189	0.000412366	0.211589	0.171296	0.223958	0.27782	0.428208	0.24024
NDST1	N-deacetylase/N-sulfotransferase 1	0.806315	0.813477	0.801324	0.000226356	0.000213769	0.000235785	-0.218099	-0.123155	-0.163737	0.494476	0.78063	0.667857
NDRG1	N-myc downstream regulated 1	-0.783203	-1.20475	-1.04693	0.000841647	5.05889e-05	0.000127113	0.0859375	0.00470197	0.0826823	0.789987	0.993732	0.801657
NDNF	neuron-derived neurotrophic factor	1.12337	0.299805	0.584825	0.00508188	0.472978	0.114705	-0.383952	-0.113173	-0.309245	0.61489	0.931219	0.7229
NDEL1	nudE neurodevelopment protein 1 like 1	0.961589	0.724609	0.874783	1.56165e-05	9.96194e-05	2.89854e-05	-0.123698	-0.227322	-0.0996094	0.150452	0.0079613	0.282021
NCSTN	nicastrin	0.732422	0.344401	0.754232	5.48968e-05	0.00690813	4.58281e-05	-0.205729	-0.162073	-0.0625	0.0467618	0.127847	0.715967
NCR3LG1	natural killer cell cytotoxicity receptor 3 ligand 1	0.927083	0.486979	0.455295	0.000332481	0.0171138	0.024221	0.269531	0.301939	0.409505	0.0119265	0.00601895	0.000661861
NCOR1	nuclear receptor corepressor 1	0.794596	0.364258	0.559787	5.16343e-05	0.00753113	0.000507507	-0.00716146	-0.0253183	-0.031901	0.983069	0.924037	0.89791
NCOA6	nuclear receptor coactivator 6	0.66569	-0.20931	0.0452203	4.68684e-05	0.0482271	0.748621	-0.039714	-0.0371286	-0.068684	0.946781	0.951956	0.892164
NCOA4	nuclear receptor coactivator 4	0.644531	0.242839	0.47309	0.00133925	0.160705	0.00884154	0.071615	0.0454618	-0.0201821	0.860099	0.923766	0.971447
NCOA2	nuclear receptor coactivator 2	1.38053	0.872396	1.05531	6.23534e-06	0.000112731	3.24626e-05	0.0078125	-0.14974	-0.0110677	0.992372	0.71659	0.9896
NCOA1	nuclear receptor coactivator 1	1.32096	0.960938	1.03136	1.71684e-05	0.000137663	8.689e-05	-0.0983073	-0.0647786	-0.210938	0.692027	0.830799	0.200332
NCK2	NCK adaptor protein 2	0.806641	0.458984	0.516113	5.16343e-05	0.00203334	0.000958346	-0.162109	-0.272714	-0.192708	0.613918	0.258583	0.504947
NCF2	neutrophil cytosolic factor 2	-0.591797	-0.633138	-0.463325	0.00337686	0.00222571	0.0138833	0.261393	0.101273	0.213216	0.264997	0.797135	0.410592
NCEH1	neutral cholesterol ester hydrolase 1	-0.849935	0.821615	-0.280409	0.00214597	0.00264134	0.267478	0.132809	0.0536215	0.166028	0.714112	0.919406	0.600826
NCBP2-AS2	NCBP2 antisense RNA 2 (head to head)	-1.09115	-0.555664	-0.712782	0.000925198	0.0429151	0.0122306	0.0940755	0.179326	0.200521	0.830119	0.565229	0.490818
NCAPH	non-SMC condensin I complex subunit H	-0.758464	-0.904948	-0.881999	0.000787817	0.000247197	0.000292424	0.240885	0.266511	0.0664063	0.178329	0.1254	0.84724
NBR1	neighbor of BRCA1 gene 1	-0.796549	-0.0110677	-0.541097	5.24864e-05	0.960124	0.000657772	0.289388	0.0983073	0.0664062	0.0590113	0.689823	0.823676
NBPF1	neuroblastoma breakpoint family member 1	-0.663737	0.18099	0.11008	0.00594755	0.475481	0.702811	0.0859375	0.0541088	-0.0377604	0.936241	0.964729	0.976125
NAV2	neuron navigator 2	1.33203	0.119466	0.578098	5.43395e-06	0.477434	0.00109198	-0.389648	-0.242007	-0.26888	0.0487175	0.271179	0.203214
NAV1	neuron navigator 1	1.1123	0.900391	0.777995	0.000149567	0.000596534	0.00153794	0.160807	0.264269	0.257813	0.716996	0.421022	0.439508
NARS2	asparaginyl-tRNA synthetase 2, mitochondrial (putative)	-0.942708	-0.697266	-0.735731	3.95919e-05	0.000285747	0.000199602	0.29362	0.171586	0.158854	0.208332	0.575583	0.621849
NARF	nuclear prelamin A recognition factor	0.651042	0.618164	0.530735	0.000222166	0.000312035	0.000848393	0.0100911	-0.116446	-0.0208333	0.986403	0.697666	0.969354
NAPEPLD	N-acyl phosphatidylethanolamine phospholipase D	0.733398	0.146159	0.452745	0.00332237	0.586713	0.0448172	0.101888	0.0146304	-0.0292969	0.869178	0.987935	0.972059
NAP1L2	nucleosome assembly protein 1 like 2	0.59375	0.928548	0.728027	0.047284	0.0044233	0.0175665	-0.104818	-0.16682	0.0406901	0.878372	0.764472	0.964721
NAMPT	nicotinamide phosphoribosyltransferase	-0.704753	-0.18099	-0.50274	0.00472217	0.48653	0.0299306	0.172526	0.25859	-0.014974	0.842023	0.717096	0.991966
NAGPA	N-acetylglucosamine-1-phosphodiester alpha-N-acetylglucosaminidase	-1.29622	0.126953	-0.382785	0.000203903	0.701866	0.140534	0.0478516	0.106011	0.253906	0.960621	0.888302	0.6037
NADSYN1	NAD synthetase 1	-1.0179	0.990234	0.266059	0.000487865	0.000586539	0.270103	0.0670573	0.305212	0.167969	0.876984	0.141835	0.537854
NADK2	NAD kinase 2, mitochondrial	-0.726562	-0.395833	-0.609321	0.000146319	0.00697464	0.000463295	0.0110677	0.0592086	0.14974	0.971054	0.741166	0.174443
NABP1	nucleic acid binding protein 1	-0.891276	-0.0638021	-0.229329	0.000601672	0.830509	0.29807	-0.0436198	-0.27823	-0.60026	0.961265	0.491357	0.0527916
NAB1	NGFI-A binding protein 1	-0.853516	-0.436198	-0.430908	0.00241502	0.079085	0.0828739	0.245443	0.204102	0.366862	0.462654	0.585395	0.187955
NAA38	N(alpha)-acetyltransferase 38, NatC auxiliary subunit	-0.625651	0.00195312	-0.254232	0.00135377	0.994582	0.128337	0.132161	0.215169	0.160807	0.427935	0.118466	0.287909
NAA25	N(alpha)-acetyltransferase 25, NatB auxiliary subunit	-1.10124	-0.207357	-0.551568	8.22798e-06	0.11862	0.000698713	0.134115	0.160518	0.0501302	0.679891	0.580413	0.919445
NAA20	N(alpha)-acetyltransferase 20, NatB catalytic subunit	-0.764648	-0.262695	-0.582601	0.0014853	0.214015	0.00783636	0.09375	0.113914	0.0136719	0.826357	0.770729	0.984534
NAA15	N(alpha)-acetyltransferase 15, NatA auxiliary subunit	-1.67318	-0.094401	-0.835992	2.09115e-06	0.619569	0.000135723	0.102865	0.0691551	0.0130208	0.671988	0.81465	0.977657
NAA10	N(alpha)-acetyltransferase 10, NatA catalytic subunit	-0.81543	0.168945	-0.465847	0.000488019	0.407362	0.0149609	0.229818	0.302282	0.234049	0.661719	0.495246	0.651229
MYOCD	myocardin	0.911133	0.023763	0.0576172	0.000227537	0.938239	0.825307	-1.00586	-1.03706	-0.929036	0.0116758	0.00978786	0.0179332
MYO6	myosin VI	1.04232	0.253906	0.416775	0.000169406	0.219897	0.0397047	-0.104167	-0.0409795	-0.223307	0.693684	0.918251	0.203157
MYO5A	myosin VA	1.12012	0.851562	0.608154	5.4178e-05	0.000326055	0.00285928	-0.174479	0.0379232	-0.0852865	0.360345	0.923608	0.766908
MYO1B	myosin IB	-0.807292	-0.461589	-0.508952	0.000399914	0.012636	0.00732335	-0.00325521	0.00224248	-0.0234375	0.99043	0.993443	0.898016
MYO18A	myosin XVIIIA	-0.655273	-0.211589	-0.517117	0.00176651	0.262802	0.00749394	0.0768229	0.0969871	0.0335286	0.860163	0.804964	0.953917
MYO16	myosin XVI	-0.708659	-0.309245	-0.248237	0.0113727	0.268087	0.397722	-0.282715	-0.131963	-0.288737	0.523558	0.843013	0.508613
MYL9	myosin light chain 9	1.94401	0.783854	0.774902	5.25992e-06	0.00167578	0.00179993	-0.232422	-0.255392	-0.125651	0.293702	0.230495	0.689823
MYH10	myosin, heavy chain 10, non-muscle	1.0293	0.84668	1.01912	0.000117497	0.000415661	0.000125146	0.0501302	-0.0516855	-0.0117188	0.865572	0.859181	0.977657
MYDGF	myeloid-derived growth factor	0.957031	-0.52474	0.419542	0.00549194	0.100609	0.197462	-0.00390625	0.226888	0.179688	0.993362	0.105297	0.230478
MYD88	myeloid differentiation primary response 88	0.946615	0.89681	1.01099	0.00041088	0.000586539	0.0002677	-0.242513	-0.437066	-0.223307	0.52676	0.137553	0.578631
MYBL1	MYB proto-oncogene like 1	1.85807	0.0882161	0.979818	7.31482e-06	0.765033	0.000433199	-0.445312	-0.481047	-0.458984	0.0242845	0.0157503	0.0204051
MYBBP1A	MYB binding protein (P160) 1a	-1.04883	-0.216471	-0.555962	0.00013075	0.290478	0.0073927	0.235677	0.361328	0.364583	0.0504538	0.0044774	0.00420584
MYB	MYB proto-oncogene, transcription factor	1.51758	-0.40804	0.284668	0.000338529	0.223559	0.432656	-0.0185547	-0.121672	-0.0403646	0.983131	0.824443	0.960208
MXD1	MAX dimerization protein 1	0.796224	-0.242513	0.421468	0.00486647	0.393836	0.106046	0.452799	0.179688	0.240885	0.0730751	0.634621	0.44829
MVP	major vault protein	-1.58431	0.805339	-0.128662	2.84449e-05	0.00231916	0.658635	0.392578	0.474664	0.464193	0.160676	0.0766545	0.0846004
MVD	mevalonate diphosphate decarboxylase	-1.18457	-0.0628255	-0.496853	5.33923e-05	0.815652	0.0127651	0.0465495	-0.31241	-0.0273438	0.917612	0.0965908	0.958742
MUC3A	mucin 3A, cell surface associated	-0.79069	-0.990234	-0.825331	0.00251982	0.000593508	0.00193379	-0.151693	0.0373173	-0.236979	0.890065	0.980203	0.791481
MUC13	mucin 13, cell surface associated	1.94661	-0.608724	0.722059	4.62732e-05	0.0489135	0.0217231	0.103516	0.183775	0.151693	0.29376	0.0347747	0.0846298
MUC1	mucin 1, cell surface associated	-1.00618	-1.17318	-0.87481	0.00632882	0.0024941	0.0138699	-0.0117187	-0.17589	0.183268	0.988269	0.606796	0.582389
MTX2	metaxin 2	-2.03613	-0.466797	-1.38184	1.35594e-06	0.0105063	1.05611e-05	0.0986328	0.259332	0.208659	0.814376	0.298535	0.453706
MTX1	metaxin 1	-0.950846	-0.13444	-0.368218	0.00833423	0.770776	0.306258	-0.0330404	0.136674	0.0834961	0.977657	0.871375	0.933303
MTUS1	microtubule associated tumor suppressor 1	-0.733073	-0.250977	-0.124674	0.0059241	0.34451	0.693769	0.251953	0.201922	0.046875	0.551387	0.677099	0.956908
MTURN	maturin, neural progenitor differentiation regulator homolog (Xenopus)	0.670573	-0.342448	-0.0467936	0.0023369	0.0775691	0.871855	-0.0524089	-0.00296586	-0.0712891	0.873804	0.995197	0.804763
MTSS1L	metastasis suppressor 1-like	1.18229	0.340495	0.367269	0.000251022	0.165986	0.13234	0.0725911	0.0202185	0.038737	0.912463	0.981441	0.961646
MTPAP	mitochondrial poly(A) polymerase	0.598958	0.426432	0.515408	0.000329185	0.00293465	0.000883954	0.00976563	-0.0645978	0.188802	0.969468	0.616186	0.0306941
MTM1	myotubularin 1	-0.735677	-0.299805	-0.810113	0.021558	0.3791	0.0129216	-0.181966	-0.0195493	-0.0390625	0.399573	0.970379	0.930472
MTIF2	mitochondrial translational initiation factor 2	-1.1543	-0.455729	-0.888401	2.50386e-06	0.000783163	1.01867e-05	0.132159	0.289596	0.19596	0.401538	0.0256613	0.145799
MTHFSD	methenyltetrahydrofolate synthetase domain containing	-0.684896	-0.474609	-0.46091	0.00288597	0.0231935	0.0268481	0.0514323	-0.0137263	0.118815	0.922279	0.983985	0.752775
MTHFD1L	methylenetetrahydrofolate dehydrogenase (NADP+ dependent) 1-like	-0.623698	-0.505859	-0.496989	0.00112059	0.00414854	0.00462707	0.0208333	0.0940755	0.103516	0.971292	0.79984	0.769788
MTG2	mitochondrial ribosome-associated GTPase 2	-0.66569	0.0419922	-0.393419	0.0039544	0.897516	0.0612037	0.184896	0.131348	0.113607	0.478855	0.683032	0.745111
MTG1	mitochondrial ribosome-associated GTPase 1	-0.915365	-0.293945	-0.554525	0.000329815	0.136242	0.00777233	0.0546875	0.161766	0.137695	0.915345	0.604734	0.689628
MTFMT	mitochondrial methionyl-tRNA formyltransferase	-1.62891	-0.812826	-1.16734	1.69565e-05	0.00157722	0.00014898	-0.030599	-0.0895906	0.13444	0.961142	0.835147	0.705625
MTF1	metal-regulatory transcription factor 1	0.702474	0.125651	0.251356	0.00184832	0.592926	0.210438	-0.0273438	-0.143736	0.172526	0.946276	0.456361	0.325446
MT2A	metallothionein 2A	-1.28906	-0.284505	-0.515354	6.29306e-06	0.0546403	0.00221192	0.164714	0.12594	0.0579427	0.768721	0.842617	0.944893
MT1F	metallothionein 1F	0.853516	0.53776	0.497776	0.0333413	0.183719	0.223402	-0.456706	-0.544198	-0.300781	0.197496	0.107363	0.484424
MSX2P1	msh homeobox 2 pseudogene 1	-0.734863	-0.358236	-0.234985	0.00396744	0.12422	0.345222	0.204102	-0.170926	0.0504557	0.845705	0.87983	0.973434
MSRB3	methionine sulfoxide reductase B3	1.45215	0.582682	0.223334	0.000133694	0.032778	0.463643	0.0677083	0.115759	0.113932	0.927454	0.849933	0.852763
MSRB2	methionine sulfoxide reductase B2	-1.0804	0.565755	-0.0916612	0.000484259	0.0234655	0.785119	0.0898438	0.256583	0.286458	0.810099	0.232023	0.168063
MSMO1	methylsterol monooxygenase 1	-4.11328	-0.58724	-2.63439	7.49027e-08	0.008285	1.01123e-06	0.146484	-0.328668	-0.246745	0.661954	0.142742	0.318521
MSL3P1	male-specific lethal 3 homolog (Drosophila) pseudogene 1	-1.7054	-0.576172	-0.989285	0.000472007	0.137701	0.0133687	0.114909	0.330946	0.149089	0.918743	0.632909	0.884541
MRTO4	MRT4 homolog, ribosome maturation factor	-1.21419	-0.644531	-1.11602	3.45645e-06	0.000166693	5.43395e-06	0.111979	0.303439	0.182617	0.715967	0.107417	0.424601
MRS2	MRS2, magnesium transporter	-2.21289	-0.639323	-1.12313	2.18951e-06	0.00486123	0.000131718	0.00911458	0.0223524	-0.201497	0.993913	0.98461	0.748893
MRPS6	mitochondrial ribosomal protein S6	-0.763346	-0.348633	-0.462457	0.00516084	0.172345	0.0661042	0.0481771	0.0324436	0.0579427	0.943927	0.966043	0.928554
MRPS5	mitochondrial ribosomal protein S5	-1.1696	0.0449219	-0.247016	7.82367e-06	0.819045	0.0761564	0.290365	0.25604	-0.0240885	0.16528	0.238777	0.966762
MRPS35	mitochondrial ribosomal protein S35	-0.969401	-0.185547	-0.533637	1.21867e-05	0.141146	0.000602727	0.195312	0.22432	0.0696615	0.138253	0.0794072	0.753108
MRPS34	mitochondrial ribosomal protein S34	-0.951172	-0.197266	-0.621528	2.94468e-05	0.166058	0.000473046	0.158203	0.119828	0.0878906	0.588674	0.72744	0.825108
MRPS33	mitochondrial ribosomal protein S33	-1.08268	-0.377604	-0.58214	0.000338523	0.10552	0.0153131	0.260417	0.309823	0.333333	0.52559	0.403861	0.349592
MRPS31	mitochondrial ribosomal protein S31	-0.938477	-0.251302	-0.487088	0.00264381	0.410654	0.0788157	-0.0722656	0.14388	0.016276	0.940678	0.848273	0.989656
MRPS26	mitochondrial ribosomal protein S26	-0.712565	-0.322917	-0.537028	0.00399802	0.156135	0.0197859	0.0432943	0.0314489	0.263346	0.942239	0.961886	0.310758
MRPS23	mitochondrial ribosomal protein S23	-2.15234	-0.222656	-0.891954	1.23371e-06	0.231225	0.000228738	0.40918	0.463813	0.348958	0.0937067	0.0545948	0.169757
MRPS22	mitochondrial ribosomal protein S22	-1.0638	-0.389974	-0.837646	4.1785e-05	0.0213508	0.000198291	0.128255	0.152145	0.207357	0.760923	0.6928	0.51512
MRPS21	mitochondrial ribosomal protein S21	-1.03841	-0.41862	-0.681586	0.000100376	0.0258497	0.00155001	0.147786	0.269495	0.170573	0.402825	0.063493	0.299867
MRPS2	mitochondrial ribosomal protein S2	-0.743164	-0.266927	-0.413574	0.000633002	0.130778	0.0210823	0.163411	0.075557	0.223633	0.660954	0.888789	0.466088
MRPS18C	mitochondrial ribosomal protein S18C	-1.08431	-0.13151	-0.430203	0.00841247	0.808358	0.29294	0.141927	0.163556	0.00651042	0.830393	0.793103	0.995235
MRPS18B	mitochondrial ribosomal protein S18B	-2.07357	-1.2998	-1.62576	2.09411e-06	3.16187e-05	7.85457e-06	0.244466	0.347493	0.231445	0.26037	0.0789048	0.298903
MRPS18A	mitochondrial ribosomal protein S18A	-1.18555	-0.165365	-0.671414	8.94634e-06	0.273008	0.000342531	0.186848	0.170885	0.00260445	0.275274	0.336891	0.995765
MRPS17	mitochondrial ribosomal protein S17	-1.09245	-0.608724	-0.843641	3.63334e-05	0.00164993	0.000196193	-0.00846354	-0.146955	-0.0833333	0.991208	0.666193	0.85235
MRPS16	mitochondrial ribosomal protein S16	-0.915365	-1.1224	-1.17524	2.10247e-05	6.18826e-06	4.8616e-06	0.031901	0.0271991	0.153646	0.948699	0.958113	0.533875
MRPS12	mitochondrial ribosomal protein S12	-0.598633	-0.273438	-0.603895	0.00375141	0.147552	0.00356611	0.0729167	0.0743092	-0.00423177	0.918769	0.91685	0.996744
MRPL9	mitochondrial ribosomal protein L9	-0.919922	-0.266276	-0.603027	8.689e-05	0.0974549	0.00136267	0.0279948	-0.00191696	0.0950521	0.949439	0.997495	0.726676
MRPL55	mitochondrial ribosomal protein L55	-0.973307	-0.0182292	-0.582954	0.000776633	0.964588	0.0169016	-0.0895182	0.295537	-0.0572917	0.905355	0.480595	0.94765
MRPL54	mitochondrial ribosomal protein L54	-0.739421	-0.688639	-0.586819	0.00229568	0.00356611	0.00913848	0.233398	0.05693	-0.248372	0.748629	0.962492	0.724413
MRPL52	mitochondrial ribosomal protein L52	-0.832357	-0.522461	-0.884915	0.00831002	0.0791966	0.00581627	0.215495	-0.0835503	0.237305	0.631832	0.904918	0.576896
MRPL48	mitochondrial ribosomal protein L48	-1.13184	-0.22819	-0.508952	0.00336424	0.582193	0.146548	0.223958	0.253328	0.214844	0.479634	0.390839	0.507323
MRPL47	mitochondrial ribosomal protein L47	-1.60254	-0.624349	-1.09627	7.89956e-05	0.0256106	0.000946261	0.323568	0.281214	0.379232	0.131567	0.20792	0.0683614
MRPL46	mitochondrial ribosomal protein L46	-0.877604	-0.291667	-0.628906	7.34987e-05	0.0511382	0.000651744	0.0807292	0.151512	-0.210286	0.851292	0.628002	0.415033
MRPL45P2	mitochondrial ribosomal protein L45 pseudogene 2	-0.713053	-1.08626	-0.525052	0.0151828	0.00123479	0.0649125	0.351888	0.400915	0.00195312	0.573456	0.486181	0.998936
MRPL45	mitochondrial ribosomal protein L45	-1.05729	-2.22689	-1.92084	4.07413e-05	6.29735e-07	1.35594e-06	0.230469	0.271954	0.0624999	0.0286405	0.0115205	0.723697
MRPL43	mitochondrial ribosomal protein L43	-0.948893	0.0429688	-0.368571	0.000445987	0.896201	0.0828624	0.289063	0.00775825	0.326823	0.428136	0.993849	0.33951
MRPL40	mitochondrial ribosomal protein L40	-1.20052	-0.244141	-0.670112	5.54997e-05	0.225693	0.00247555	0.0960286	0.123065	0.0374349	0.767932	0.666529	0.936875
MRPL4	mitochondrial ribosomal protein L4	-1.17578	0.038737	-0.43202	0.000121766	0.909685	0.0458657	0.186198	0.217575	0.246745	0.461792	0.349235	0.261318
MRPL39	mitochondrial ribosomal protein L39	-0.87207	-0.697266	-0.67768	9.83884e-05	0.000420793	0.00050607	0.106771	0.202546	-0.10319	0.834624	0.58026	0.843139
MRPL38	mitochondrial ribosomal protein L38	-0.994792	-0.317708	-0.641113	0.00013014	0.0851341	0.00225051	0.0696615	0.368254	0.215495	0.827466	0.0242207	0.223503
MRPL35	mitochondrial ribosomal protein L35	-0.999023	-0.452148	-0.477214	0.000210352	0.0257201	0.0195315	0.151367	0.184697	0.0465495	0.723697	0.626926	0.945534
MRPL32	mitochondrial ribosomal protein L32	-0.846354	-0.117839	-0.207601	0.00294732	0.723279	0.470337	0.13444	0.0516493	0.107747	0.574479	0.893634	0.694073
MRPL28	mitochondrial ribosomal protein L28	-0.889974	-0.183268	-0.599148	0.000525689	0.417638	0.00633654	0.142578	0.107331	0.224284	0.674734	0.784782	0.385566
MRPL24	mitochondrial ribosomal protein L24	-1.11686	-0.259115	-0.693685	7.18468e-06	0.0483875	0.000145706	0.257812	0.43287	0.373698	0.230786	0.0285614	0.058954
MRPL22	mitochondrial ribosomal protein L22	-1.2474	-0.375	-0.680583	0.00225621	0.327033	0.0583259	0.423177	0.389088	0.219727	0.0344958	0.0525527	0.348922
MRPL21	mitochondrial ribosomal protein L21	-1.14258	-0.211589	-0.661187	2.71106e-05	0.215937	0.00096737	0.227214	0.219437	0.0917969	0.224164	0.245993	0.763875
MRPL2	mitochondrial ribosomal protein L2	-1.86947	-0.364583	-0.929118	3.06696e-06	0.0522044	0.000224415	0.276042	0.137659	0.138021	0.153445	0.612735	0.611346
MRPL19	mitochondrial ribosomal protein L19	-1.36426	-0.310547	-0.420844	3.76461e-05	0.140924	0.0452202	0.00488281	0.13869	0.0970052	0.996576	0.829284	0.897274
MRPL17	mitochondrial ribosomal protein L17	-0.615234	-0.223307	-0.352973	0.000663169	0.129468	0.0187304	0.0651042	0.0112305	-0.0078125	0.767659	0.97605	0.984126
MRPL15	mitochondrial ribosomal protein L15	-1.21973	-0.482096	-0.762831	1.05621e-05	0.00419534	0.000221594	-0.106771	0.0898799	-0.0481771	0.649962	0.729519	0.88958
MRPL13	mitochondrial ribosomal protein L13	-0.99707	-0.541992	-0.689236	0.000156549	0.00755674	0.00174278	-0.0348307	-0.0733145	-0.147135	0.961964	0.89966	0.733146
MRPL10	mitochondrial ribosomal protein L10	-0.90918	-0.438802	-0.626438	0.000187274	0.01685	0.00211586	0.0361328	0.0662435	0.304687	0.963544	0.919923	0.332577
MRPL1	mitochondrial ribosomal protein L1	-1.28581	-0.847005	-0.782362	8.71445e-05	0.0013237	0.00220428	0.193685	0.379829	0.101237	0.686219	0.24857	0.876083
MRM1	mitochondrial rRNA methyltransferase 1	-0.75944	-0.00846354	-0.283637	0.0269189	0.98923	0.45523	0.0621745	0.240234	0.4375	0.939154	0.587528	0.183649
MRAP2	melanocortin 2 receptor accessory protein 2	0.666178	0.276367	0.284085	0.0346949	0.426308	0.409912	-0.335775	-0.0601942	0.0642904	0.261318	0.929211	0.922279
MRAP	melanocortin 2 receptor accessory protein	-0.634603	-0.285156	-0.370565	0.00413317	0.162855	0.0661226	0.0890299	-0.25094	-0.112142	0.892754	0.517658	0.850152
MR1	major histocompatibility complex, class I-related	0.677734	0.731771	0.773112	0.00716363	0.00453338	0.00325339	0.120117	0.0330404	0.309896	0.8758	0.975367	0.510071
MPZL2	myelin protein zero like 2	0.880859	0.25	0.688694	0.000751817	0.260334	0.00357672	0.299479	0.12424	0.0924479	0.0872099	0.631832	0.763524
MPZL1	myelin protein zero like 1	0.686849	0.405599	0.428548	0.00081623	0.0189964	0.0141472	-0.111328	-0.203993	-0.115234	0.451141	0.0836551	0.425479
MPP1	membrane protein, palmitoylated 1	-0.727539	-0.345703	-0.580349	0.00635749	0.170074	0.0220058	-0.102865	-0.140408	0.269531	0.829454	0.735709	0.342137
MPLKIP	M-phase specific PLK1 interacting protein	-0.895833	-0.606771	-0.59082	0.000218006	0.00269919	0.00318849	0.175456	0.00884332	-0.014974	0.505616	0.9896	0.980731
MPI	mannose phosphate isomerase	-0.724284	-0.32194	-0.481771	0.000199004	0.0270521	0.00279307	0.213542	0.166739	0.25	0.261318	0.437746	0.167574
MPDZ	multiple PDZ domain crumbs cell polarity complex component	0.637044	0.426107	0.689914	0.00146696	0.0158886	0.000878704	0.136393	0.211932	0.0169271	0.414649	0.131674	0.96618
MPC1	mitochondrial pyruvate carrier 1	0.749349	0.92513	0.666341	0.00048127	0.000122805	0.00104249	-0.0917969	-0.0902778	-0.159505	0.598784	0.606796	0.220601
MOXD1	monooxygenase, DBH-like 1	1.98421	0.135742	0.264974	0.00022622	0.808234	0.578637	-0.363281	-0.0947989	-0.0999349	0.0780143	0.807061	0.792079
MOV10	Mov10 RISC complex RNA helicase	1.18522	1.33496	1.48999	2.99947e-05	1.38059e-05	7.43263e-06	-0.0729167	-0.133138	-0.0143229	0.672776	0.27782	0.964326
MON2	MON2 homolog, regulator of endosome-to-Golgi trafficking	1.26432	0.915365	1.15468	2.83797e-05	0.000233096	5.13237e-05	0.00390625	-0.044524	-0.0488281	0.993913	0.902134	0.890445
MOCS3	molybdenum cofactor synthesis 3	-0.926432	-0.388021	-0.671007	8.91067e-05	0.0194511	0.000736695	0.21875	0.141511	0.0585937	0.435729	0.698321	0.912908
MOCS2	molybdenum cofactor synthesis 2	0.684896	0.40625	0.289714	0.000158161	0.00454544	0.0290845	0.031901	0.100188	-0.00390625	0.930027	0.651479	0.993716
MOCOS	molybdenum cofactor sulfurase	0.635417	0.698568	0.747233	0.00218756	0.00119307	0.000773036	0.305013	0.187193	0.238607	0.0395187	0.251432	0.115873
MNAT1	MNAT1, CDK activating kinase assembly factor	-1.11458	-0.563802	-0.705756	0.000195495	0.0135272	0.0037082	-0.0498047	-0.0382668	-0.0367839	0.938962	0.956465	0.958304
MN1	meningioma (disrupted in balanced translocation) 1	2.38932	1.44466	1.51489	4.62194e-06	0.000102927	7.49681e-05	-0.399414	-0.28767	-0.0865885	0.349112	0.576896	0.922342
MMS22L	MMS22 like, DNA repair protein	0.656901	-0.691732	-0.226264	0.00723565	0.00532512	0.360733	-0.220052	-0.165925	-0.153971	0.452672	0.632155	0.673348
MMP7	matrix metallopeptidase 7	-0.656738	-0.427572	-0.471734	0.00104109	0.0137075	0.00798339	-0.0226237	-0.147434	-0.115234	0.971054	0.652398	0.758889
MMP24-AS1	MMP24 antisense RNA 1	-0.608073	0.000976562	-0.0812717	0.0067909	0.997488	0.776404	-0.154948	-0.116934	-0.0195312	0.7652	0.843008	0.982891
MMGT1	membrane magnesium transporter 1	1.72656	0.36849	0.912109	1.01123e-06	0.0105876	3.38597e-05	-0.147786	-0.185999	-0.163411	0.104893	0.0375359	0.0686448
MMAA	methylmalonic aciduria (cobalamin deficiency) cblA type	-1.19189	-0.0878906	-0.376139	0.00013779	0.771577	0.0922249	-0.0670686	0.0386043	0.165376	0.924425	0.963193	0.73757
MLNR	motilin receptor	0.637695	0.0372721	0.0648465	0.0241716	0.935489	0.87724	0.118164	0.0590549	-0.132975	0.785201	0.918588	0.746501
MLLT4	myeloid/lymphoid or mixed-lineage leukemia; translocated to, 4	0.666341	0.266602	0.323785	0.0360017	0.450653	0.337472	-0.693685	-0.677409	-0.71224	0.00978786	0.0112797	0.00845598
MLKL	mixed lineage kinase domain-like	-0.716471	-0.390625	-0.599854	0.00177971	0.0497759	0.00530902	0.133464	0.167336	0.203125	0.662543	0.529201	0.392283
MLH1	mutL homolog 1	-0.885742	-0.570964	-0.654487	0.000410729	0.00657164	0.00287714	0.0839844	0.0209599	0.142578	0.775061	0.965287	0.511838
MLEC	malectin	1.05729	1.62077	1.20912	5.5251e-05	4.18777e-06	2.3119e-05	0.0826823	0.117187	0.101563	0.686087	0.478339	0.572891
MKNK2	MAP kinase interacting serine/threonine kinase 2	-0.950521	0.302734	-0.193414	5.09892e-05	0.0481087	0.217473	-0.293945	-0.0451208	-0.120768	0.13427	0.922279	0.693126
MISP	mitotic spindle positioning	-1.34245	-0.579753	-0.866374	3.44758e-05	0.00742892	0.000602754	-0.0693359	0.0841652	0.189779	0.84904	0.802092	0.371217
MIS18A	MIS18 kinetochore protein A	-0.835938	-1.05697	-0.57902	0.00158278	0.000343474	0.0140083	0.0559896	0.110876	0.119466	0.914508	0.778008	0.753108
MIS12	MIS12 kinetochore complex component	1.04688	0.240885	0.416233	0.00012709	0.225941	0.032882	-0.014974	-0.0957755	0.00585938	0.980783	0.797517	0.993181
MIR885	microRNA 885	-0.939616	-0.530111	-0.663642	0.0129359	0.14874	0.0680934	-0.300781	-0.25614	0.372721	0.720907	0.777574	0.613284
MIR744	microRNA 744	0.648926	0.151693	0.369995	0.0381494	0.705299	0.251312	-0.112793	0.420519	0.119303	0.911821	0.42869	0.904762
MIR637	microRNA 637	0.733724	0.527018	0.449029	0.0336802	0.125828	0.199271	-0.126302	0.000596788	-0.255208	0.946164	0.999763	0.86304
MIR630	microRNA 630	0.722819	0.725586	0.709079	0.00176971	0.00172734	0.00200471	0.0257161	-0.0057147	-0.0439453	0.961893	0.992755	0.923017
MIR614	microRNA 614	1.1888	0.986328	1.49018	0.00136383	0.00436131	0.000312066	-0.130859	-0.272931	-0.0169271	0.116334	0.00203715	0.935265
MIR570	microRNA 570	-0.654948	-0.81901	-0.56014	0.00847213	0.00221288	0.0198165	-0.0966797	-0.0088614	0.212565	0.904382	0.993913	0.70887
MIR548L	microRNA 548l	-0.782389	-0.574544	-0.832628	0.0311526	0.111019	0.0229385	0.171875	0.0949255	0.0805664	0.946034	0.972702	0.977649
MIR514B	microRNA 514b	-0.90332	-0.328125	-0.0884874	0.00494227	0.291536	0.834942	0.49056	0.0248843	-0.141602	0.31386	0.985004	0.879074
MIR4694	microRNA 4694	-0.635661	-0.0742188	-0.417433	0.0263794	0.858157	0.142044	-0.0522461	0.265955	-0.0633138	0.953824	0.552434	0.94068
MIR4640	microRNA 4640	-1.38216	-0.784831	-0.871718	0.000352864	0.0117825	0.00650883	-0.658203	0.294253	0.112956	0.157867	0.675902	0.916055
MIR4534	microRNA 4534	-0.812337	-0.244466	-0.237929	0.0495094	0.62915	0.640465	0.263672	0.414053	0.0830078	0.878915	0.769788	0.971292
MIR4525	microRNA 4525	2.59863	-0.239909	0.325277	2.6524e-05	0.597586	0.44047	-0.318034	-0.403501	-0.30306	0.650816	0.505426	0.675902
MIR4326	microRNA 4326	-1.00586	-0.173503	-0.487413	0.0194313	0.75926	0.265726	0.198893	-0.0522642	-0.0530599	0.911097	0.982043	0.981859
MIR4306	microRNA 4306	-0.603027	-0.522461	-0.564955	0.0173572	0.0355005	0.0243067	-0.140462	-0.143763	0.276367	0.8462	0.841116	0.587075
MIR31HG	MIR31 host gene	1.44303	1.95052	1.93378	0.001175	0.000162366	0.000172555	-0.133464	-0.185583	-0.117839	0.781737	0.644902	0.816629
MIR3132	microRNA 3132	0.619629	0.678711	0.188599	0.0444909	0.0290249	0.612573	0.108561	-0.0534758	0.253581	0.890194	0.956668	0.623692
MIR21	microRNA 21	-0.761393	-0.0800781	-0.474609	0.0194843	0.865359	0.138773	0.62207	-0.1301	0.281901	0.396149	0.932549	0.805256
MIR196B	microRNA 196b	-0.856445	-0.673503	-0.673123	0.00682174	0.0251045	0.0251651	-0.292643	-0.318016	-0.193034	0.381696	0.321966	0.65253
MIR181A1HG	MIR181A1 host gene	0.671224	0.722656	0.749919	0.0348788	0.0243945	0.0201552	0.566081	0.0227865	-0.108398	0.485528	0.991573	0.949401
MIR151A	microRNA 151a	-0.817546	-0.369954	-0.458645	0.00473774	0.169892	0.0844655	0.0917969	-0.0445873	0.18457	0.925514	0.969468	0.807206
MIR1282	microRNA 1282	0.630859	0.280273	0.523248	0.00944803	0.240073	0.0256106	0.00813802	-0.0794813	-0.103841	0.99752	0.96939	0.958968
MIR107	microRNA 107	0.693034	0.608073	0.511949	0.0432862	0.0747578	0.13642	-0.302734	0.127179	0.510091	0.825458	0.946034	0.626808
MIPEP	mitochondrial intermediate peptidase	-1.04102	0.126302	-0.582614	0.000517872	0.675556	0.0174907	-0.00423177	0.115506	0.240234	0.995818	0.810049	0.453658
MINPP1	multiple inositol-polyphosphate phosphatase 1	-0.911458	-0.180013	-0.537462	0.00261554	0.57204	0.0462598	0.0227865	0.341725	0.149414	0.97649	0.21527	0.729519
MIF4GD	MIF4G domain containing	-0.911133	-0.295573	-0.85886	0.000294153	0.124648	0.00043368	-0.162109	0.047725	0.0094401	0.771224	0.956972	0.992952
MID2	midline 2	1.14453	1.32454	1.05322	0.000132605	5.10932e-05	0.000227537	-0.14681	0.0211769	0.166016	0.635863	0.97186	0.56449
MID1	midline 1	0.815755	0.47168	0.700033	0.00282468	0.0532062	0.00711181	0.0566406	0.108055	0.0553385	0.878756	0.693739	0.882823
MICB	MHC class I polypeptide-related sequence B	1.87598	1.12663	1.32362	2.33302e-06	4.62732e-05	1.62131e-05	-0.174479	-0.124566	-0.171875	0.360932	0.592875	0.371898
MICA	MHC class I polypeptide-related sequence A	0.857422	0.397135	0.655273	0.000366499	0.0346339	0.00210457	-0.132161	-0.168475	-0.147135	0.367978	0.203991	0.292744
MGLL	monoglyceride lipase	-1.12044	-0.58431	-1.15709	0.000498772	0.024482	0.000404021	-0.15625	-0.047508	-0.0976562	0.152446	0.81124	0.465291
MGAT2	mannosyl (alpha-1,6-)-glycoprotein beta-1,2-N-acetylglucosaminyltransferase	0.886719	0.944661	1.01796	0.00678577	0.00465264	0.0029443	-0.223958	0.0194047	-0.0898438	0.19564	0.96764	0.74995
MFSD4B	major facilitator superfamily domain containing 4B	-0.761393	-0.425781	-0.064426	0.000571441	0.0190107	0.791426	-0.236654	-0.362504	-0.200195	0.551387	0.252133	0.648198
MFSD3	major facilitator superfamily domain containing 3	-1.12077	0.63444	0.17863	0.00358714	0.0680055	0.687118	0.0745443	0.478787	0.158203	0.910925	0.0916291	0.744069
MFSD2A	major facilitator superfamily domain containing 2A	0.791667	0.476562	0.298475	0.00191716	0.0333341	0.186499	0.194987	0.192274	0.590169	0.76341	0.76808	0.114554
MFSD1	major facilitator superfamily domain containing 1	1.14062	0.745443	0.901204	3.40468e-05	0.000545157	0.000156404	0.130208	0.141819	0.183594	0.272989	0.217487	0.0875942
MFGE8	milk fat globule-EGF factor 8 protein	1.31055	-0.379883	0.263997	0.000868311	0.261236	0.472371	-0.000651042	-0.109881	-0.00455729	0.999373	0.845032	0.995915
MFAP5	microfibrillar associated protein 5	1.61198	-1.39876	-0.034451	2.20983e-05	5.53952e-05	0.925337	-0.0722656	-0.196832	-0.152995	0.358907	0.0050347	0.022161
MFAP3L	microfibrillar associated protein 3 like	0.659668	0.70752	0.763319	0.0235559	0.0163632	0.0108423	-0.046875	0.00934968	-0.0107422	0.959102	0.993181	0.992036
MFAP3	microfibrillar associated protein 3	1.01204	1.52572	1.26573	9.49827e-06	1.12244e-06	2.79917e-06	-0.09375	-0.114692	-0.0364583	0.757687	0.674713	0.933932
MEX3D	mex-3 RNA binding family member D	1.47493	-0.00488281	0.618435	1.37144e-05	0.989168	0.00380486	-0.272135	-0.344311	-0.289714	0.488279	0.319911	0.445013
METTL8	methyltransferase like 8	-0.784831	-0.500326	-0.509277	0.007704	0.0705874	0.065822	0.0384115	0.3531	0.154622	0.941762	0.0800483	0.591134
METTL5	methyltransferase like 5	-0.790365	-0.549479	-0.857747	0.000521372	0.00518555	0.000305183	0.046224	0.145255	0.11263	0.903827	0.50418	0.658434
METTL3	methyltransferase like 3	-0.65625	-0.108724	-0.160997	0.000329629	0.497967	0.272012	0.154297	0.081543	0.000651042	0.723592	0.889338	0.99935
METTL2A	methyltransferase like 2A	-1.02116	-0.44043	-0.992866	0.00417008	0.182973	0.00494659	0.235026	0.467285	0.0950521	0.531336	0.0962635	0.87373
METTL23	methyltransferase like 23	-0.604818	-0.00130208	-0.2956	0.00386133	0.996453	0.121385	0.179362	0.0848705	0.154948	0.443777	0.810139	0.544499
METTL13	methyltransferase like 13	-0.597982	-0.191406	-0.578939	0.0019419	0.275719	0.00237	0.0716146	-0.0436921	0.177734	0.66846	0.837733	0.10141
METTL12	methyltransferase like 12	-0.97526	-0.971354	-1.00129	0.0141205	0.0144478	0.0122631	0.0426432	-0.29579	-0.154948	0.973876	0.66846	0.869655
METAP2	methionyl aminopeptidase 2	-1.0459	-0.854167	-1.25369	2.16513e-05	8.0586e-05	7.26895e-06	0.102214	0.0627532	0.0214844	0.713013	0.856469	0.965287
METAP1	methionyl aminopeptidase 1	-0.669271	0.0322266	-0.0859104	0.000819876	0.899818	0.680895	0.0585938	0.0333478	0.0813802	0.889877	0.946972	0.823028
MET	MET proto-oncogene, receptor tyrosine kinase	0.998698	1.08594	1.37788	3.67727e-06	2.36963e-06	6.98436e-07	-0.518229	-0.52955	-0.469401	8.48014e-05	7.08599e-05	0.000172654
MERTK	MER proto-oncogene, tyrosine kinase	0.811686	0.599121	0.560113	0.0470464	0.144822	0.175923	-0.13151	-0.292083	-0.337565	0.806703	0.395	0.292488
MEMO1	mediator of cell motility 1	-0.676432	-0.353841	-0.280762	0.0402604	0.308168	0.443913	0.269206	0.242079	0.0367839	0.62213	0.678426	0.972701
MEIS2	Meis homeobox 2	0.690104	0.305339	0.168213	0.0119241	0.265552	0.594754	-0.0569661	-0.0120081	0.0950521	0.940491	0.990415	0.880828
MEGF9	multiple EGF like domains 9	1.2972	1.35384	1.27837	2.21778e-05	1.68889e-05	2.44683e-05	-0.55013	-0.471065	-0.445964	0.020567	0.047347	0.0600926
MEF2A	myocyte enhancer factor 2A	1.1237	0.404948	0.641059	1.14708e-05	0.00786263	0.000441855	0.0641276	-0.0516493	-0.169922	0.757957	0.82272	0.175449
MED6	mediator complex subunit 6	-0.646159	-0.329427	-0.550103	0.00144843	0.0579482	0.0039525	0.161458	0.0936053	-0.0361328	0.517705	0.782601	0.941293
MED20	mediator complex subunit 20	-1.43555	-1.0944	-1.10645	5.35716e-05	0.000315488	0.000294236	0.0436198	-0.117622	0.0914714	0.930978	0.725689	0.809028
MED14	mediator complex subunit 14	0.931641	0.815755	1.02349	4.4906e-05	0.000107929	2.42655e-05	0.0110677	-0.0154442	-0.0514323	0.981611	0.972749	0.879985
MED12L	mediator complex subunit 12 like	1.84912	0.68571	1.00993	7.20304e-05	0.030528	0.0036007	0.0592448	-0.192509	0.194634	0.96113	0.809136	0.806703
MED12	mediator complex subunit 12	0.603516	0.619141	0.640761	0.000154857	0.000131953	0.000105989	0.0553385	-0.0292969	0.0579427	0.839891	0.932549	0.828026
MED11	mediator complex subunit 11	-0.655273	-0.0292969	-0.41805	0.00050167	0.899775	0.00831537	-0.128255	0.0156612	0.0605469	0.810099	0.986128	0.932549
MECR	mitochondrial trans-2-enoyl-CoA reductase	-0.855143	-0.318034	-0.245904	0.0126249	0.373519	0.517811	0.27181	0.0235822	-0.0452474	0.585009	0.982675	0.964721
MEA1	male-enhanced antigen 1	1.68066	1.28092	1.29622	1.7237e-06	7.46948e-06	7.03686e-06	-0.0898438	-0.338252	-0.166667	0.769505	0.0490512	0.436253
MDN1	midasin AAA ATPase 1	-1.01562	-0.885417	-0.897786	1.71251e-05	4.1785e-05	3.8193e-05	0.15332	0.0283384	0.136068	0.672363	0.966438	0.725495
MDM2	MDM2 proto-oncogene, E3 ubiquitin protein ligase	0.927083	1.13216	1.10303	0.000192626	5.24654e-05	6.1321e-05	-0.0598958	-0.0188079	0.0143229	0.810099	0.960231	0.97059
MDK	midkine (neurite growth-promoting factor 2)	1.96289	0.751302	1.33116	5.14186e-06	0.00226392	5.44363e-05	-0.164714	-0.112739	-0.0520833	0.667961	0.80866	0.933309
MDGA1	MAM domain containing glycosylphosphatidylinositol anchor 1	1.05452	-0.00423177	0.533502	0.00184317	0.993331	0.069399	1.04785	1.0034	1.21029	0.000611933	0.000869519	0.000206128
MDFIC	MyoD family inhibitor domain containing	0.768555	-0.231445	0.0481771	0.00563473	0.41509	0.905172	-0.0585938	0.0551396	-0.0270182	0.910062	0.917162	0.966382
MCRS1	microspherule protein 1	-0.741211	-0.36263	-0.647868	0.00194312	0.0816625	0.00443075	-0.00455729	0.0393157	0.0872396	0.992666	0.909944	0.723592
MCOLN3	mucolipin 3	0.882161	0.410482	0.611437	0.00383102	0.140988	0.0290837	0.224284	0.00808377	-0.0771484	0.426448	0.991966	0.875848
MCM4	minichromosome maintenance complex component 4	0.770833	0.0130208	0.410265	0.000131379	0.957561	0.00723842	0.00130208	-0.0215205	-0.0240885	0.995294	0.888181	0.868223
MCM3AP-AS1	MCM3AP antisense RNA 1	-0.903646	-0.538737	-0.610406	0.00151371	0.0293529	0.0154781	0.14388	0.226526	0.208659	0.855743	0.724851	0.755153
MCM2	minichromosome maintenance complex component 2	-0.637044	-1.08073	-0.946153	0.0022364	7.15312e-05	0.000170748	0.179688	0.123083	0.0833333	0.246899	0.512496	0.725689
MCHR2-AS1	MCHR2 antisense RNA 1	-0.70752	-0.458984	-0.372437	0.00288094	0.0319856	0.0788055	-0.0802409	0.143473	-0.0851237	0.943266	0.876643	0.939462
MCC	mutated in colorectal cancers	0.963542	0.671224	0.723416	0.0121888	0.0688782	0.0504109	0.0839844	0.161712	0.39974	0.857056	0.629888	0.0770384
MCAT	malonyl-CoA-acyl carrier protein transacylase	-1.47754	-0.235677	-0.841417	5.14186e-06	0.151891	0.000170784	0.226237	0.16815	0.101562	0.495393	0.673321	0.842466
MCAM	melanoma cell adhesion molecule	2.00277	0.493978	1.17901	0.000163307	0.21084	0.00489097	-0.0354818	0.00889757	-0.0152995	0.97605	0.994389	0.991013
MBTPS2	membrane bound transcription factor peptidase, site 2	-0.947917	-0.122396	-0.433757	0.000297815	0.613529	0.0315186	-0.0605469	-0.0847078	0.00390625	0.777416	0.634154	0.992182
MBOAT2	membrane bound O-acyltransferase domain containing 2	1.22591	0.767578	0.562337	0.000133377	0.00275617	0.0166946	0.00390625	-0.077691	-0.229818	0.996944	0.908023	0.567078
MBOAT1	membrane bound O-acyltransferase domain containing 1	2.05469	-0.0517578	1.11483	1.17253e-06	0.830944	3.59354e-05	0.047526	-0.0370732	0.0390625	0.843008	0.890194	0.880675
MBNL3	muscleblind like splicing regulator 3	1.81901	0.938802	1.64895	1.01245e-05	0.000749765	1.89276e-05	-0.0807292	-0.16786	-0.0657552	0.752661	0.318896	0.814613
MBNL2	muscleblind like splicing regulator 2	0.779297	0.53776	0.560818	0.000127279	0.00142024	0.00108859	-0.046875	-0.192781	-0.182943	0.876682	0.194733	0.22684
MBNL1	muscleblind like splicing regulator 1	1.26953	0.184245	0.523817	7.43314e-06	0.232128	0.00215546	0.0625	-0.0317925	0.0397135	0.770697	0.911043	0.879985
MBLAC2	metallo-beta-lactamase domain containing 2	-0.970703	-0.554688	-0.723633	0.00194312	0.0429722	0.011183	0.215169	0.274034	0.212891	0.648417	0.500881	0.654019
MBD6	methyl-CpG binding domain protein 6	0.729818	0.389323	0.428141	0.0036007	0.0858764	0.0591294	-0.125651	0.0436921	-0.0481771	0.763407	0.944251	0.937094
MBD5	methyl-CpG binding domain protein 5	0.619466	0.86849	0.742676	0.0353287	0.00581394	0.014059	-0.0875651	-0.36377	-0.298503	0.807206	0.0550091	0.126133
MBD4	methyl-CpG binding domain 4 DNA glycosylase	0.588216	-0.212565	0.0129937	0.000642237	0.129157	0.956228	0.10026	-0.0911097	0	0.735105	0.768408	1
MBD2	methyl-CpG binding domain protein 2	1.11263	0.300781	0.434516	6.31139e-06	0.0210805	0.00256471	0.0338542	0.142795	-0.0143229	0.897215	0.257385	0.966083
MBD1	methyl-CpG binding domain protein 1	0.622721	0.520833	0.42966	0.00688056	0.0184412	0.0468569	0.0332031	-0.1773	0.117513	0.962848	0.629882	0.798564
MB21D1	Mab-21 domain containing 1	0.616211	-0.778971	-0.0797255	0.000473205	0.000103024	0.644252	-0.134766	-0.302662	-0.228516	0.724674	0.219232	0.414269
MAVS	mitochondrial antiviral signaling protein	1.09766	1.236	1.1314	9.79937e-05	4.4856e-05	7.99025e-05	-0.104818	-0.313748	-0.185547	0.871585	0.387224	0.70887
MATN2	matrilin 2	1.82812	0.117513	0.780979	0.000197519	0.817364	0.0325173	-0.28125	-0.0929543	-0.170898	0.126572	0.771007	0.448367
MAT2B	methionine adenosyltransferase 2B	-1.48047	-0.531901	-0.951877	1.89327e-06	0.00103631	2.29349e-05	0.194661	0.236798	0.266276	0.157358	0.0726472	0.0431041
MASTL	microtubule associated serine/threonine kinase like	1.20931	0.494141	0.899306	2.2014e-05	0.0068741	0.000151835	0.00195312	-0.0528067	0.0442708	0.998144	0.925466	0.941301
MAST4	microtubule associated serine/threonine kinase family member 4	0.815755	0.253581	0.44401	0.00394917	0.36147	0.0844903	0.105469	0.130172	0.137044	0.683285	0.566035	0.533599
MAST3	microtubule associated serine/threonine kinase 3	1.28255	1.16732	1.20231	2.16901e-05	3.95602e-05	3.29278e-05	-0.204753	-0.214844	0.0279948	0.741211	0.722911	0.979737
MAST2	microtubule associated serine/threonine kinase 2	1.06738	0.456055	0.561279	2.72991e-05	0.0063997	0.00179542	-0.13737	-0.114294	-0.0179036	0.73416	0.795028	0.980695
MARK1	microtubule affinity regulating kinase 1	1.08822	1.05273	1.02368	0.000467113	0.000580207	0.000699142	0.0481771	-0.00746889	-0.000325521	0.87343	0.987082	0.999373
2008-03-01	membrane associated ring-CH-type finger 8	-0.786784	-0.0159505	-0.436659	0.000189116	0.951438	0.00788354	-0.230469	0.153592	0.114583	0.663588	0.812868	0.876538
2007-03-01	membrane associated ring-CH-type finger 7	0.703125	0.11263	0.448351	0.0092448	0.740946	0.0801577	-0.111979	-0.07364	-0.0976562	0.396067	0.664549	0.493093
2003-03-01	membrane associated ring-CH-type finger 3	2.05762	0.673828	1.03125	9.85297e-06	0.011641	0.000872564	-0.00585938	0.0926649	-0.0175781	0.993624	0.822235	0.977775
MAPRE3	microtubule associated protein RP/EB family member 3	0.65625	0.927083	0.757189	0.00437749	0.000485941	0.00181234	0.138997	-0.0137623	-0.0449219	0.807137	0.989255	0.958113
MAPKBP1	mitogen-activated protein kinase binding protein 1	0.710286	0.633464	0.665283	0.00535442	0.0103934	0.0078848	0.265299	-0.441786	0.00260417	0.4583	0.128098	0.997916
MAPK8	mitogen-activated protein kinase 8	0.958333	-0.421549	-0.00889757	0.00189345	0.117569	0.98531	0.0413411	-0.188802	-0.179687	0.954218	0.625173	0.651529
MAPK7	mitogen-activated protein kinase 7	0.642904	0.153971	0.292535	0.00260392	0.472029	0.124205	-0.280599	-0.0221535	-0.272135	0.0431041	0.954181	0.0500725
MAPK4	mitogen-activated protein kinase 4	0.953776	1.01823	1.00426	0.0022333	0.0014716	0.00160733	-1.22786	-0.791468	-0.767904	7.08599e-05	0.00183628	0.00230089
MAPK1IP1L	mitogen-activated protein kinase 1 interacting protein 1-like	-0.60612	-0.425781	-0.470595	0.027982	0.119238	0.0838739	-0.0559896	-0.169379	0.0703125	0.895063	0.480595	0.853872
MAPK1	mitogen-activated protein kinase 1	0.777344	0.272786	0.447971	3.14729e-05	0.0211489	0.00114112	-0.0950521	-0.0152995	-0.0664063	0.43623	0.955259	0.662226
MAP3K4	mitogen-activated protein kinase kinase kinase 4	1.33887	0.505534	0.386827	0.00144269	0.16491	0.309305	-0.222331	-0.201443	-0.0289714	0.293229	0.362754	0.956415
MAP3K3	mitogen-activated protein kinase kinase kinase 3	2.58887	1.82715	1.83105	1.54181e-06	1.01395e-05	9.98346e-06	-0.342122	-0.206145	-0.0540365	0.0931012	0.3986	0.909446
MAP3K2	mitogen-activated protein kinase kinase kinase 2	-0.866211	0.190104	-0.399333	0.000226686	0.304177	0.0248191	-0.0390625	-0.180013	-0.0859375	0.932135	0.419023	0.799949
MAP2K6	mitogen-activated protein kinase kinase 6	1.68652	1.80176	2.1161	9.00909e-06	6.21472e-06	2.6591e-06	-1.28516	-0.540328	-0.573568	6.77553e-05	0.0249566	0.0178628
MAP2K1	mitogen-activated protein kinase kinase 1	0.94401	0.982422	0.984863	0.000334983	0.000259001	0.000254968	-0.00651042	-0.0688115	-0.126302	0.992279	0.875404	0.702693
MAP1LC3B	microtubule associated protein 1 light chain 3 beta	0.960286	1.21777	1.1419	0.00253686	0.000551138	0.000838963	0.254232	0.0978371	-0.0384115	0.618099	0.902688	0.969762
MANSC1	MANSC domain containing 1	1.59798	0.0309245	0.886637	8.27609e-05	0.947141	0.00370807	-0.145833	0.0414858	0.0279948	0.501308	0.917028	0.950554
MANF	mesencephalic astrocyte derived neurotrophic factor	1.01302	0.457357	0.503743	0.00329701	0.143346	0.105327	0.0970052	0.340911	0.162109	0.861153	0.238526	0.710302
MANEAL	mannosidase endo-alpha like	1.35384	1.41829	1.49946	1.25583e-05	9.55191e-06	7.16642e-06	-0.00520833	-0.0086263	-0.0719401	0.993181	0.988546	0.841271
MANEA	mannosidase endo-alpha	1.00195	0.610026	0.854546	0.000152742	0.00374576	0.000433785	-0.182292	-0.170428	-0.259766	0.666851	0.697907	0.445819
MAN2B1	mannosidase alpha class 2B member 1	-1.00456	-0.739258	-0.791884	0.0388229	0.128249	0.10228	-0.0234375	-0.0856843	0.046224	0.953917	0.726173	0.887288
MAN2A2	mannosidase alpha class 2A member 2	0.85612	-0.345703	0.168321	0.0236156	0.395321	0.730776	-0.0872396	0.0454102	-0.0722656	0.767645	0.906783	0.822433
MAN1B1-AS1	MAN1B1 antisense RNA 1 (head to head)	-1.15365	-1.22917	-1.20131	0.00435499	0.0029551	0.00341425	0.0950521	0.261447	0.327148	0.905039	0.598784	0.449439
MAMLD1	mastermind like domain containing 1	1.51074	0.546875	0.228678	0.000563941	0.120602	0.585443	-0.070638	-0.163556	0.0201823	0.899212	0.667756	0.977775
MAML2	mastermind like transcriptional coactivator 2	0.947591	0.215332	0.409017	0.0016272	0.460117	0.115812	0.204753	0.00663767	0.136701	0.67804	0.994553	0.81968
MALSU1	mitochondrial assembly of ribosomal large subunit 1	-0.684245	-0.132161	-0.069553	0.000808823	0.488494	0.758116	-0.0104167	0.136466	-0.169271	0.975811	0.282346	0.151922
MAK16	MAK16 homolog	-0.767578	-0.891276	-0.779622	5.23869e-05	1.98427e-05	4.72638e-05	0.218099	0.216869	0.218099	0.119211	0.121841	0.119211
MAGT1	magnesium transporter 1	0.873698	-1.03125	-0.300591	0.000400891	0.000136683	0.120279	-0.169922	-0.176613	-0.17513	0.0354204	0.0290251	0.0304468
MAGOH2P	mago homolog 2, pseudogene	-0.839518	-0.30306	-0.184692	0.0120372	0.386243	0.641222	0.230469	0.145634	-0.214681	0.704296	0.847709	0.734757
MAGOH	mago homolog, exon junction complex core component	-1.25065	-0.684245	-1.24468	0.0027221	0.0653091	0.00280457	0.303385	0.157281	-0.0992839	0.808521	0.921945	0.957939
MAGI3	membrane associated guanylate kinase, WW and PDZ domain containing 3	1.10059	0.456706	0.729546	7.56578e-05	0.0179482	0.00111258	-0.0963542	-0.162344	-0.130208	0.776877	0.520284	0.652869
MAGEF1	MAGE family member F1	-0.602539	-1.00488	-0.846625	0.00345147	0.00012808	0.000388197	0.107096	0.0690466	0.0989583	0.640333	0.810236	0.681606
MAGED2	MAGE family member D2	1.12174	1.67969	1.67101	5.78273e-05	4.96908e-06	5.14186e-06	-0.30599	-0.248987	-0.121094	0.00104521	0.0046297	0.167753
MAGEC1	MAGE family member C1	0.827799	0.0501302	-0.0842963	0.00206208	0.888977	0.794628	0.0904948	0.00159144	0.241536	0.934468	0.999028	0.747221
MAGEB6	MAGE family member B6	1.52035	-0.0489909	0.284519	0.00663781	0.955987	0.664517	-1.0568	-0.599863	-0.569336	0.00156991	0.0494825	0.0617564
MAGEA12	MAGE family member A12	-0.955729	-0.397461	-0.621202	0.0131502	0.312496	0.094738	-0.614909	-0.0775825	-0.264323	0.349657	0.961893	0.802777
MAEA	macrophage erythroblast attacher	-0.80599	-0.264648	-0.619602	0.00221276	0.272979	0.0105798	0.0338542	-0.0402561	0.119792	0.947518	0.933911	0.699646
MAD2L1	MAD2 mitotic arrest deficient-like 1 (yeast)	-1.22135	-0.854492	-0.941406	4.66848e-05	0.00048127	0.000257145	0.193685	0.129449	0.188151	0.723697	0.845373	0.735849
M6PR	mannose-6-phosphate receptor, cation dependent	0.795573	0.503255	0.728353	3.40903e-05	0.000675599	5.96326e-05	-0.0358073	-0.00593171	0.0240885	0.890063	0.987513	0.934015
LYSMD3	LysM domain containing 3	1.88867	2.08105	2.21954	3.02828e-06	1.79559e-06	1.35018e-06	-0.0664063	-0.157118	-0.237305	0.902781	0.668777	0.408331
LYSMD2	LysM domain containing 2	0.882324	0.877767	0.75864	0.00838021	0.00864324	0.0191078	-0.0371094	0.0419922	0.258789	0.968797	0.964463	0.566035
LYRM4-AS1	LYRM4 antisense RNA 1	1.611	0.949544	1.33602	0.0148086	0.14068	0.0379704	0.12793	0.405382	0.314128	0.889347	0.418979	0.591974
LYPD6	LY6/PLAUR domain containing 6	0.920573	0.456706	0.560777	0.0104832	0.191312	0.103025	-0.165365	-0.065068	-0.168945	0.802905	0.944565	0.795754
LYPD3	LY6/PLAUR domain containing 3	0.693359	1.37435	1.5332	0.00892222	0.000118966	5.67939e-05	-0.466146	-0.128219	0.0214844	0.0614598	0.7743	0.977211
LTV1	LTV1 ribosome biogenesis factor	-1.28581	-0.395833	-0.705132	4.8616e-06	0.00789171	0.000203822	0.0559896	0.0664967	-0.0403646	0.841198	0.796198	0.898997
LTBP1	latent transforming growth factor beta binding protein 1	0.635091	-0.165365	0.305854	0.0104365	0.55084	0.206239	-0.852539	-0.590603	-0.509115	0.00263335	0.025236	0.0535828
LTA4H	leukotriene A4 hydrolase	-0.598307	-0.422526	-0.500814	0.000689788	0.00608832	0.00217158	0.32487	0.207791	0.152344	0.00653861	0.0705365	0.219126
LSS	lanosterol synthase (2,3-oxidosqualene-lanosterol cyclase)	-1.06055	-0.89681	-0.964247	4.04913e-05	0.000122677	7.56578e-05	-0.0416667	-0.309263	-0.146484	0.896066	0.027139	0.381696
LSM7	LSM7 homolog, U6 small nuclear RNA and mRNA degradation associated	-0.608073	-0.227214	-0.190674	0.00473346	0.270139	0.373387	0.161784	0.171568	0.193359	0.666665	0.633928	0.56449
LSM5	LSM5 homolog, U6 small nuclear RNA and mRNA degradation associated	-0.628906	-0.506185	-0.627848	0.0115147	0.0350517	0.0116097	0.0771484	0.133699	-0.193359	0.899973	0.783706	0.627176
LSM2	LSM2 homolog, U6 small nuclear RNA and mRNA degradation associated	-0.681641	0.0768229	-0.087321	0.000567283	0.707049	0.659591	0.181315	0.243978	0.039388	0.731757	0.581178	0.965877
LSM12	LSM12 homolog	-0.666667	0.154948	-0.246772	0.014156	0.63072	0.389301	0.120605	0.0311777	-0.0113932	0.894843	0.97951	0.993262
LSM1	LSM1 homolog, mRNA degradation associated	0.881185	1.06315	0.959066	0.00571664	0.00180772	0.00343844	0.0830078	0.00969329	-0.00423177	0.794189	0.985829	0.993913
LSG1	large 60S subunit nuclear export GTPase 1	-0.815104	-0.109701	-0.588542	0.00047652	0.627743	0.00381937	0.0898438	0.0701497	0.108724	0.737918	0.81465	0.650816
LRSAM1	leucine rich repeat and sterile alpha motif containing 1	-1.08854	-0.245117	-0.693142	7.02173e-05	0.190635	0.00133698	0.0634766	0.30769	0.164388	0.945534	0.502009	0.8015
LRRK1	leucine-rich repeat kinase 1	0.80599	0.894857	0.81722	0.00196562	0.00100647	0.00179526	0.000976563	-0.0176143	-0.0595703	0.998767	0.972845	0.876872
LRRC8C	leucine-rich repeat containing 8 family member C	0.820964	-0.239583	0.032742	0.000711498	0.240469	0.917688	-0.0501302	-0.140336	0.0507813	0.933433	0.723952	0.932675
LRRC8B	leucine-rich repeat containing 8 family member B	1.3597	0.750326	1.03063	0.000107865	0.00484454	0.000655241	0.371094	0.170464	0.141927	0.0128225	0.307093	0.438468
LRRC40	leucine rich repeat containing 40	-1.16504	-0.120117	-0.410346	7.85293e-05	0.623003	0.041272	0.0266927	0.017126	0.0970052	0.94726	0.969083	0.686598
LRRC37A4P	leucine-rich repeat containing 37 member A4, pseudogene	1.09733	0.50293	0.910645	0.0412996	0.389253	0.0890411	0.0611979	0.0585757	-0.172201	0.975939	0.976687	0.914445
LRRC3	leucine rich repeat containing 3	0.936849	0.532878	0.514052	0.0465085	0.277343	0.298853	-0.0696615	-0.495533	-0.0885417	0.960981	0.410989	0.946036
LRRC26	leucine rich repeat containing 26	1.73861	-0.0257161	0.622667	2.74331e-05	0.952386	0.0171481	-0.094401	0.0282841	0.272135	0.89882	0.976714	0.537253
LRRC16A	leucine rich repeat containing 16A	-0.745117	-0.109049	-0.224501	6.89952e-05	0.435387	0.0734866	0.20638	0.150571	0.134115	0.134661	0.327225	0.411675
LRP5	LDL receptor related protein 5	0.715495	0.44401	0.579671	0.00137536	0.0223388	0.005075	-0.0117186	-0.162615	-0.0123701	0.988456	0.659756	0.987513
LRP4	LDL receptor related protein 4	0.901042	0.0100911	0.333198	0.00337606	0.984154	0.244903	-0.111979	-0.0424443	-0.13151	0.841054	0.956877	0.799809
LRP11	LDL receptor related protein 11	1.7054	0.802409	1.37964	6.13596e-05	0.00764581	0.000248424	-0.25651	-0.1233	-0.230469	0.238645	0.705833	0.310934
LRIG3	leucine-rich repeats and immunoglobulin like domains 3	0.976562	0.0266927	0.811523	6.45424e-05	0.919116	0.000219022	-0.222005	-0.316153	-0.106771	0.578415	0.333146	0.853905
LRIG2	leucine-rich repeats and immunoglobulin-like domains 2	0.87793	0.443034	0.687853	2.79453e-05	0.00238347	0.000137502	-0.0651042	0.092683	0.0296224	0.914913	0.862129	0.968217
LRIG1	leucine-rich repeats and immunoglobulin-like domains 1	0.780599	0.417969	0.447591	0.0179637	0.203425	0.169732	0.137695	0.0203451	0.253255	0.787972	0.981441	0.483388
LRCH1	leucine-rich repeats and calponin homology (CH) domain containing 1	0.986654	0.763021	0.762967	0.00101264	0.00502652	0.00502797	-0.0296224	0.00339988	0.0413411	0.97059	0.997352	0.957939
LRBA	LPS responsive beige-like anchor protein	0.654297	0.788411	0.933322	0.00390976	0.00121598	0.000403157	0.00585937	0.0509983	0.0885417	0.989912	0.855082	0.680647
LPIN2	lipin 2	0.680664	0.00292969	0.438748	0.000485824	0.991411	0.00765136	0.00325521	0.167191	0.0322266	0.995851	0.528861	0.953036
LPGAT1	lysophosphatidylglycerol acyltransferase 1	1.35026	0.570964	0.78125	3.60777e-06	0.0007781	0.000100376	0.0885417	0.188006	0.221354	0.549869	0.0820375	0.0389813
LPCAT3	lysophosphatidylcholine acyltransferase 3	0.61849	0.858724	0.902832	0.000124591	1.45844e-05	1.06661e-05	-0.0429687	-0.0193142	-0.0410156	0.864473	0.953658	0.873268
LPAL2	lipoprotein, Lp(a)-like 2, pseudogene	-0.597168	-0.438965	-0.345703	0.0334025	0.11619	0.227582	0.361003	0.429751	0.128255	0.441571	0.316336	0.87371
LOXL2	lysyl oxidase like 2	-1.55566	-0.795898	-0.975342	6.40881e-05	0.00482145	0.00136423	-0.438151	-0.274758	-0.296875	0.101438	0.384428	0.328923
LOX	lysyl oxidase	1.61458	0.540365	1.16005	9.01828e-06	0.00938562	7.38843e-05	-0.228516	-0.0592448	-0.151693	0.145386	0.847541	0.412181
LONRF1	LON peptidase N-terminal domain and ring finger 1	1.06868	0.500977	1.13213	0.0145192	0.253554	0.0106183	-0.085612	-0.229655	-0.0777995	0.902688	0.600698	0.914133
LOC729083	uncharacterized LOC729083	0.841146	-0.205892	-0.0280762	0.00587923	0.531874	0.953402	0.094401	0.0147569	-0.10612	0.919264	0.991288	0.905454
LOC728323	uncharacterized LOC728323	1.19531	0.758789	0.782227	0.0138962	0.106963	0.0960515	0.0804036	-0.0708189	-0.0638021	0.947262	0.955245	0.961142
LOC727896	cysteine and histidine rich domain containing 1 pseudogene	-2.08496	-0.744141	-1.66775	1.6758e-05	0.0116183	7.14533e-05	0.351563	0.13142	0.22526	0.329277	0.830799	0.628002
LOC648987	uncharacterized LOC648987	0.910807	0.460612	0.490804	3.1659e-05	0.00263283	0.00176601	0.0120443	-0.0736943	0.0234375	0.974481	0.733146	0.944864
LOC644656	uncharacterized LOC644656	-0.661784	-0.738932	-0.435547	0.00231932	0.00114885	0.0251018	0.121419	0.163864	0.320638	0.824898	0.732203	0.322109
LOC643576	phosphoglycerate mutase 1 (brain) pseudogene	-0.754557	-0.268555	-0.177355	0.00809587	0.352804	0.579139	0.123047	0.226255	0.0973307	0.688463	0.295664	0.778157
LOC642574	IQ motif and ankyrin repeat domain-containing protein LOC642574	-0.609375	-0.350586	-0.427314	0.00828648	0.108664	0.0502402	0.0745443	0.00306532	-0.110026	0.885551	0.997082	0.801079
LOC440461	Rho GTPase activating protein 27 pseudogene	0.750651	0.214518	0.0144179	0.0357809	0.620038	0.98219	-0.301107	0.117839	-0.121745	0.591997	0.895289	0.890691
LOC399815	chromosome 10 open reading frame 88 pseudogene	-0.708822	-0.197266	-0.28007	0.00119122	0.313562	0.131471	0.193522	-0.0760815	0.030599	0.782576	0.940015	0.97901
LOC283352	uncharacterized LOC283352	1.49382	0.312012	0.234321	0.00939192	0.644629	0.747943	-2.18408	-2.77248	-2.8501	0.000697372	0.000118338	9.85685e-05
LOC220729	succinate dehydrogenase complex flavoprotein subunit A pseudogene	1.07422	1.52083	1.78168	0.00291206	0.000310779	0.00011122	0.0859375	-0.027615	0.030599	0.927189	0.981441	0.978745
LOC153684	uncharacterized LOC153684	1.24105	1.54281	1.72228	0.000546068	0.000131768	6.33352e-05	-0.20638	-0.0933341	0.207031	0.862695	0.952982	0.861988
LOC148413	uncharacterized LOC148413	-0.634115	-0.519857	-0.344103	0.00954433	0.0273563	0.141728	0.116862	0.0784867	-0.0175781	0.852169	0.914445	0.985232
LOC107987163	uncharacterized LOC107987163	-0.690755	-1.04443	-0.858181	0.00650335	0.000480123	0.00172079	0.549479	0.435276	0.690755	0.542597	0.676283	0.381271
LOC107986453	uncharacterized LOC107986453	-0.958659	0.120117	-0.700887	0.0345033	0.85587	0.120775	-0.0325521	0.0450756	0.0642904	0.986302	0.980369	0.97059
LOC107986140	uncharacterized LOC107986140	4.20801	-0.0061849	0.233602	1.90524e-06	0.99264	0.62112	-0.481283	-0.326823	0.358398	0.506285	0.722618	0.680438
LOC107986075	uncharacterized LOC107986075	-0.802083	-0.462565	-0.76888	0.00473631	0.0758722	0.00609032	0.233561	-0.0763708	0.186849	0.85827	0.966668	0.896249
LOC107985884	uncharacterized LOC107985884	0.707357	0.0283203	0.454698	0.00569106	0.9432	0.0554564	-0.314453	0.064634	-0.144857	0.856455	0.980206	0.949769
LOC107985675	uncharacterized LOC107985675	-0.692708	-0.616862	-0.454834	0.00599759	0.0116269	0.0525447	-0.291992	0.227901	-0.147461	0.250602	0.42493	0.692271
LOC107984403	uncharacterized LOC107984403	-0.587891	-0.486003	-0.289117	0.0350555	0.07907	0.327003	0.0807292	0.0870407	0.0455729	0.900594	0.891347	0.953594
LOC107984316	uncharacterized LOC107984316	0.65918	0.117188	0.432183	0.0364369	0.784486	0.173527	0.415039	0.307617	0.0768229	0.253892	0.465558	0.92433
LOC107984224	uncharacterized LOC107984224	-0.586263	-0.38444	-0.251723	0.0313909	0.158929	0.393529	-0.164062	-0.0625181	0.182943	0.792331	0.944229	0.756309
LOC107983966	uncharacterized LOC107983966	0.811686	0.53418	0.359755	0.00482762	0.0444526	0.181501	0.0751953	-0.0460341	0.192057	0.955038	0.974121	0.8429
LOC105379390	uncharacterized LOC105379390	0.911458	0.52946	0.118991	0.0111058	0.124612	0.803048	0.174642	-0.381691	-0.200521	0.841984	0.505523	0.807206
LOC105379385	uncharacterized LOC105379385	1.10026	0.180339	0.467122	0.00154202	0.620062	0.119045	-0.338704	-0.209834	-0.316569	0.270475	0.600698	0.316991
LOC105379362	uncharacterized LOC105379362	1.20264	0.618652	0.3876	0.0034706	0.0961168	0.327089	-0.785482	-0.75415	-0.642253	0.0904568	0.106717	0.187955
LOC105379198	uncharacterized LOC105379198	-0.779134	-0.508464	-0.242106	0.0393652	0.18379	0.591446	0.0947266	-0.181116	0.449219	0.949401	0.879619	0.552434
LOC105378519	uncharacterized LOC105378519	-0.810384	-0.320312	-0.43042	0.00113126	0.128137	0.0408231	-0.320638	-0.194164	0.155924	0.347763	0.672096	0.762699
LOC105378220	macrophage receptor MARCO-like	0.804036	1.54688	1.58724	0.000384171	6.1153e-06	5.34056e-06	-0.744141	-1.28056	-1.10742	0.0179332	0.000449718	0.00136812
LOC105378179	uncharacterized LOC105378179	1.54362	0.216146	0.380507	0.000167172	0.532293	0.212726	-0.232747	0.144061	-0.357747	0.284239	0.61182	0.064932
LOC105378047	uncharacterized LOC105378047	0.683105	-0.237142	-0.114176	0.0195344	0.461123	0.767769	0.147786	-0.36046	-0.417969	0.866388	0.512108	0.408674
LOC105377199	uncharacterized LOC105377199	0.772624	0.0847982	0.0841607	0.00852677	0.830395	0.831869	-0.115723	-0.144703	-0.0221354	0.892873	0.852169	0.985004
LOC105376575	uncharacterized LOC105376575	2.2666	0.659831	1.21791	0.00164518	0.316693	0.0502228	-0.186849	0.668294	0.161133	0.650901	0.014317	0.721821
LOC105376433	uncharacterized LOC105376433	1.05062	0.620443	0.228638	0.0414524	0.241872	0.735832	0.0660807	-0.0797616	-0.00927734	0.966668	0.958764	0.995765
[truncated: 1,665 more rows]

## Sheet: IRF2BP2 kd
GeneSymbol	GeneName	siBP1_vs_siNT	siBP2_vs_siNT	siBP12_vs_siNT	FDR_siBP1_vs_siNT	FDR_siBP2_vs_siNT	FDR_siBP12_vs_siNT	KR_vs_wt_fullSerum	KR_vs_wt_noFBS	KR_vs_wt_EGF	FDR_KR_vs_wt_fullSerum	FDR_KR_vs_wt_noFBS	FDR_KR_vs_wt_EGF
SNORD116-1	small nucleolar RNA, C/D box 116-1	1.57373	1.44938	1.60585	0.0162828	0.0249486	0.0145955	-0.721029	0.224881	0.206055	0.392118	0.884541	0.897663
SNORD116-14	small nucleolar RNA, C/D box 116-14	1.56445	1.14453	1.30832	2.69802e-05	0.000206033	8.67234e-05	-0.016276	0.0057147	-0.223307	0.990633	0.9968	0.752775
SNORD116-15	small nucleolar RNA, C/D box 116-15	1.27409	0.91862	0.970323	0.000104044	0.000880098	0.000614333	-0.0533843	0.0792695	-0.221355	0.96618	0.944359	0.772975
SNORD116-20	small nucleolar RNA, C/D box 116-20	1.1263	0.891927	1.24948	0.000259997	0.00119147	0.000131953	-0.0413411	0.16191	-0.106771	0.977649	0.87904	0.930472
SNORD116-21	small nucleolar RNA, C/D box 116-21	2.99935	2.56641	2.83982	5.54997e-05	0.000154667	8.0348e-05	0.283203	0.200937	-0.243164	0.81667	0.888302	0.852367
SNORD116-26	small nucleolar RNA, C/D box 116-26	1.19238	1.37158	0.783488	0.0385841	0.0193594	0.178471	-0.254395	0.430628	0.161621	0.780401	0.523871	0.884844
SNHG8	small nucleolar RNA host gene 8	-0.993815	-0.90625	-0.800537	2.14319e-05	3.86452e-05	8.71062e-05	0.284505	0.337782	0.291667	0.098307	0.0469721	0.0890402
TANK	TRAF family member associated NFKB activator	-0.0143229	-0.744466	-0.567247	0.957213	0.000292624	0.00171596	-0.136719	0.0438006	-0.136393	0.854582	0.966918	0.855113
SNORD105B	small nucleolar RNA, C/D box 105B	0.754557	0.724609	0.586806	0.00768752	0.00965936	0.0293286	0.0566406	0.062717	0.0371094	0.910062	0.897274	0.948744
TMEM170B	transmembrane protein 170B	0.509766	0.658854	0.547635	0.0647091	0.0196171	0.0477688	-0.138021	-0.199635	-0.069987	0.769825	0.604019	0.911134
SNORA84	small nucleolar RNA, H/ACA box 84	-0.36556	-0.869141	-0.678494	0.0632425	0.000476306	0.00236252	0.0758236	0.345908	0.279313	0.945534	0.542963	0.667168
GABPB1-AS1	GABPB1 antisense RNA 1	-0.363281	-0.924154	-0.705078	0.133418	0.00118745	0.00632921	0.0839844	0.0301468	0.150716	0.926321	0.978127	0.836695
GLYATL1P2	glycine-N-acyltransferase like 1 pseudogene 2	-1.14616	-1.00602	-1.11747	0.00253919	0.00560911	0.0029622	0.00716146	-0.118815	0.000325521	0.997916	0.956668	0.999976
LOC100130502	uncharacterized LOC100130502	0.0874023	0.750326	0.324612	0.781374	0.00338068	0.164693	0.103841	0.0321994	-0.109375	0.896116	0.975619	0.889492
LOC100130876	uncharacterized LOC100130876	0.171224	-0.653971	0.00469293	0.672041	0.0423729	0.993203	-0.107747	-0.138383	0.394857	0.960368	0.945358	0.769595
MIR181A1HG	MIR181A1 host gene	0.671224	0.722656	0.749919	0.0348788	0.0243945	0.0201552	0.566081	0.0227865	-0.108398	0.485528	0.991573	0.949401
PAXIP1-AS2	PAXIP1 antisense RNA 2	0.0253906	0.932292	0.419569	0.967517	0.0128811	0.264015	0.385742	0.33988	0.356771	0.561713	0.635845	0.609559
KDM4A-AS1	KDM4A antisense RNA 1	-0.298828	-0.780111	-0.371067	0.441836	0.0270476	0.314803	-0.17985	-0.0405997	-0.297363	0.872137	0.97951	0.737857
LOC100133985	uncharacterized LOC100133985	-0.80599	-0.849284	-0.64681	0.0208301	0.0158369	0.0584728	-0.0166016	-0.0915437	0.0449219	0.983128	0.862709	0.946912
SCARNA9L	small Cajal body-specific RNA 9-like	2.14355	1.47201	2.15099	1.1953e-05	0.000138408	1.17529e-05	0.442383	0.376175	0.0823568	0.114559	0.199652	0.895573
BCL2L11	BCL2 like 11	0.462565	-0.745443	-0.229248	0.0337574	0.0023552	0.317738	-0.121094	-0.0896087	-0.077474	0.617055	0.754286	0.801719
LOC100190940	uncharacterized LOC100190940	0.471842	0.62679	0.287001	0.0601536	0.015443	0.272979	0.327148	0.291097	-0.0369466	0.762745	0.799779	0.984905
LOC100268168	uncharacterized LOC100268168	0.582357	-0.99528	-0.830336	0.26476	0.047765	0.0983331	0.0657552	-0.114348	-0.107747	0.939462	0.871961	0.881512
SMG1P3	SMG1 pseudogene 3	-0.66276	-0.693359	-0.292535	0.0479651	0.039159	0.431178	-0.0175781	0.0417752	0.113281	0.988412	0.96813	0.88725
LOC100286922	DnaJ heat shock protein family (Hsp40) member B3 pseudogene	-0.502116	-0.658691	-0.278307	0.0863201	0.0265256	0.382142	-0.0703125	0.0354456	0.148438	0.937052	0.971827	0.824403
LOC100287042	uncharacterized LOC100287042	-0.40332	-0.621745	-0.453071	0.109165	0.0161675	0.0707987	-0.150065	-0.0568034	0.219076	0.866783	0.962834	0.771037
HMGN2P15	high mobility group nucleosomal binding domain 2 pseudogene 15	0.0976562	-0.651042	0.0997721	0.759169	0.00909141	0.752821	0.0585938	-0.0998264	-0.195313	0.895573	0.776877	0.415669
LOC100288842	UDP-GlcNAc:betaGal beta-1,3-N-acetylglucosaminyltransferase 5 pseudogene	-0.275391	-0.982422	-0.860487	0.53712	0.0134536	0.0268834	-0.200195	-0.177608	0.13151	0.834961	0.861153	0.907881
MAN1B1-AS1	MAN1B1 antisense RNA 1 (head to head)	-1.15365	-1.22917	-1.20131	0.00435499	0.0029551	0.00341425	0.0950521	0.261447	0.327148	0.905039	0.598784	0.449439
UBAC2-AS1	UBAC2 antisense RNA 1	-0.904785	-0.728516	-0.600491	0.0114055	0.0347354	0.0793564	-0.0314128	0.124367	0.103353	0.975939	0.864538	0.895604
ZNF605	zinc finger protein 605	1.40641	1.74723	1.60897	0.0565692	0.0203079	0.0306834	0.00846354	0.329572	0.103841	0.997897	0.854257	0.967872
SNORA70D	small nucleolar RNA, H/ACA box 70D	-0.382161	-0.604167	-0.167453	0.138532	0.0209581	0.584164	-0.136393	0.141981	0.0644531	0.808022	0.796087	0.931379
ZBED6	zinc finger BED-type containing 6	0.686198	0.766276	1.0507	0.00234196	0.00115924	0.000147282	-0.103516	-0.13784	-0.207682	0.6928	0.530435	0.243395
CDH5	cadherin 5	-2.45117	-2.41341	-2.44647	1.14556e-05	1.24353e-05	1.15529e-05	-0.261393	-0.00875289	0.512044	0.631832	0.994106	0.186256
KRT18P61	keratin 18 pseudogene 61	-1.36751	-1.16504	-0.968804	0.00352853	0.00906114	0.024342	-0.33138	-0.0494611	-0.239909	0.799949	0.981797	0.87343
MIR3143	microRNA 3143	0.0891927	-0.820638	-1.02086	0.88671	0.0459835	0.0157013	0.156901	0.139106	0.0576172	0.788011	0.821239	0.945907
MIR3132	microRNA 3132	0.619629	0.678711	0.188599	0.0444909	0.0290249	0.612573	0.108561	-0.0534758	0.253581	0.890194	0.956668	0.623692
TOM1	target of myb1 membrane trafficking protein	-0.0725911	0.62793	0.430203	0.814987	0.00759482	0.0518878	0.222005	0.0798792	0.0110677	0.629683	0.913652	0.991729
RANBP9	RAN binding protein 9	0.871094	0.679688	0.652642	5.96326e-05	0.000304947	0.000396851	-0.0664063	-0.0353371	-0.09375	0.823313	0.924945	0.70989
USP2-AS1	USP2 antisense RNA 1 (head to head)	-0.539062	-0.62793	-0.395372	0.0167347	0.00719461	0.0707655	0.30599	0.105921	-0.09375	0.418919	0.873364	0.893343
MIR3661	microRNA 3661	-0.128581	-0.755208	-0.760145	0.644169	0.00276265	0.00265393	-0.221029	-0.211317	-0.0680339	0.880705	0.889284	0.972104
FGD5-AS1	FGD5 antisense RNA 1	1.68262	0.623047	0.979329	1.20086e-05	0.00707361	0.000409248	-0.152995	-0.0894821	-0.184245	0.571081	0.804984	0.445992
LOC100505771	uncharacterized LOC100505771	-0.227539	-0.67513	-0.597141	0.34651	0.00550833	0.0111696	-0.289062	0.0382487	0.307292	0.795762	0.983957	0.777191
ENO1-AS1	ENO1 antisense RNA 1	-0.955078	-0.97998	-0.629869	0.000338523	0.000286163	0.004797	0.181641	0.186722	-0.201335	0.519895	0.501159	0.449386
ZMYM6NB	ZMYM6 neighbor	-0.533854	-0.763021	-0.580621	0.0179733	0.00226392	0.0114448	0.0240885	0.0961372	-0.0205078	0.96906	0.810042	0.973579
LINC00963	long intergenic non-protein coding RNA 963	-0.510417	-0.775065	-0.389187	0.00581394	0.000413295	0.0256159	-0.00227865	0.0085178	0.167969	0.994671	0.979668	0.138181
LINC00958	long intergenic non-protein coding RNA 958	0.708333	1.16895	0.99018	0.000819876	3.13388e-05	9.18992e-05	0.0904948	0.0490451	0.197266	0.746961	0.894622	0.274785
HOTAIRM1	HOXA transcript antisense RNA, myeloid-specific 1	-0.0673828	-0.585286	-0.332845	0.770468	0.00241305	0.0511087	-0.00130208	0.227412	0.172526	0.997745	0.0622568	0.183077
LINC01127	long intergenic non-protein coding RNA 1127	-0.662109	-0.755859	-0.556274	0.0127744	0.00602483	0.031335	0.0333659	0.144803	-0.173503	0.971976	0.819134	0.766908
LINC01234	long intergenic non-protein coding RNA 1234	0.872884	0.598796	0.385742	0.00214818	0.0190224	0.123366	0.852214	0.532724	0.52474	0.0200285	0.166397	0.17493
NUP50-AS1	NUP50 antisense RNA 1 (head to head)	-0.0120443	-0.716309	-0.137356	0.971155	0.00151162	0.54365	0.0527344	-0.128816	0.370443	0.954181	0.848363	0.3317
LOC100506746	uncharacterized LOC100506746	-0.318359	-0.985677	-0.380452	0.0472093	5.37742e-05	0.0200419	-0.604492	-0.29456	-0.141602	0.019316	0.317376	0.7521
MYLK-AS1	MYLK antisense RNA 1	-0.469076	-0.661458	-0.417318	0.0302255	0.00461466	0.0516103	0.340169	0.109429	0.078125	0.348368	0.868591	0.916885
PRKG1-AS1	PRKG1 antisense RNA 1	-0.22526	-0.600911	-0.290826	0.506519	0.0430174	0.362454	-0.0481771	0.155201	0.0380859	0.932348	0.650292	0.950433
FAM220CP	putative SIPAR-like protein C9orf51-like	0.600423	1.10693	0.343614	0.131304	0.00827262	0.435387	-0.209147	0.102015	-0.212891	0.817637	0.931974	0.813077
LOC100508631	uncharacterized LOC100508631	-0.27474	-0.588542	-0.288534	0.370522	0.0388633	0.342113	0.412435	0.197908	0.317546	0.348131	0.76745	0.532803
UBA2	ubiquitin like modifier activating enzyme 2	-0.315755	-0.777995	-0.443414	0.0311145	0.000134031	0.00490466	0.0110677	0.0259693	-0.0559896	0.97722	0.938523	0.822814
ABCC5	ATP binding cassette subfamily C member 5	0.660807	0.708984	0.773003	0.000327768	0.000206724	0.00011932	0.0426432	-0.0987775	0.00683594	0.831226	0.435212	0.982707
ABCB6	ATP binding cassette subfamily B member 6 (Langereis blood group)	-0.145508	1.06641	0.368598	0.549599	0.000176424	0.075415	-0.0429688	-0.0200195	0.0569661	0.957935	0.981938	0.939371
DNM1L	dynamin 1-like	1.18262	1.22884	1.21164	4.62732e-05	3.60503e-05	3.95149e-05	-0.00195174	0.0771081	-0.110673	0.994302	0.489135	0.236139
MIR548AN	microRNA 548an	-0.376302	-0.869466	-0.0629612	0.446728	0.049724	0.930378	-0.374674	-0.334473	-0.187988	0.809028	0.837322	0.925466
MIR4640	microRNA 4640	-1.38216	-0.784831	-0.871718	0.000352864	0.0117825	0.00650883	-0.658203	0.294253	0.112956	0.157867	0.675902	0.916055
MIR4521	microRNA 4521	-0.0426432	1.06413	1.19784	0.950304	0.0115817	0.0058802	-0.0878906	-0.116066	-0.223307	0.946966	0.923378	0.811686
MIR5047	microRNA 5047	-0.617513	-0.849609	-1.02048	0.138464	0.0411356	0.0166204	0.0729167	0.112178	0.121094	0.958095	0.925242	0.91856
MIR4715	microRNA 4715	0.229492	0.730957	0.229953	0.553711	0.0287418	0.552652	0.00748698	0.271719	0.355632	0.995294	0.650875	0.484171
LOC100652833	putative POM121-like protein 1-like	0.413411	0.983398	-0.391452	0.269828	0.00936363	0.302384	-0.152018	0.235641	-0.689941	0.966668	0.943148	0.751787
RWDD2B	RWD domain containing 2B	-0.980143	-0.68457	-1.20679	0.000512615	0.00497744	0.000131953	0.0735677	0.127984	-0.03125	0.895653	0.770697	0.965644
SNUPN	snurportin 1	-0.24707	-1.10091	-0.966146	0.18567	6.36481e-05	0.000150939	0.0553385	0.109212	0.136719	0.853905	0.609815	0.46333
HIF1A-AS2	HIF1A antisense RNA 2	1.30452	0.890625	1.37405	0.00185558	0.0173082	0.00132661	-0.39681	-0.261773	-0.22819	0.587751	0.776299	0.815825
ATP9A	ATPase phospholipid transporting 9A (putative)	-0.496094	1.15267	0.176595	0.0376734	0.000256422	0.518617	-0.268555	-0.00551577	-0.130534	0.129596	0.992279	0.600698
PDCD7	programmed cell death 7	-0.245117	-0.80599	-0.685954	0.37477	0.00398707	0.0102591	-0.121745	0.00924117	-0.0556641	0.750675	0.990154	0.916622
PRRT3-AS1	PRRT3 antisense RNA 1	0.0172526	0.942383	0.487603	0.967599	0.00124276	0.0489853	0.245443	0.440611	0.157878	0.244088	0.0219786	0.552434
ARHGEF7-AS2	ARHGEF7 antisense RNA 2	-0.329915	-0.624023	-0.106554	0.224648	0.0207528	0.765216	0.124186	0.112865	-0.223796	0.864598	0.881071	0.684168
CDH10	cadherin 10	1.47884	1.05143	1.56019	8.6629e-05	0.000802556	6.00864e-05	-0.166504	-0.420193	-0.62679	0.717944	0.143492	0.0234679
ARPC1B	actin related protein 2/3 complex subunit 1B	1.09375	1.05013	1.05702	1.56963e-05	2.05932e-05	1.97234e-05	-0.105469	0.0844546	-0.0403646	0.665871	0.758889	0.91387
TSPAN5	tetraspanin 5	1.17952	0.70166	0.6977	0.00114303	0.0238694	0.0245816	0.03125	0.169904	0.201823	0.977093	0.802554	0.747091
LOC100996419	uncharacterized LOC100996419	-0.408854	-0.794271	-0.467258	0.160733	0.00897333	0.105675	0.0139974	-0.0356807	-0.2111	0.99012	0.970678	0.69386
TSPAN1	tetraspanin 1	-1.86849	-1.58496	-1.33198	0.000227648	0.000670689	0.00206112	0.145508	0.76133	0.582845	0.766905	0.0077622	0.0341899
LOC101060187	putative uncharacterized protein FLJ25328	0.131673	0.615234	0.278944	0.734604	0.0376358	0.383531	0.286621	0.220667	-0.168132	0.405803	0.582739	0.72328
ARPC2	actin related protein 2/3 complex subunit 2	0.526693	0.858073	0.583008	0.00633841	0.000286849	0.00344924	-0.030599	0.0356626	-0.0611979	0.867049	0.833893	0.636214
RAD50	RAD50 double strand break repair protein	-0.916016	-1.02474	-1.07349	2.90807e-05	1.40139e-05	1.05297e-05	0.11263	0.107096	0.0501302	0.701005	0.723592	0.904848
HIPK3	homeodomain interacting protein kinase 3	-0.239258	-1.86003	-1.39971	0.309701	7.95516e-06	4.72493e-05	0.0234375	0.0604384	0.0078125	0.934705	0.760679	0.982043
TOB1	transducer of ERBB2, 1	-0.204102	0.734375	0.456706	0.37967	0.00241305	0.0340773	-0.0885417	0.0707465	0.196615	0.900594	0.925514	0.691587
LAMTOR5-AS1	LAMTOR5 antisense RNA 1	-1.89242	-1.81348	-2.31826	1.32206e-05	1.73459e-05	4.25051e-06	-0.178719	0.154924	0.0931213	0.876872	0.898997	0.948744
G3BP1	G3BP stress granule assembly factor 1	-0.337891	-0.697266	-0.44477	0.00446936	4.1785e-05	0.000793534	0.0540365	0.0340712	0.0670573	0.775688	0.88432	0.693651
PDZK1IP1	PDZK1 interacting protein 1	-1.00065	-1.16309	-1.66659	0.0151775	0.00655408	0.000691352	0.0390625	0.0675456	0.322917	0.959144	0.916728	0.28167
ATP6AP2	ATPase H+ transporting accessory protein 2	0.479818	-1.35514	-0.213433	0.34047	0.00695667	0.729924	0.0286458	0.0597868	0.0338543	0.932995	0.816018	0.91685
LPCAT3	lysophosphatidylcholine acyltransferase 3	0.61849	0.858724	0.902832	0.000124591	1.45844e-05	1.06661e-05	-0.0429687	-0.0193142	-0.0410156	0.864473	0.953658	0.873268
BLACAT1	bladder cancer associated transcript 1 (non-protein coding)	0.346517	1.06543	0.705214	0.571542	0.040301	0.179537	-0.760905	0.147985	0.193197	0.370738	0.935516	0.908548
ZNF197	zinc finger protein 197	1.18197	0.949544	1.00014	0.000368109	0.00153547	0.00110196	0.0872396	-0.282353	-0.332682	0.945102	0.722923	0.643466
STAG3L5P-PVRIG2P-PILRB	STAG3L5P-PVRIG2P-PILRB readthrough	0.0377604	-0.645508	0.00594076	0.932744	0.0203613	0.990531	0.0963542	-0.0810909	-0.0214844	0.914101	0.931747	0.98533
LHFPL2	lipoma HMGIC fusion partner-like 2	1.22038	1.54883	1.43536	0.000102011	2.15942e-05	3.50682e-05	0.120768	0.165437	0.259115	0.703941	0.528845	0.216819
LHFP	lipoma HMGIC fusion partner	0.91569	0.846029	0.985731	0.00852967	0.0132153	0.00554285	0.0338542	0.0730071	0.0432943	0.927438	0.791663	0.899426
ALYREF	Aly/REF export factor	-0.44401	-0.682292	-0.754937	0.0045488	0.000292712	0.000151031	0.0559896	0.00520833	0.0299479	0.827657	0.990811	0.926406
TXNDC9	thioredoxin domain containing 9	-0.600586	-0.588542	-0.555501	0.00237869	0.00269313	0.00384406	-0.0657552	0.249873	-0.00325521	0.887082	0.280599	0.996054
LOC101927021	uncharacterized LOC101927021	-0.967773	-0.841471	-1.03483	0.000284463	0.00071244	0.000183127	0.0332031	-0.0697519	0.176432	0.974363	0.939415	0.780401
LOC101927042	uncharacterized LOC101927042	-0.514323	-0.777588	-0.681268	0.20209	0.0492466	0.0842925	0.0711263	-0.0791377	0.0916341	0.911303	0.897922	0.874635
ELFN1-AS1	ELFN1 antisense RNA 1	-1.18132	-1.23828	-1.1342	5.35752e-05	3.95197e-05	7.0076e-05	0.0784505	-0.0448134	0.202474	0.904762	0.954295	0.630113
LOC101927497	uncharacterized LOC101927497	1.68197	0.975586	1.25008	0.000169406	0.00550182	0.00118204	-0.841471	-0.860442	-1.02799	0.0893338	0.0815428	0.0355363
LOC101927746	uncharacterized LOC101927746	-0.556315	-0.773438	-0.559869	0.00597357	0.000764764	0.00575434	0.0690104	0.243869	0.0940755	0.916779	0.496812	0.873364
TH2LCRR	T helper type 2 locus control region associated RNA	-0.654134	-0.721191	-0.533841	0.00489394	0.00269956	0.0155217	-0.0283203	0.203848	-0.151693	0.984922	0.825814	0.886264
LOC101927789	putative ubiquitin-like protein FUBI-like protein ENSP00000310146	-0.171224	-0.607096	-0.320041	0.421062	0.00403346	0.0963855	0.0875651	0.336227	0.218099	0.897809	0.325688	0.619628
LINC01057	long intergenic non-protein coding RNA 1057	-0.0804036	0.694987	0.25963	0.707196	0.000675706	0.119132	-0.0485026	-0.0781793	0.00211589	0.937012	0.880486	0.998079
PIGBOS1	PIGB opposite strand 1	-0.515299	-0.720378	-0.726345	0.0285064	0.00451488	0.00429432	-0.126628	0.141746	0.132812	0.900552	0.884541	0.895046
LOC101928617	uncharacterized LOC101928617	-0.576986	-0.610352	-0.302355	0.00318387	0.00224795	0.0851742	-0.16748	0.102639	0.154785	0.751906	0.876083	0.777794
LOC101928865	uncharacterized LOC101928865	-0.278809	-0.59082	-0.388089	0.313005	0.0256106	0.139247	-0.127279	0.231047	0.203939	0.87474	0.706362	0.754639
LOC101929705	uncharacterized LOC101929705	-0.173828	-0.867839	-0.791816	0.584987	0.0033545	0.00581627	-0.327474	-0.00660084	0.141602	0.0954427	0.991966	0.623347
LOC101930112	uncharacterized LOC101930112	-0.376628	-0.995117	-0.751085	0.309914	0.0076112	0.0335038	-0.0989583	0.0702402	0.224935	0.932675	0.957453	0.792113
ALG3	ALG3, alpha-1,3- mannosyltransferase	0.488932	0.738932	0.664062	0.0534395	0.00643453	0.0117742	0.128255	0.0199291	0.14388	0.803338	0.981441	0.767885
CDK4	cyclin-dependent kinase 4	-0.204427	-0.6875	-0.420736	0.148957	0.000243146	0.00554271	0.0332031	-0.0296947	0.0514323	0.850196	0.872567	0.720659
DHRS2	dehydrogenase/reductase (SDR family) member 2	4.12126	0.670085	1.52501	5.85556e-07	0.0256064	0.000172133	-0.818359	-0.714102	-0.574219	0.0887489	0.149981	0.282226
PATJ	PATJ, crumbs cell polarity complex component	-1.61589	-0.619792	-1.12872	7.27875e-06	0.00331139	6.81603e-05	0.0963542	0.250326	0.102865	0.571041	0.038157	0.529174
KLRG1	killer cell lectin like receptor G1	-0.727051	-0.649251	-0.524482	0.000751689	0.00155255	0.00578166	-0.0410156	0.207664	0.210938	0.961265	0.635318	0.627094
SLC35B1	solute carrier family 35 member B1	2.12044	1.97331	1.80838	7.86729e-06	1.17529e-05	2.0751e-05	0.047526	0.103082	0.0078125	0.90805	0.72706	0.9896
RABEPK	Rab9 effector protein with kelch motifs	-0.291992	-0.670573	-0.708116	0.126714	0.00206017	0.00145035	0.119466	0.147497	0.0143229	0.789987	0.715454	0.984976
HRAT5	heart tissue-associated transcript 5	-0.487793	-0.633626	-0.578139	0.13201	0.0495146	0.0723588	0.0696615	-0.0589012	0.0423177	0.944454	0.955241	0.969354
RIDA	reactive intermediate imine deaminase A homolog	-1.09277	-1.43717	-1.47892	0.0106436	0.00208236	0.00172946	-0.0449219	0.297888	0.162109	0.966668	0.56232	0.819998
CDK8	cyclin-dependent kinase 8	0.00390625	1.68229	0.605469	0.993194	4.4906e-05	0.0247701	0.0833333	-0.0677807	0.110026	0.895837	0.920204	0.846375
SPRY2	sprouty RTK signaling antagonist 2	0.0439453	0.658529	0.307319	0.916607	0.0149595	0.259127	0.255859	0.273871	0.00455728	0.29335	0.247246	0.994668
STAM2	signal transducing adaptor molecule 2	-0.392904	0.702148	0.277669	0.0802648	0.00430394	0.230402	-0.177409	-0.0942383	-0.241862	0.59689	0.839375	0.384168
CDK2AP2	cyclin-dependent kinase 2 associated protein 2	0.108398	-0.979167	-1.04408	0.738742	0.000924569	0.000605737	-0.192708	0.0133464	-0.0638021	0.793665	0.992036	0.953927
ZMPSTE24	zinc metallopeptidase STE24	-0.55599	-0.661458	-0.583388	0.00111372	0.000357422	0.000814324	0.0260417	0.0486473	-0.031901	0.939936	0.859922	0.920517
LOC102724344	uncharacterized LOC102724344	-0.369466	-0.909831	-0.44614	0.443032	0.0361039	0.33252	-0.74528	0.134531	0.359212	0.236429	0.924183	0.70289
LOC102724528	uncharacterized LOC102724528	0.297201	0.80306	-0.164266	0.427761	0.0200081	0.706025	0.0192057	-0.33195	-0.0940755	0.982118	0.287736	0.8758
LOC102724532	uncharacterized LOC102724532	-0.71875	-0.617513	-0.42117	0.00649369	0.0151608	0.0872906	-0.00504557	0.0158782	0.247559	0.995535	0.985829	0.504268
LOC102724542	uncharacterized LOC102724542	-1.01953	0.853841	-0.280775	0.000453526	0.0014315	0.234317	-0.431152	-0.0893916	-0.161784	0.0689823	0.854338	0.658956
SMNDC1	survival motor neuron domain containing 1	-0.368164	-0.600586	-0.508843	0.0798501	0.00737315	0.0183067	0.0598958	0.0844546	0.00260417	0.919062	0.871585	0.997745
BCKDK	branched chain ketoacid dehydrogenase kinase	0.177734	1.0625	0.72659	0.211987	1.32258e-05	0.000157011	0.0537109	-0.149052	0.0524089	0.897111	0.552434	0.89966
CDKN2A	cyclin-dependent kinase inhibitor 2A	-0.388997	-0.587565	-0.400608	0.178538	0.0399675	0.164527	0.121419	0.0154622	0.284505	0.704767	0.979112	0.167645
ADAM10	ADAM metallopeptidase domain 10	0.88151	-0.954427	-0.438612	0.000104186	6.08906e-05	0.00866716	-0.0872418	-0.0767466	-0.0644509	0.69086	0.744698	0.801323
KATNB1	katanin p80 (WD repeat containing) subunit B 1	0.362305	0.639648	0.279541	0.115295	0.00841247	0.237666	0.296549	0.366826	0.0917969	0.185571	0.0847014	0.822814
ZNF267	zinc finger protein 267	2.2373	1.375	1.62462	4.51296e-05	0.00108873	0.000364455	-0.133789	-0.1452	-0.0628255	0.879509	0.864598	0.955546
CDKN2B	cyclin-dependent kinase inhibitor 2B	-2.17708	-1.55794	-1.7197	1.32258e-05	0.00011932	6.10266e-05	0.258464	0.133952	0.266276	0.149443	0.585006	0.134721
LAMC3	laminin subunit gamma 3	-0.256836	-0.638346	-0.658393	0.350083	0.0155027	0.0131089	0.259115	0.0265299	0.196615	0.114303	0.952834	0.271726
CDKN2C	cyclin-dependent kinase inhibitor 2C	1.51562	0.733073	1.40422	9.68586e-06	0.00108321	1.54905e-05	-0.0188802	0.211444	-0.0133464	0.971054	0.293424	0.980766
TLR6	toll like receptor 6	0.937826	1.4113	1.13435	0.0017982	0.000126797	0.000523976	0.012207	0.0812898	-0.00895182	0.986081	0.857917	0.99043
PCGF3	polycomb group ring finger 3	0.61849	1.37109	1.39784	0.00131911	7.86729e-06	7.16642e-06	-0.37793	-0.243037	-0.224609	0.0297332	0.18875	0.237152
ABCA8	ATP binding cassette subfamily A member 8	1.83789	0.894531	1.45939	1.57987e-05	0.00172269	7.06712e-05	-0.476562	-1.03013	-1.02474	0.116304	0.00155098	0.00161051
CITED2	Cbp/p300 interacting transactivator with Glu/Asp rich carboxy-terminal domain 2	-0.484375	-0.851562	-0.727159	0.0110662	0.000329781	0.000931324	-0.484375	-0.51935	-0.270182	0.00376485	0.00224245	0.0885945
TUBB4A	tubulin beta 4A class IVa	-0.134766	1.19922	0.815321	0.728002	0.000821128	0.00887866	-0.13444	0.0521376	-0.145182	0.83249	0.95376	0.813077
NDRG1	N-myc downstream regulated 1	-0.783203	-1.20475	-1.04693	0.000841647	5.05889e-05	0.000127113	0.0859375	0.00470197	0.0826823	0.789987	0.993732	0.801657
MYL9	myosin light chain 9	1.94401	0.783854	0.774902	5.25992e-06	0.00167578	0.00179993	-0.232422	-0.255392	-0.125651	0.293702	0.230495	0.689823
CDR2	cerebellar degeneration related protein 2	0.75	0.686849	0.656901	0.000527688	0.000940388	0.0012516	-0.0530599	7.2338e-05	-0.0240885	0.833893	0.999901	0.94315
PIAS3	protein inhibitor of activated STAT 3	0.552083	0.592448	0.708469	0.00705687	0.00463638	0.00153006	-0.0683594	0.0262587	0.0501302	0.771776	0.939462	0.853001
NDC80	NDC80 kinetochore complex component	-0.00651042	-0.994141	-0.547852	0.991768	0.00860986	0.127688	0.109049	-0.159216	-0.0292969	0.761964	0.582225	0.959933
CDIPT	CDP-diacylglycerol--inositol 3-phosphatidyltransferase	-0.329427	0.810547	0.446126	0.183902	0.00293807	0.0670549	0.0338542	-0.0416667	0.134766	0.946034	0.9293	0.629613
RBM14	RNA binding motif protein 14	-0.333333	-0.780273	-0.664334	0.0448366	0.00031148	0.000896369	-0.0345052	-0.0443432	0.189453	0.954181	0.936671	0.507764
IFI30	interferon, gamma-inducible protein 30	-0.449219	-2.07259	-1.15245	0.454405	0.0011273	0.0328547	-0.0651042	-0.0822844	0.00325521	0.798231	0.717897	0.994176
ZER1	zyg-11 related, cell cycle regulator	0.403646	1.00814	0.598063	0.0243165	8.83119e-05	0.00260506	0.0761719	-0.0595341	-0.0442708	0.787464	0.850161	0.900613
LRRN2	leucine rich repeat neuronal 2	0.25293	0.871094	0.548937	0.463318	0.0075393	0.0727625	-0.10612	0.132306	-0.0169271	0.907377	0.875235	0.989836
ECI2	enoyl-CoA delta isomerase 2	0.206055	0.696289	0.622667	0.136493	0.000194631	0.000404001	0.0592448	0.122468	0.117839	0.861414	0.603075	0.62489
MAD2L2	MAD2 mitotic arrest deficient-like 2 (yeast)	0.239583	-0.97526	-0.863173	0.030519	5.70205e-06	1.11583e-05	0.00911458	-0.0724826	-0.0651042	0.975367	0.613554	0.671317
SLC30A9	solute carrier family 30 member 9	-0.0397135	-0.602539	-0.463704	0.872393	0.00165366	0.00814129	-0.138672	-0.0744358	-0.0436198	0.747836	0.895604	0.948522
PIBF1	progesterone immunomodulatory binding factor 1	-0.0885417	-0.619792	-0.270481	0.672246	0.00141829	0.10395	0.112305	0.0145399	0.0195313	0.829121	0.98638	0.981115
FST	follistatin	1.66146	1.04036	1.01459	0.0003057	0.00594912	0.00690858	0.358724	0.0520833	0.157878	0.306005	0.951138	0.775466
HMGN4	high mobility group nucleosomal binding domain 4	-0.126628	-0.64681	-0.535482	0.631506	0.00541276	0.0157202	-0.0465495	0.0360605	0.149414	0.963175	0.971501	0.825459
TADA3	transcriptional adaptor 3	0.133789	-0.937174	-0.659424	0.368486	2.8004e-05	0.000277982	-0.104818	-0.0954138	-0.241862	0.555638	0.611773	0.059287
SLC9A6	solute carrier family 9 member A6	-0.0351562	0.847656	0.848579	0.862854	5.37742e-05	5.36094e-05	-0.193359	-0.338216	-0.182943	0.0680034	0.00289728	0.0867394
NXF1	nuclear RNA export factor 1	-0.166016	-0.702799	-0.454617	0.484292	0.00275914	0.0313358	-0.0136719	-0.137659	-0.0950521	0.984484	0.697808	0.823028
CAP2	CAP, adenylate cyclase-associated protein, 2 (yeast)	0.669596	0.617839	0.508518	0.00751437	0.0117709	0.0322004	0.00195313	-0.0677083	-0.0416667	0.996944	0.801336	0.898997
CREB3	cAMP responsive element binding protein 3	0.469727	0.847656	0.597955	0.0217622	0.000640219	0.00572832	-0.0761719	-0.150608	-0.171875	0.732412	0.316336	0.227759
LRRC41	leucine rich repeat containing 41	0.165365	0.841797	0.701552	0.298274	0.000103596	0.000338678	-0.173177	-0.100007	-0.150391	0.0578324	0.348661	0.104989
NCOA2	nuclear receptor coactivator 2	1.38053	0.872396	1.05531	6.23534e-06	0.000112731	3.24626e-05	0.0078125	-0.14974	-0.0110677	0.992372	0.71659	0.9896
ADARB1	adenosine deaminase, RNA-specific, B1	0.838867	0.744466	1.09836	0.000868145	0.00187199	0.000148566	-0.276693	-0.196253	-0.15625	0.0284914	0.132738	0.263906
APPBP2	amyloid beta precursor protein binding protein 2	0.614909	0.876628	0.813639	0.00410917	0.000429445	0.000700701	-0.155599	-0.147425	-0.235677	0.168927	0.198777	0.0281399
CIB2	calcium and integrin binding family member 2	0.983073	0.880208	1.11176	0.000317811	0.000658304	0.00014306	-0.429688	0.0364583	0.0481771	0.107621	0.961646	0.945324
CIB1	calcium and integrin binding 1	-0.436198	0.621745	-0.024821	0.00702145	0.000774896	0.919105	-0.124674	0.00130208	0.0595703	0.766299	0.998767	0.916622
DDX17	DEAD-box helicase 17	-0.214193	-0.674479	-0.664551	0.374103	0.00513578	0.00561375	0.11263	0.00774016	0.119141	0.547065	0.985583	0.508042
DEAF1	DEAF1, transcription factor	-0.460612	-0.600911	-0.442247	0.0427559	0.0111138	0.0510627	0.163737	-0.0656105	0.0579427	0.353232	0.822235	0.850749
IPO8	importin 8	-0.296549	-0.905273	-0.60848	0.133842	0.000362721	0.00456383	-0.00488281	0.0376519	-0.0716146	0.993216	0.929271	0.829121
IPO7	importin 7	-0.0970052	-1.18685	-0.857422	0.498922	4.06786e-06	2.77843e-05	0.111328	0.109049	0.0885417	0.488763	0.503075	0.631121
NOP56	NOP56 ribonucleoprotein	-1.23177	-1.14193	-1.26676	6.23534e-06	9.49827e-06	5.43395e-06	0.11849	0.149269	0.179036	0.502636	0.337655	0.215547
RNASEH2A	ribonuclease H2 subunit A	-0.291667	-0.658854	-0.534559	0.0183725	0.000120331	0.000466468	0.00325521	-0.0536386	-0.0657552	0.996519	0.918743	0.893814
LOC105369149	uncharacterized LOC105369149	-0.401367	-1.04427	-0.640706	0.345484	0.0116059	0.107099	-0.335286	-0.24358	-0.287109	0.531098	0.707214	0.625792
LOC105369329	uncharacterized LOC105369329	0.414062	0.624186	-0.0335558	0.197124	0.0477967	0.949767	-0.0265299	-0.160672	0.156576	0.984922	0.863688	0.86859
LOC105369541	uncharacterized LOC105369541	-0.401693	-0.615723	-0.266846	0.0353152	0.00340068	0.164375	0.124512	0.0670573	-0.090332	0.842023	0.931747	0.898699
LOC105371452	uncharacterized LOC105371452	-1.49658	-1.27344	-1.40721	0.00510381	0.012861	0.00737279	0.189779	0.0964536	0.511393	0.79345	0.919062	0.228962
LOC105371592	atherin-like	-0.756836	-0.669596	-0.464247	0.00223895	0.00473537	0.0343241	-0.094401	0.0197302	-0.0725911	0.899449	0.984847	0.929211
LOC105371622	uncharacterized LOC105371622	-0.595052	-0.978027	-0.544067	0.12766	0.0148274	0.167048	-0.0528971	0.118164	0.0379232	0.967976	0.911364	0.977649
LOC105372016	uncharacterized LOC105372016	-0.396973	-0.667155	-0.143799	0.205028	0.0310479	0.718212	0.203939	-0.0471372	0.304525	0.640333	0.953225	0.377042
LOC105372636	uncharacterized LOC105372636	-0.466309	-0.677083	-0.27455	0.0679886	0.0112658	0.310497	-0.0185547	0.00364402	-0.0895182	0.982479	0.996953	0.880365
LOC105373539	uncharacterized LOC105373539	0.817383	0.681315	0.551242	0.00151537	0.00468582	0.0156104	0.0426432	-0.189073	-0.217773	0.939531	0.504215	0.40469
LOC105373637	uncharacterized LOC105373637	-0.116536	-0.697917	-0.651069	0.608687	0.00148276	0.00230814	-0.257487	-0.328939	-0.0286458	0.811013	0.733146	0.987935
LOC105374749	uncharacterized LOC105374749	-0.252279	-0.743815	-0.741184	0.489189	0.0229033	0.0233296	0.00927734	-0.0628074	0.100098	0.994539	0.959641	0.924945
LOC105375267	uncharacterized LOC105375267	-3.4471	-3.06071	-3.54867	2.18951e-06	4.16592e-06	1.89327e-06	-0.378743	-0.223524	0.124023	0.591768	0.810274	0.916779
LOC105375451	uncharacterized LOC105375451	0.553548	0.67513	0.849026	0.0505887	0.0195853	0.00545896	-0.101725	-0.107169	-0.137044	0.843104	0.830668	0.75997
LOC105375904	uncharacterized LOC105375904	1.4707	1.71061	2.09448	0.000459222	0.000170363	4.56586e-05	0.141602	0.00653754	0.136393	0.610611	0.991966	0.63079
LOC105376323	uncharacterized LOC105376323	-0.820801	-0.707682	-0.650228	0.0246097	0.0493429	0.0700901	-0.232747	-0.473371	-0.0589193	0.90061	0.729343	0.981441
LOC105377301	uncharacterized LOC105377301	0.00179036	0.643717	0.365926	0.996001	0.00833668	0.113372	-0.116048	-0.119656	0.10026	0.872567	0.866682	0.895837
LOC105377405	uncharacterized LOC105377405	0.120117	-0.832031	-0.519477	0.820742	0.0287363	0.173063	0.0179036	-0.0428964	0.193685	0.988797	0.969354	0.778299
LOC105377500	uncharacterized LOC105377500	0.370931	0.626953	0.38779	0.188526	0.0258307	0.167342	-0.413249	0.317446	0.112467	0.425054	0.602035	0.909446
LOC105377924	uncharacterized LOC105377924	0.0385742	0.687174	0.0698785	0.941264	0.0299133	0.883156	0.0411784	0.0814073	0.207031	0.958764	0.898997	0.614792
LOC105378088	uncharacterized LOC105378088	0.517578	0.638997	0.452243	0.0765828	0.0306225	0.12365	1.02783	0.469392	0.847493	0.00428864	0.196081	0.0138818
LOC105378220	macrophage receptor MARCO-like	0.804036	1.54688	1.58724	0.000384171	6.1153e-06	5.34056e-06	-0.744141	-1.28056	-1.10742	0.0179332	0.000449718	0.00136812
LOC105378272	uncharacterized LOC105378272	-0.325846	-0.760742	-0.624946	0.104709	0.00127508	0.00434551	0.0198568	-0.00258608	-0.133789	0.98147	0.997916	0.794605
LOC105378798	uncharacterized LOC105378798	0.844889	1.06217	0.456299	0.0664598	0.0234921	0.358445	-1.01074	0.0983706	-0.414876	0.209082	0.964013	0.749569
LOC105379231	uncharacterized LOC105379231	0.027832	0.75651	0.523139	0.946483	0.00466722	0.0343968	-0.0227865	0.555791	-0.0696615	0.992172	0.565303	0.972186
GLRX3	glutaredoxin 3	-0.561198	-0.644531	-0.580512	0.00198979	0.000814919	0.00160027	0.0589193	0.286983	0.0205078	0.853938	0.0658109	0.96399
PRDX4	peroxiredoxin 4	-0.42806	-2.47559	-0.662408	0.485583	0.000374369	0.234679	-0.00651042	0.22725	0.228516	0.988797	0.10482	0.102546
CEBPG	CCAAT/enhancer binding protein gamma	-0.0839844	-0.702474	-0.741889	0.795154	0.00555351	0.00400136	0.107096	-0.166739	-0.251302	0.838366	0.693963	0.447946
ARL6IP5	ADP ribosylation factor like GTPase 6 interacting protein 5	0.0403646	0.658203	0.417589	0.809292	0.000116202	0.00221276	-0.291016	-0.0780888	-0.0664063	0.00148028	0.460705	0.569705
AGR2	anterior gradient 2, protein disulphide isomerase family member	-0.178385	0.864258	0.786974	0.639835	0.00827042	0.0138729	-0.140788	-0.0909559	0.074056	0.899129	0.94332	0.957
ARPC1A	actin related protein 2/3 complex subunit 1A	1.73372	1.54883	1.55745	1.08915e-06	1.79559e-06	1.75344e-06	-0.117187	-0.0682147	-0.0221354	0.452416	0.75063	0.946319
AGPAT1	1-acylglycerol-3-phosphate O-acyltransferase 1	0.652344	0.718424	0.577501	0.00126401	0.000675553	0.00272839	-0.094401	-0.0800962	-0.0979818	0.770731	0.818178	0.758616
RABAC1	Rab acceptor 1 (prenylated)	1.11198	0.944661	1.17725	0.000310954	0.0009069	0.000213966	-0.0957031	-0.0162037	0.046875	0.764158	0.976188	0.912742
SLU7	SLU7 homolog, splicing factor	-0.347005	-0.710286	-0.544895	0.0155734	0.000184118	0.00104751	0.046875	0.139034	0.0436198	0.892272	0.478476	0.900619
CCT4	chaperonin containing TCP1 subunit 4	-0.589193	-0.602214	-0.717448	0.000218972	0.000189116	5.97454e-05	0.0247396	0.016276	-0.031901	0.913732	0.950507	0.878521
NPC2	Niemann-Pick disease, type C2	0.364258	-0.910156	-0.471598	0.248434	0.00564735	0.123305	-0.223307	-0.112561	-0.226562	0.531666	0.827406	0.521744
DRAP1	DR1 associated protein 1	-0.0104167	0.637695	0.458089	0.979869	0.00920004	0.0490956	0.139648	-0.0397678	-0.161784	0.782601	0.960317	0.732203
CENPA	centromere protein A	-0.224935	-0.761393	-0.432048	0.414297	0.0049922	0.0835959	-0.146159	-0.0821759	-0.00358073	0.383976	0.727383	0.993913
USP16	ubiquitin specific peptidase 16	0.980143	1.49837	1.32045	8.42149e-05	6.05684e-06	1.20361e-05	0.141927	0.0221716	-0.016276	0.351302	0.950377	0.966098
SH2B2	SH2B adaptor protein 2	0.274414	-0.61556	-0.466471	0.0815337	0.00106763	0.00595038	0.140625	0.105523	0.0263672	0.65253	0.771937	0.96474
MXD4	MAX dimerization protein 4	0.539714	1.00521	0.916884	0.104645	0.00517797	0.00887308	0.0260417	-0.022678	-0.0537109	0.971292	0.975939	0.93194
TRIM3	tripartite motif containing 3	0.661133	0.914388	0.617594	0.0922249	0.022215	0.116659	0.361328	-0.0788845	0.242839	0.534551	0.945014	0.74176
HEXIM1	hexamethylene bis-acetamide inducible 1	-0.621745	-0.652995	-0.781548	0.000693803	0.000500903	0.000154557	-0.232422	-0.016475	-0.277344	0.0330659	0.957939	0.0126528
IVNS1ABP	influenza virus NS1A binding protein	0.0113932	-0.601237	-0.394857	0.977821	0.0132052	0.0915964	0.110677	0.0477069	0.0201823	0.410592	0.82324	0.945324
TXNIP	thioredoxin interacting protein	1.99609	0.991536	1.73763	9.36157e-06	0.000862284	2.2014e-05	-0.117188	-0.186813	0.15918	0.870274	0.747836	0.799679
CENPF	centromere protein F	-0.403646	-0.733724	-0.332574	0.0383784	0.00129855	0.0861187	-0.0208333	0.0955946	0.0585938	0.914751	0.299626	0.628459
IGF2BP3	insulin like growth factor 2 mRNA binding protein 3	-0.00292969	0.843099	0.668077	0.993381	0.000776633	0.00339266	-0.158854	-0.0150101	-0.108724	0.523184	0.97864	0.727073
IGF2BP2	insulin like growth factor 2 mRNA binding protein 2	1.11979	0.976888	1.1719	0.000102045	0.000247258	7.53468e-05	-0.108073	-0.158854	-0.115885	0.81967	0.686386	0.80213
RNU1-106P	RNA, U1 small nuclear 106, pseudogene	-0.180339	-0.796224	-0.169976	0.643149	0.0143748	0.667162	-1.05664	-0.943287	-0.398763	0.483288	0.559175	0.873616
RNU1-132P	RNA, U1 small nuclear 132, pseudogene	-0.114583	-0.750651	-0.149441	0.730627	0.00584334	0.629988	0.364258	-0.00719763	-0.134766	0.655867	0.996944	0.915921
YKT6	YKT6 v-SNARE homolog (S. cerevisiae)	0.494792	1.11914	0.967448	0.00160439	8.42334e-06	2.03787e-05	-0.21224	-0.0983073	-0.0970052	0.0770384	0.551492	0.558854
CELF2	CUGBP, Elav-like family member 2	0.832682	0.809896	1.12527	0.000136703	0.000161839	1.92128e-05	-0.501628	-0.499729	-0.533529	0.0586529	0.0595797	0.0445153
RRAGA	Ras related GTP binding A	1.41732	1.93294	1.55008	6.14553e-06	1.23371e-06	3.73441e-06	-0.028646	0.218051	0.0338523	0.937378	0.133159	0.92098
CNPY3	canopy FGF signaling regulator 3	0.434245	-0.672526	-0.246311	0.0306675	0.00265321	0.228941	-0.0826823	-0.046441	-0.0703125	0.650901	0.848439	0.726011
CETN3	centrin 3	0.00325521	-0.793457	-0.165215	0.99483	0.0101719	0.651748	-0.0791016	0.334997	-0.541667	0.955825	0.67804	0.370027
FAM189B	family with sequence similarity 189 member B	-0.314779	0.910482	0.563449	0.0381697	6.13596e-05	0.00142329	0.199219	0.14218	0.145182	0.306764	0.545105	0.5311
POLD3	polymerase (DNA) delta 3, accessory subunit	0.0117188	-1.01172	-0.831679	0.965525	4.17037e-05	0.000150066	0.0579427	-0.0613426	-0.00911458	0.894969	0.886001	0.988797
POLQ	polymerase (DNA) theta	-0.130859	-0.955404	-0.999105	0.700419	0.00176307	0.00132299	0.15332	0.124693	0.221029	0.527438	0.650787	0.268614
NUDC	nudC nuclear distribution protein	-0.566081	-0.599935	-0.781548	0.00465134	0.00327243	0.000604697	0.116536	-0.00115741	0.0341797	0.637401	0.998154	0.934913
PLK4	polo like kinase 4	0.119792	-0.58724	0.177192	0.610018	0.00522216	0.406339	0.16862	0.227973	-0.0784505	0.732203	0.578631	0.908263
KIF1C	kinesin family member 1C	1.01107	0.823568	0.731825	0.000312707	0.00119714	0.00253081	-0.161458	-0.131149	-0.146484	0.248421	0.394014	0.314996
NUP50	nucleoporin 50kDa	-0.852539	-0.813802	-0.80702	0.0107119	0.0137789	0.0144384	-0.055013	-0.229673	0.0917969	0.923731	0.431572	0.847939
NES	nestin	0.22168	0.827474	0.581136	0.558542	0.0132487	0.0708521	-0.167969	-0.267669	-0.0602214	0.705739	0.424601	0.929396
KDM5B	lysine demethylase 5B	0.216146	0.84668	0.564941	0.0939091	3.573e-05	0.000500201	0.14453	0.168154	0.16666	0.298535	0.200176	0.205238
TOB2	transducer of ERBB2, 2	0.314779	-0.604818	-0.157308	0.0106924	0.000177268	0.189561	-0.140951	-0.125253	-0.279297	0.638287	0.697904	0.186064
HBS1L	HBS1 like translational GTPase	-0.330078	-0.613281	-0.384359	0.0141582	0.000310779	0.00600581	-0.218099	-0.193793	-0.222005	0.128098	0.190444	0.119555
PLK2	polo like kinase 2	0.210286	-0.608073	-0.248047	0.327012	0.00529762	0.23186	-0.182943	-0.248806	-0.152344	0.285115	0.10949	0.415824
ARPP19	cAMP regulated phosphoprotein 19kDa	-2.5485	-0.744792	-1.47748	1.63302e-07	0.000190091	2.85548e-06	0.0117187	0.184317	-0.048177	0.981797	0.337593	0.898997
ZNF271P	zinc finger protein 271, pseudogene	0.641602	0.794596	0.65077	0.00384549	0.00100383	0.00354116	0.0891927	-0.0188983	-0.0735677	0.754926	0.968653	0.813321
ZNF266	zinc finger protein 266	1.14453	1.11426	0.703695	0.000714079	0.00084871	0.0136848	-0.386719	-0.268808	-0.136719	0.0293931	0.145493	0.592919
ZNF268	zinc finger protein 268	1.29915	1.25065	1.53646	2.53613e-05	3.25638e-05	9.00909e-06	-0.269857	-0.00844546	-0.306966	0.483288	0.993337	0.39125
LOC107984034	uncharacterized LOC107984034	-0.0364583	-1.33138	-1.0698	0.965524	0.00979791	0.0308192	0.149089	-0.225043	-0.746745	0.918743	0.856493	0.261318
LOC107984461	uncharacterized LOC107984461	-0.67806	-1.14014	-0.823975	0.118255	0.0115345	0.0569109	-0.177409	-0.029333	0.161133	0.690941	0.971054	0.732359
LOC107984666	uncharacterized LOC107984666	0.536458	0.812174	0.785631	0.166319	0.0350517	0.0409479	-0.164388	-0.0557093	-0.0436198	0.908	0.975848	0.98147
LOC107985675	uncharacterized LOC107985675	-0.692708	-0.616862	-0.454834	0.00599759	0.0116269	0.0525447	-0.291992	0.227901	-0.147461	0.250602	0.42493	0.692271
LOC107985787	uncharacterized LOC107985787	0.376302	0.619466	0.491536	0.13443	0.0160876	0.0495465	0.182618	-0.232885	-0.108236	0.555093	0.383734	0.793511
LOC107987163	uncharacterized LOC107987163	-0.690755	-1.04443	-0.858181	0.00650335	0.000480123	0.00172079	0.549479	0.435276	0.690755	0.542597	0.676283	0.381271
2009-09-01	septin 9	0.556641	1.18555	0.974013	0.00368572	2.77241e-05	0.000100376	-0.14974	0.0634042	-0.00651042	0.475188	0.84837	0.990697
SEC24A	SEC24 homolog A, COPII coat complex component	0.840169	1.71387	1.74533	0.000111539	1.57638e-06	1.47708e-06	-0.0188802	-0.0283565	0.0644531	0.949983	0.913933	0.728005
SDCCAG8	serologically defined colon cancer antigen 8	-0.616862	-0.748372	-0.562473	0.0100044	0.00320058	0.0165527	0.202799	0.316479	0.0120443	0.576797	0.267652	0.988858
STARD10	StAR related lipid transfer domain containing 10	0.175456	0.727214	0.295817	0.160591	7.27104e-05	0.01933	-0.264648	-0.0561162	0.0598958	0.449332	0.938178	0.931974
ZNF275	zinc finger protein 275	1.18359	1.37142	1.25385	0.000288076	0.00011122	0.000196994	-0.141927	-0.166269	-0.406576	0.765213	0.704007	0.143738
PDE10A	phosphodiesterase 10A	0.52474	0.59668	0.87302	0.00662758	0.00304973	0.000262833	-0.133789	-0.0681785	-0.00748698	0.344316	0.745111	0.98461
SRCAP	Snf2-related CREBBP activator protein	-0.888346	-0.617839	-0.823405	2.56907e-05	0.000275424	4.20466e-05	0.0970052	0.0851599	0.19987	0.80464	0.837484	0.444839
CD3EAP	CD3e molecule associated protein	-0.670573	-0.939128	-0.920573	0.0011924	0.000132187	0.000150313	0.272461	0.0523546	-0.014974	0.304073	0.928295	0.98359
HPSE	heparanase	0.774414	-1.55599	-0.876112	0.0632444	0.00142625	0.0368594	0.332357	0.286151	0.168945	0.0287592	0.060062	0.33951
MAN1A2	mannosidase alpha class 1A member 2	0.48112	0.664062	0.818034	0.00356899	0.00045444	0.000117195	-0.015625	0.0669126	-0.0846354	0.95376	0.650971	0.508506
TXNL4A	thioredoxin like 4A	0.750977	0.762044	0.769911	0.00504122	0.00462167	0.00434034	0.0651042	0.0730071	0.0764974	0.833346	0.80507	0.791897
PAPOLA	poly(A) polymerase alpha	0.0921224	-0.869141	-0.332737	0.721152	0.000494178	0.0931631	-0.0481771	-0.0777633	-0.030599	0.908618	0.822728	0.950038
TCERG1	transcription elongation regulator 1	-0.22526	-0.773112	-0.660916	0.201458	0.000435294	0.00121141	0.0481771	0.132487	0.111328	0.798147	0.226985	0.345087
MAGED2	MAGE family member D2	1.12174	1.67969	1.67101	5.78273e-05	4.96908e-06	5.14186e-06	-0.30599	-0.248987	-0.121094	0.00104521	0.0046297	0.167753
COPS8	COP9 signalosome subunit 8	-1.13477	-0.623372	-0.917535	5.8127e-05	0.00284837	0.000234886	0.0917969	0.0797345	-0.0240885	0.795656	0.832543	0.965877
FASTK	Fas activated serine/threonine kinase	0.341471	0.635417	0.454807	0.0281855	0.00073535	0.00594201	0.157552	0.0672743	0.108724	0.663707	0.899704	0.804309
SMPDL3A	sphingomyelin phosphodiesterase acid like 3A	1.22445	0.921387	1.24639	0.000146284	0.000942298	0.000130718	0.160156	0.259693	-0.047526	0.642115	0.319882	0.934562
DBF4	DBF4 zinc finger	-0.416016	-0.964355	-0.647597	0.295458	0.0136791	0.086294	-0.0807292	0.0935692	0.0511068	0.931343	0.916701	0.961893
PRDX3	peroxiredoxin 3	-0.952474	-1.10026	-1.2914	1.93036e-05	8.05043e-06	3.39589e-06	0.108073	0.211552	0.128255	0.260283	0.0157503	0.158739
UGT2A1	UDP glucuronosyltransferase family 2 member A1 complex locus	0.146484	0.587728	0.135932	0.494742	0.00431765	0.53433	-0.0779622	0.0324888	0.140951	0.84837	0.953571	0.641197
PRSS21	protease, serine 21	-0.0725911	-0.842448	-0.345242	0.763901	0.000315488	0.0542652	0.207682	0.335214	0.227865	0.142742	0.0149302	0.0993329
SF3A3	splicing factor 3a subunit 3	-0.738932	-0.630208	-0.80306	0.000284756	0.000807816	0.000164252	0.216797	0.233543	0.100911	0.0846004	0.0610214	0.559966
STARD3	StAR related lipid transfer domain containing 3	0.547852	1.08757	0.789388	0.00236252	2.73813e-05	0.000221047	-0.094395	-0.039292	-0.0563167	0.858893	0.95661	0.929742
SERINC3	serine incorporator 3	-0.440755	0.775391	0.341092	0.0285912	0.00107994	0.0863006	0.096357	0.0194114	0.0683593	0.576733	0.954339	0.746775
OS9	osteosarcoma amplified 9, endoplasmic reticulum lectin	0.305339	-1.18034	-0.214491	0.672898	0.0404566	0.784729	-0.145182	-0.0872034	-0.0110677	0.521291	0.773053	0.983131
PNRC1	proline rich nuclear receptor coactivator 1	0.542969	0.759766	0.689399	0.0024156	0.000275203	0.000518793	-0.0598958	-0.14218	-0.0566406	0.848341	0.470131	0.860035
ERP29	endoplasmic reticulum protein 29	-0.758789	-2.09017	-1.47694	0.0692323	0.000211126	0.00202677	0.030599	0.110605	0.0351563	0.966448	0.81714	0.961142
MLLT11	myeloid/lymphoid or mixed-lineage leukemia; translocated to, 11	0.501628	0.822917	0.444553	0.0472431	0.00331142	0.0776842	0.0738932	0.117622	0.023112	0.868607	0.745781	0.970205
ACOT2	acyl-CoA thioesterase 2	1.35514	0.73763	0.74528	0.000606133	0.0228879	0.0217096	-0.181315	-0.13435	-0.18457	0.629969	0.763875	0.622046
CKAP4	cytoskeleton-associated protein 4	1.38867	1.98405	2.32975	5.18458e-05	5.86541e-06	2.48385e-06	0.0104167	0.0197663	0.0677083	0.993882	0.988446	0.951326
FERMT2	fermitin family member 2	0.368164	0.814779	0.552517	0.0653085	0.000804877	0.00884659	0.191406	0.114222	-0.0377604	0.285115	0.631832	0.922691
METAP2	methionyl aminopeptidase 2	-1.0459	-0.854167	-1.25369	2.16513e-05	8.0586e-05	7.26895e-06	0.102214	0.0627532	0.0214844	0.713013	0.856469	0.965287
SLC38A3	solute carrier family 38 member 3	1.49219	1.35514	1.3807	1.72755e-05	3.25638e-05	2.88879e-05	-0.208008	-0.431496	-0.349609	0.378645	0.0290251	0.0789406
SLC27A4	solute carrier family 27 member 4	-1.09701	-0.84375	-1.06312	4.98406e-05	0.000276889	6.04905e-05	-0.0979818	-0.0689381	-0.000651042	0.808457	0.883924	0.999144
SLC27A2	solute carrier family 27 member 2	-0.0859375	-0.757812	-0.611762	0.659936	0.000257793	0.00104429	-0.0677083	-0.067419	-0.154948	0.744698	0.746501	0.238471
KIF2C	kinesin family member 2C	-0.932292	-0.921549	-0.781304	9.25551e-05	0.000100271	0.000292624	0.0865885	0.13236	0.176432	0.779902	0.588618	0.392118
SPINK5	serine peptidase inhibitor, Kazal type 5	-0.859701	-0.917318	-0.597765	0.000422825	0.000276856	0.00427679	0.195313	0.324689	0.192708	0.0136489	0.00040754	0.0146495
GLIPR1	GLI pathogenesis related 1	5.125	3.05632	3.54137	1.47708e-06	2.68988e-05	1.04917e-05	0.514974	0.719998	0.535807	0.0952909	0.0188607	0.0808901
KDELR2	KDEL endoplasmic reticulum protein retention receptor 2	0.872396	0.669922	0.88661	0.000127113	0.000711848	0.000114813	-0.154948	-0.165003	-0.167969	0.0140817	0.00992725	0.00898766
KDELR3	KDEL endoplasmic reticulum protein retention receptor 3	1.54102	1	1.23861	2.83266e-05	0.000475741	0.00011916	-0.201172	-0.2381	-0.14974	0.174655	0.0929522	0.367049
LIAS	lipoic acid synthetase	-1.29785	-1.09928	-1.13186	0.000413348	0.00122462	0.00101732	-0.070638	-0.0852503	0.144206	0.949274	0.934359	0.867851
MID2	midline 2	1.14453	1.32454	1.05322	0.000132605	5.10932e-05	0.000227537	-0.14681	0.0211769	0.166016	0.635863	0.97186	0.56449
SLC35D2	solute carrier family 35 member D2	0.837565	1.02962	1.09682	6.30226e-05	1.66057e-05	1.12376e-05	-0.424805	-0.257306	-0.150065	0.0260544	0.209388	0.577789
RCC1	regulator of chromosome condensation 1	-0.689779	-0.930013	-1.045	0.00269491	0.000392809	0.00018312	-0.0611979	-0.013274	-0.0589193	0.889124	0.982501	0.89486
DDX52	DEAD-box helicase 52	-1.82324	-0.966146	-1.56033	2.79917e-06	0.000134491	6.50963e-06	0.196615	0.0506004	0.0429688	0.326673	0.898997	0.918962
ABHD2	abhydrolase domain containing 2	0.777669	1.34408	1.25838	0.000105675	3.73022e-06	5.34056e-06	-0.526693	-0.283275	-0.294922	0.000921791	0.044847	0.0360451
UBE2C	ubiquitin conjugating enzyme E2C	-0.708659	-0.644531	-0.434353	0.00208472	0.00374179	0.0326038	0.0263672	0.0776367	0.183594	0.959933	0.829121	0.415582
TRIM31	tripartite motif containing 31	-0.738932	-0.655924	-0.751709	0.00125178	0.0026564	0.00112083	0.423665	0.550112	0.669271	0.0398022	0.00961185	0.00258079
CHD3	chromodomain helicase DNA binding protein 3	0.931641	0.988932	1.11111	2.53613e-05	1.71536e-05	8.58264e-06	-0.0911458	0.0402199	-0.0859375	0.705833	0.907022	0.730315
C9orf9	chromosome 9 open reading frame 9	-1.28743	-0.741862	-1.42798	0.000506823	0.0147164	0.000259001	0.121745	0.188513	0.143229	0.911528	0.837863	0.89125
NUPL2	nucleoporin like 2	-0.780599	-0.595703	-0.615506	0.000253221	0.00146931	0.00119307	0.171224	0.054579	0.162109	0.703942	0.939891	0.726586
PRSS23	protease, serine 23	0.215495	0.742513	0.765571	0.419265	0.00471856	0.00391978	-0.323568	-0.142198	-0.370443	0.381834	0.808418	0.285699
HNRNPUL1	heterogeneous nuclear ribonucleoprotein U-like 1	0.00520833	-0.884115	-0.784559	0.981446	2.0751e-05	4.4906e-05	-0.0455729	-0.0557364	0.014974	0.832946	0.777691	0.962056
KRR1	KRR1, small subunit (SSU) processome component, homolog (yeast)	-0.272786	-0.764974	-0.656141	0.147445	0.000781996	0.00209739	0.0716146	0.0577619	-0.0494792	0.838466	0.880705	0.903405
KATNA1	katanin p60 (ATPase containing) subunit A 1	0.0416667	-0.799479	-0.563124	0.874354	0.000387685	0.00367083	-0.232747	-0.290166	-0.276042	0.567716	0.416555	0.452556
PRDM4	PR domain 4	0.198568	-0.941732	-0.919759	0.357213	0.000313096	0.000365609	-0.0748698	-0.0131836	-0.212891	0.814307	0.979128	0.245349
KIF3A	kinesin family member 3A	0.023112	0.653971	0.318929	0.914276	0.000247866	0.0199245	0.150065	0.164533	0.0266927	0.455154	0.388706	0.951595
FOXN3	forkhead box N3	1.88444	1.53255	1.53958	3.95602e-05	0.000152742	0.000148597	-0.237956	-0.054579	-0.292318	0.426224	0.927668	0.280413
ZWINT	ZW10 interacting kinetochore protein	-0.260742	-0.997721	-0.935655	0.164487	0.000130491	0.000196994	0.0133464	-0.169361	0.0413411	0.977093	0.347763	0.909552
PWP1	PWP1 homolog, endonuclein	-1.00749	-0.621745	-0.721842	4.33575e-05	0.00102049	0.000382127	0.0625	0.0882161	0.120443	0.809346	0.686598	0.504331
PLA2G16	phospholipase A2 group XVI	2.05371	2.29915	1.87359	9.40588e-06	5.12284e-06	1.63544e-05	-0.117513	-0.00651042	-0.0266927	0.697469	0.991966	0.960231
BVES	blood vessel epicardial substance	1.90072	0.77474	1.19781	3.24866e-06	0.000875833	5.07373e-05	-0.278646	-0.217773	-0.325521	0.13042	0.274753	0.0686448
C14orf1	chromosome 14 open reading frame 1	0.908854	1.0957	0.957737	0.000309242	9.10279e-05	0.000219473	0.0325521	-0.122902	-0.171224	0.937791	0.594687	0.366574
PSIP1	PC4 and SFRS1 interacting protein 1	0.0384115	-1.19043	-0.515435	0.920269	0.000215331	0.0323828	0.142578	0.103371	-0.0188802	0.322493	0.550201	0.957939
ZNF277	zinc finger protein 277	-0.227214	0.920573	0.545139	0.265726	0.000317811	0.00856412	0.134115	0.227431	0.0839844	0.527239	0.169757	0.762699
WBP4	WW domain binding protein 4	-0.53418	-0.668294	-0.422716	0.0300717	0.00922934	0.082572	0.00911458	-0.206995	-0.248698	0.992998	0.658956	0.553278
SUPT16H	SPT16 homolog, facilitates chromatin remodeling subunit	-0.191406	-1.18099	-0.962023	0.193329	9.00909e-06	3.25638e-05	0.0201823	-0.00726997	0.0625	0.923251	0.977649	0.623425
POLI	polymerase (DNA) iota	-0.571615	-0.61556	-0.477553	0.0654867	0.0479295	0.125748	0.0138346	-0.0874204	-0.14388	0.990526	0.915934	0.832161
FZD10	frizzled class receptor 10	0.0895182	1.12988	0.906657	0.867689	0.00427716	0.0150611	-0.0742188	0.245388	0.141927	0.941301	0.691686	0.85979
GALNT5	polypeptide N-acetylgalactosaminyltransferase 5	0.874349	1.31934	1.04308	0.026983	0.00264746	0.0106476	-0.0102539	0.284279	0.102865	0.991292	0.376081	0.852367
CHML	choroideremia-like (Rab escort protein 2)	0.850911	-1.10547	-0.270237	0.000220264	3.95919e-05	0.115762	-0.134115	-0.131655	-0.0735677	0.42484	0.438468	0.757851
PRAF2	PRA1 domain family member 2	-0.570964	0.602865	0.260471	0.0143215	0.0106612	0.267354	-0.139323	-0.147027	0.136068	0.73573	0.713679	0.744698
HPS5	HPS5, biogenesis of lysosomal organelles complex 2 subunit 2	0.0465495	-0.678385	-0.596083	0.865844	0.00163051	0.00365511	0.0833333	0.0373987	0.0279948	0.695892	0.902533	0.933309
CA5B	carbonic anhydrase VB, mitochondrial	-0.292969	0.75651	0.52889	0.146093	0.00130393	0.0113434	0.169605	0.379429	0.479498	0.679889	0.162167	0.0642063
SAT2	spermidine/spermine N1-acetyltransferase family member 2	0.151042	0.786784	0.671821	0.3753	0.000208631	0.000588884	-0.0908203	-0.050094	0.078776	0.841271	0.929211	0.870184
DCTN3	dynactin subunit 3	0.24707	0.788737	0.571208	0.17384	0.000483223	0.00380035	0.010428	-0.052254	0.0956765	0.992753	0.956489	0.902781
DUSP12	dual specificity phosphatase 12	-0.759115	-0.620768	-0.587429	0.000604406	0.00221374	0.00310825	0.142904	0.322067	0.140299	0.544601	0.0611531	0.556151
GLMP	glycosylated lysosomal membrane protein	0.675781	0.738281	0.87321	0.000835269	0.000467647	0.000155508	-0.0833333	0.02011	0.211589	0.756562	0.964225	0.197221
KLF12	Kruppel-like factor 12	1.31413	1.12435	1.2401	1.71706e-05	4.7701e-05	2.51902e-05	-0.0755208	0.0113932	-0.0296224	0.804068	0.981938	0.945358
WDR89	WD repeat domain 89	-0.723633	-1.03288	-0.767063	0.00301393	0.000305024	0.00210656	0.00227865	-0.044741	0.0882161	0.997864	0.938178	0.843383
SGF29	SAGA complex associated factor 29	-1.0625	-1.4362	-1.36469	0.000111355	1.54905e-05	2.16901e-05	-0.220703	-0.121564	-0.0276693	0.173153	0.574281	0.946036
MED8	mediator complex subunit 8	0.211914	0.83724	0.524061	0.259569	0.000350201	0.00676409	-0.10612	-0.0281214	-0.0338542	0.716721	0.954175	0.941301
ADCY6	adenylate cyclase 6	0.765951	0.835612	0.240316	0.0431188	0.0286264	0.595716	-0.205729	-0.245931	-0.046224	0.555815	0.432345	0.945358
PLCD3	phospholipase C delta 3	-0.173177	-1.27148	-1.06616	0.250475	6.18826e-06	1.73181e-05	-0.340495	-0.295754	-0.0878906	0.0511726	0.0937272	0.781737
AHNAK2	AHNAK nucleoprotein 2	-0.733073	1.16406	0.533203	0.0248454	0.00172946	0.0976702	-0.813151	-0.305881	-0.129557	0.00985925	0.417072	0.829552
GPR182	G protein-coupled receptor 182	-0.277507	-0.663249	-0.381578	0.41517	0.0330297	0.229714	-0.129557	-0.258301	0.476725	0.918405	0.785506	0.476772
CASC4	cancer susceptibility candidate 4	0.645833	0.822917	0.794976	0.000936849	0.000190812	0.000239644	-0.0195313	0.0361328	-0.00846354	0.954734	0.898693	0.982501
LARP4	La ribonucleoprotein domain family member 4	-1.13379	-0.682943	-0.929064	4.07413e-05	0.00112137	0.000150017	0.11849	0.0400752	0.093099	0.791396	0.952834	0.85138
TMEM106A	transmembrane protein 106A	0.221354	0.962565	1.06009	0.560218	0.00569204	0.00318401	0.0751953	-0.183395	-0.0110677	0.939143	0.790882	0.993132
GABARAP	GABA(A) receptor-associated protein	1.64909	2.21875	2.0064	5.5938e-06	1.22477e-06	1.90524e-06	0.0670573	0.0311053	0.0559896	0.800013	0.930098	0.845429
EXOSC8	exosome component 8	-1.21582	-1.18652	-1.24243	0.000361993	0.000425185	0.000313469	0.373047	0.238227	0.0292969	0.0140545	0.122001	0.940809
RNF13	ring finger protein 13	0.694987	-0.614258	-0.403076	0.0257477	0.0461081	0.198348	-0.147461	-0.046875	-0.173828	0.470951	0.897922	0.351631
HENMT1	HEN1 methyltransferase homolog 1 (Arabidopsis)	-0.421224	-0.930013	-0.740424	0.0161675	0.00011932	0.000523424	0.214518	0.235587	0.192383	0.23118	0.176411	0.304254
LACTB	lactamase beta	0.454102	0.814453	0.596381	0.107995	0.00685582	0.03558	-0.375	-0.328686	-0.446289	0.312268	0.407339	0.198422
TUBGCP5	tubulin gamma complex associated protein 5	-0.0703125	-0.881185	-0.673991	0.867673	0.00446021	0.0201175	-0.134766	-0.104474	-0.0992839	0.796689	0.858462	0.868591
ELFN2	extracellular leucine-rich repeat and fibronectin type III domain containing 2	0.428385	0.79069	0.612684	0.269611	0.03499	0.100434	-0.0514323	-0.0512514	0.0901693	0.945656	0.945766	0.886272
RNF157	ring finger protein 157	1.45361	0.930827	1.18541	9.90947e-05	0.00179254	0.000371536	0.181641	-0.0684136	0.160482	0.638287	0.910331	0.700586
C1QTNF6	C1q and tumor necrosis factor related protein 6	0.732096	0.911458	1.42909	0.000592615	0.000141718	8.06901e-06	-0.478516	-0.215368	-0.138346	0.187908	0.697666	0.841054
SMIM19	small integral membrane protein 19	-1.13867	-1.1071	-0.870931	0.0309971	0.0354228	0.0960024	0.0094401	0.0391529	-0.107747	0.99227	0.962874	0.859321
ZNF618	zinc finger protein 618	1.79329	0.972005	1.345	5.86541e-06	0.000275367	3.3074e-05	-0.140299	-0.0923756	0.0559896	0.701741	0.836287	0.918445
MB21D1	Mab-21 domain containing 1	0.616211	-0.778971	-0.0797255	0.000473205	0.000103024	0.644252	-0.134766	-0.302662	-0.228516	0.724674	0.219232	0.414269
2003-03-01	membrane associated ring-CH-type finger 3	2.05762	0.673828	1.03125	9.85297e-06	0.011641	0.000872564	-0.00585938	0.0926649	-0.0175781	0.993624	0.822235	0.977775
DDIT4L	DNA damage inducible transcript 4 like	0.789388	0.929362	1.25439	0.00189213	0.000657958	9.2767e-05	-0.306315	0.0628074	-0.101237	0.606954	0.956668	0.918743
RAB42	RAB42, member RAS oncogene family	0.705729	1.18424	0.811686	0.0131502	0.000552592	0.00595054	-0.231445	-0.554091	-0.185221	0.706776	0.158548	0.788021
CIRBP	cold inducible RNA binding protein	-0.582357	-0.88151	-0.859836	0.00141959	9.55847e-05	0.000112787	-0.140625	-0.0371094	-0.130859	0.713758	0.953943	0.743052
UHRF2	ubiquitin like with PHD and ring finger domains 2	0.0605469	-0.617839	0.0438097	0.884566	0.0261961	0.920643	0.0970052	-0.0753038	-0.0976562	0.830648	0.881235	0.828865
ARHGEF25	Rho guanine nucleotide exchange factor 25	0.203288	0.953451	-0.167331	0.717143	0.0290546	0.775936	0.0751953	-0.139214	-0.310547	0.95409	0.896879	0.674999
CKM	creatine kinase, M-type	-0.565755	-0.638997	-0.328695	0.0459623	0.0258749	0.263701	0.232747	-0.153176	-0.0390625	0.680422	0.824957	0.970379
LRRC58	leucine rich repeat containing 58	-0.175781	-0.826497	-0.541368	0.277966	0.000138926	0.00217504	0.0560032	-0.0827391	-0.110679	0.864598	0.764158	0.6357
LYSMD3	LysM domain containing 3	1.88867	2.08105	2.21954	3.02828e-06	1.79559e-06	1.35018e-06	-0.0664063	-0.157118	-0.237305	0.902781	0.668777	0.408331
ABHD15	abhydrolase domain containing 15	1.00293	0.622721	0.44043	0.00110277	0.0186125	0.0880637	-0.315104	0.0781431	-0.392578	0.119169	0.845373	0.0468725
TLCD1	TLC domain containing 1	0.289714	0.69401	0.47385	0.117168	0.00134119	0.0131833	0.0859375	0.051577	0.0188802	0.767645	0.888146	0.968523
CKS1B	CDC28 protein kinase regulatory subunit 1B	-0.416016	-1.37077	-0.853163	0.565746	0.0274538	0.170167	0.432943	0.236346	0.238932	0.637558	0.849645	0.847746
TSEN15	tRNA splicing endonuclease subunit 15	-0.460938	-0.691081	-0.904812	0.0865419	0.01326	0.00274387	-0.114258	-0.00307436	0.0126953	0.845032	0.997745	0.989656
FAM129A	family with sequence similarity 129 member A	0.395508	-1.58203	-1.3792	0.296634	0.000487865	0.00119868	0.158854	0.294397	0.0436198	0.525359	0.122849	0.923608
MRPL54	mitochondrial ribosomal protein L54	-0.739421	-0.688639	-0.586819	0.00229568	0.00356611	0.00913848	0.233398	0.05693	-0.248372	0.748629	0.962492	0.724413
SLC18B1	solute carrier family 18 member B1	0.117188	0.622396	0.621012	0.614635	0.003425	0.00347296	0.0677083	-0.020327	0.0771484	0.869517	0.971226	0.843008
MED12L	mediator complex subunit 12 like	1.84912	0.68571	1.00993	7.20304e-05	0.030528	0.0036007	0.0592448	-0.192509	0.194634	0.96113	0.809136	0.806703
SLC16A10	solute carrier family 16 member 10	1.11882	0.860677	1.04419	0.000194931	0.00108859	0.000306842	0.0263672	0.063151	-0.177083	0.954193	0.852367	0.365963
AP2M1	adaptor related protein complex 2 mu 1 subunit	1.2168	0.88151	0.747504	2.22849e-05	0.000183127	0.000541606	0.0917969	0.0543981	0.0664063	0.698854	0.857938	0.810707
AP1S1	adaptor related protein complex 1 sigma 1 subunit	0.277018	0.586914	0.379991	0.0658878	0.00108829	0.0146765	0.030599	0.104745	0.0188802	0.964633	0.81667	0.978834
TWIST2	twist family bHLH transcription factor 2	0.94043	0.63444	0.794732	0.00185649	0.018425	0.0052061	-0.180013	0.0674009	0.319987	0.793704	0.945786	0.519895
CLCN4	chloride voltage-gated channel 4	0.252767	0.943848	0.744276	0.379884	0.00192443	0.00808948	-0.173991	-0.0254539	-0.0970052	0.655168	0.972252	0.851944
ANTXR2	anthrax toxin receptor 2	0.76888	1.12826	0.971598	0.00826489	0.00077203	0.00201612	0.0426432	-0.0459346	0.0302734	0.948955	0.943293	0.966328
EXOSC6	exosome component 6	-0.499674	-0.619792	-0.623345	0.00223181	0.000555437	0.000535442	0.03125	0.129322	0.166667	0.954438	0.679021	0.531734
CLCN5	chloride voltage-gated channel 5	0.369466	0.722331	0.685167	0.109422	0.0041772	0.00574693	0.158854	0.115958	0.289062	0.77748	0.857928	0.468663
PIK3AP1	phosphoinositide-3-kinase adaptor protein 1	0.534993	0.612142	0.635064	0.0202384	0.00979894	0.00798204	0.0198568	-0.141638	0.305013	0.983043	0.800569	0.401076
CLCNKA	chloride voltage-gated channel Ka	0.662272	1.32292	0.815701	0.322319	0.0367739	0.205028	-0.058431	-0.537146	1.05273	0.967976	0.353517	0.0327925
SFXN2	sideroflexin 2	1.75977	2.26921	2.28445	1.17529e-05	2.89677e-06	2.79917e-06	0.0891927	0.12368	0.124023	0.803442	0.683886	0.682376
CLU	clusterin	-1.26172	-2.90104	-2.59692	0.0387073	0.000283919	0.000586509	-0.286458	-0.0947989	-0.0996094	0.0669515	0.714774	0.692703
CLNS1A	chloride nucleotide-sensitive channel 1A	0.1875	0.953125	0.810872	0.446054	0.000543775	0.00154889	0.125	0.141602	-0.0299479	0.612061	0.535317	0.946972
CLTC	clathrin heavy chain	0.475911	0.776042	0.728136	0.00199351	8.26643e-05	0.000126318	-0.0625	-0.03682	0.0579427	0.554802	0.794798	0.600865
ANO4	anoctamin 4	0.595378	0.717448	0.65313	0.00374627	0.00115991	0.00211869	-0.0302734	-0.0481228	-0.126628	0.96113	0.928306	0.725318
SPPL3	signal peptide peptidase like 3	0.394206	-0.781901	-0.515734	0.0135229	0.000190872	0.00281882	-0.0996094	-0.125127	-0.0719401	0.7113	0.594685	0.818393
OR11H6	olfactory receptor family 11 subfamily H member 6	-0.848145	-0.713216	-0.456543	0.0219296	0.0497759	0.220504	0.16748	0.230378	0.127767	0.926526	0.889446	0.949077
MTFMT	mitochondrial methionyl-tRNA formyltransferase	-1.62891	-0.812826	-1.16734	1.69565e-05	0.00157722	0.00014898	-0.030599	-0.0895906	0.13444	0.961142	0.835147	0.705625
TARSL2	threonyl-tRNA synthetase-like 2	0.312826	0.878255	0.734239	0.391835	0.0117515	0.0298838	-0.100911	-0.247486	-0.173503	0.874722	0.541264	0.728768
NIPA1	non imprinted in Prader-Willi/Angelman syndrome 1	-0.974935	-1.12402	-1.29055	0.00304438	0.00124276	0.000503335	-0.695964	-0.982277	-0.766276	0.00547181	0.000439409	0.00286029
DCUN1D3	defective in cullin neddylation 1 domain containing 3	-0.375326	0.640625	-0.159505	0.160795	0.0181939	0.620823	0.150391	-0.242911	-0.174479	0.851976	0.705833	0.81667
PLIN2	perilipin 2	-0.686849	-1.04492	-0.983154	0.0029581	0.000196719	0.000293715	0.259766	0.183684	0.175781	0.104356	0.304651	0.334883
TMEM170A	transmembrane protein 170A	-0.433268	-0.897461	-0.639594	0.0695548	0.00136726	0.0106222	0.0208333	-0.0353913	-0.0846354	0.966372	0.934293	0.782601
CYB5D2	cytochrome b5 domain containing 2	-0.509766	-0.796224	-0.599718	0.114524	0.0163271	0.062527	0.0657552	-0.064435	0.130534	0.925471	0.927849	0.809952
TBC1D16	TBC1 domain family member 16	0.782552	0.722982	0.643365	0.0126568	0.0193115	0.0344677	0.0257161	0.236979	-0.103516	0.969083	0.379513	0.809028
NR2C2AP	nuclear receptor 2C2 associated protein	-0.492513	-0.73112	-0.736627	0.0102908	0.000921725	0.000875833	0.0117188	-0.0914352	0.0709635	0.981552	0.747836	0.82392
CNN3	calponin 3	0.824219	0.608724	0.666884	0.000342531	0.0024291	0.00136368	-0.00846354	-0.0392072	-0.109375	0.992372	0.959144	0.838349
MAB21L3	mab-21-like 3 (C. elegans)	0.462891	1.48079	0.965793	0.227698	0.000958346	0.0127124	1.16309	1.16951	0.975586	0.000328079	0.000320933	0.00121584
CNTFR	ciliary neurotrophic factor receptor	1.58919	1.47852	1.7653	6.51765e-07	1.01437e-06	4.12415e-07	-0.119141	-0.166432	0.0628255	0.802554	0.678877	0.918743
COL1A1	collagen type I alpha 1	0.27474	0.708333	0.379096	0.207377	0.00293278	0.0747211	-0.111328	-0.106174	-0.178385	0.873364	0.880976	0.751918
TSACC	TSSK6 activating co-chaperone	-0.617839	-0.69222	-0.52063	0.0142454	0.00760472	0.0340418	0.0419922	0.223217	0.0771484	0.966098	0.671579	0.925466
SNHG11	small nucleolar RNA host gene 11	-0.613932	-0.687174	-1.00963	0.0621095	0.0379231	0.00480336	-0.238607	0.171947	0.0152995	0.653853	0.785911	0.989651
COL4A2	collagen type IV alpha 2	0.216146	-0.917643	-0.322673	0.37285	0.000780042	0.153601	-0.349609	-0.263817	0.0270182	0.0749468	0.209461	0.961886
TSHZ2	teashirt zinc finger homeobox 2	0.550781	1.32878	1.14434	0.0751413	0.000576895	0.00152135	-0.292643	0.02011	-0.172526	0.0331146	0.959143	0.255563
MITD1	microtubule interacting and trafficking domain containing 1	-0.239258	-0.668945	-0.225206	0.30494	0.00516084	0.340682	0.0511068	0.00853588	-0.00553385	0.937037	0.991966	0.994482
MBOAT2	membrane bound O-acyltransferase domain containing 2	1.22591	0.767578	0.562337	0.000133377	0.00275617	0.0166946	0.00390625	-0.077691	-0.229818	0.996944	0.908023	0.567078
TRIM43	tripartite motif containing 43	-0.558594	-0.844076	-0.503567	0.00749466	0.000564761	0.0133154	-0.177409	0.142352	0.127767	0.775127	0.835432	0.859528
UBR3	ubiquitin protein ligase E3 component n-recognin 3 (putative)	-0.101562	0.818359	0.553521	0.562456	0.00011471	0.00145095	0.077474	0.0213397	-0.078125	0.743178	0.955776	0.739841
CHCHD4	coiled-coil-helix-coiled-coil-helix domain containing 4	-1.31641	-0.914062	-0.909139	0.00704698	0.0464107	0.0474834	0.11849	0.264766	0.0947266	0.893221	0.659608	0.919825
TMEM42	transmembrane protein 42	-1.19954	-1.19531	-1.32438	0.0113922	0.0116052	0.00649077	0.133138	0.211932	-0.0504557	0.861308	0.730846	0.96179
SLC31A1	solute carrier family 31 member 1	0.000651042	1.05664	0.897352	0.998269	0.000197695	0.000578484	0.0266927	-0.036169	-0.103516	0.959421	0.940352	0.744457
TAMM41	TAM41 mitochondrial translocator assembly and maintenance homolog	-1.42806	-0.902669	-1.13468	0.000161545	0.00315063	0.000736695	0.0722656	0.188549	0.271484	0.923389	0.709333	0.502464
C4orf33	chromosome 4 open reading frame 33	0.582031	1.01562	0.792426	0.145599	0.0135143	0.046444	0.0992839	0.0646521	-0.19043	0.865734	0.924143	0.654803
CPEB2	cytoplasmic polyadenylation element binding protein 2	0.93457	0.922526	1.1623	0.000877719	0.000956523	0.000209501	-0.28418	-0.217611	-0.254557	0.507218	0.667428	0.578528
AASDH	aminoadipate-semialdehyde dehydrogenase	-0.218424	-0.694661	-0.688639	0.334385	0.00320736	0.00338333	-0.0693359	0.0411784	-0.0797526	0.905141	0.95294	0.886884
PRRC1	proline rich coiled-coil 1	0.544271	0.764323	0.829481	0.00337686	0.00038139	0.000223116	-0.0403646	-0.0649595	-0.0110677	0.833797	0.669881	0.969168
CMBL	carboxymethylenebutenolidase homolog (Pseudomonas)	0.380208	1.15951	0.843262	0.0117745	9.98346e-06	7.8463e-05	0.0423177	0.178964	2.77556e-17	0.929801	0.463837	1
LSM11	LSM11, U7 small nuclear RNA associated	0.458984	0.840169	0.380941	0.130163	0.00848232	0.218582	0.00488281	-0.0373445	-0.0364583	0.994176	0.946036	0.948157
NUDCD2	NudC domain containing 2	-1.06478	-0.902669	-0.824192	0.00211785	0.00577883	0.00978418	-0.00390625	0.123806	0.0673828	0.997516	0.860447	0.939411
ADAT2	adenosine deaminase, tRNA-specific 2	-0.834147	-0.744303	-0.759223	0.0104708	0.0193174	0.0174149	0.254557	0.242133	0.298177	0.683886	0.706512	0.599967
STXBP5	syntaxin binding protein 5	0.361654	0.637695	0.531603	0.221246	0.0286728	0.0647857	0.18457	0.279749	0.0989583	0.554872	0.261318	0.820179
PM20D2	peptidase M20 domain containing 2	-0.00423177	-0.843424	-0.130154	0.991798	0.00176988	0.655125	-0.115885	-0.0446868	-0.263672	0.449837	0.860502	0.0298417
CP	ceruloplasmin (ferroxidase)	-0.457682	-0.637533	-0.531752	0.0768154	0.0166914	0.0409072	0.0690104	-0.0424805	-0.0262044	0.887468	0.940804	0.967016
MPLKIP	M-phase specific PLK1 interacting protein	-0.895833	-0.606771	-0.59082	0.000218006	0.00269919	0.00318849	0.175456	0.00884332	-0.014974	0.505616	0.9896	0.980731
CLDN7	claudin 7	-1.01367	-0.819661	-0.826009	5.70899e-05	0.000231452	0.000220132	0.0429687	0.307726	0.262695	0.933246	0.142742	0.232023
TMEM68	transmembrane protein 68	-1.17936	-0.871094	-0.972439	0.000288984	0.00207255	0.00102422	0.0777995	-0.153266	0.0429687	0.943144	0.858893	0.971447
CR2	complement component 3d receptor 2	-0.260091	-1.06966	-0.447374	0.666367	0.0279062	0.39433	0.573893	0.758066	0.603841	0.000250089	3.49441e-05	0.000172654
C9orf116	chromosome 9 open reading frame 116	0.450521	1.12207	0.638102	0.264491	0.00681993	0.100535	-0.0214844	-0.0694264	0.0341797	0.978573	0.912022	0.964892
CRAT	carnitine O-acetyltransferase	0.710938	1.0498	0.80835	0.00181234	0.000143585	0.000793534	-0.134766	-0.0547237	-0.0517578	0.715253	0.919136	0.924347
CREB1	cAMP responsive element binding protein 1	0.979492	0.592448	0.717584	0.000455926	0.0103311	0.00334637	-0.166016	-0.220378	-0.13151	0.536964	0.335303	0.670729
CREBBP	CREB binding protein	1.16862	0.676432	0.854329	8.74978e-06	0.000290572	6.25573e-05	-0.113932	-0.0564959	-0.0546875	0.785337	0.919062	0.921664
ATF6B	activating transcription factor 6 beta	0.925456	0.914062	1.07541	9.28994e-05	0.000101203	3.47917e-05	0.167969	0.0754485	0.198568	0.650218	0.890354	0.553484
CREM	cAMP responsive element modulator	0.188477	1.25293	0.969157	0.430208	7.83404e-05	0.000416632	0.0332031	0.0785048	0.086263	0.971292	0.918588	0.907022
FUNDC1	FUN14 domain containing 1	-0.189453	-0.832357	-0.614773	0.247847	0.000152258	0.00110703	-0.0621745	-0.0431858	0.0507813	0.906368	0.942128	0.928554
DOCK11	dedicator of cytokinesis 11	1.63037	0.825684	0.690267	0.00051409	0.0289308	0.0645267	0.116862	0.787724	0.561198	0.865015	0.0161079	0.0869737
ASB8	ankyrin repeat and SOCS box containing 8	0.207031	0.739258	0.238797	0.488632	0.00809587	0.409936	-0.0104167	0.0329138	0.145508	0.99188	0.969354	0.785316
BRI3BP	BRI3 binding protein	0.324219	-0.596354	-0.329319	0.0599494	0.00229788	0.0560776	-0.0169271	-0.0981626	-0.09375	0.978376	0.80011	0.811686
DYNLL2	dynein light chain LC8-type 2	1.91536	1.35156	1.48158	3.78986e-07	2.09115e-06	1.35018e-06	-0.167318	0.0354275	-0.178385	0.49455	0.942481	0.450078
TMEM37	transmembrane protein 37	0.263672	0.640625	0.642361	0.0478878	0.000270084	0.000265075	0.0354818	0.138446	-0.00520833	0.968315	0.811686	0.995765
NANP	N-acetylneuraminic acid phosphatase	-0.427734	-0.814779	-0.612495	0.0729879	0.00251584	0.0133832	-0.168294	-0.0920145	0.027669	0.72706	0.885203	0.973876
SIRPA	signal regulatory protein alpha	0.840495	0.831055	0.934435	0.00828959	0.00885683	0.00443768	-0.0725911	-0.10999	-0.219076	0.928996	0.876026	0.666124
CRYBB2P1	crystallin beta B2 pseudogene 1	-0.428711	-0.834961	-0.729574	0.0964667	0.00345147	0.00771954	0.0175781	0.0727358	0.0885417	0.990066	0.948185	0.932675
CFL1P1	cofilin 1 pseudogene 1	0.0107422	-0.667643	-0.597928	0.984419	0.0280502	0.0468996	-0.186198	0.0216833	0.0530599	0.751918	0.983604	0.954979
MPP7	membrane protein, palmitoylated 7	0.251628	-1.00293	-0.646512	0.191013	0.000143585	0.00246845	-0.147135	-0.415817	-0.485677	0.600865	0.0319276	0.0135813
FAM76B	family with sequence similarity 76 member B	1.16423	0.586426	0.96266	0.000366167	0.0229996	0.00126778	0.0488281	-0.0786495	-0.693359	0.958687	0.922304	0.035724
SESN3	sestrin 3	0.221029	0.986654	0.438924	0.551571	0.00437834	0.17185	-0.446615	-0.30778	-0.929688	0.158911	0.403861	0.003863
ARHGAP42	Rho GTPase activating protein 42	1.19596	0.76237	0.952311	2.14345e-05	0.000399938	9.40387e-05	-0.0605499	0.167728	0.0891896	0.798147	0.22246	0.642733
PARP4	poly(ADP-ribose) polymerase family member 4	0.325521	0.84375	0.735948	0.0378574	0.000126923	0.00030763	0.0260417	-0.0339627	0.0240885	0.884405	0.830758	0.895847
ALG10B	ALG10B, alpha-1,2-glucosyltransferase	-0.627279	-1.34961	-1.07361	0.108105	0.00228032	0.00897333	0.224284	0.134386	-0.536621	0.896945	0.947204	0.637401
CPNE8	copine 8	0.287109	-0.932292	-0.407986	0.237692	0.000979004	0.0831857	-0.218099	-0.240415	-0.403646	0.116304	0.0781022	0.00475228
E2F7	E2F transcription factor 7	0.548177	-0.63444	-0.374078	0.0115086	0.00494707	0.0715664	-0.152018	-0.257957	-0.270182	0.552434	0.189639	0.164882
KRT80	keratin 80	-0.991211	-1.4222	-1.56361	0.000356064	3.39063e-05	1.81109e-05	-0.46875	-0.324779	-0.214193	0.12806	0.354862	0.631585
C12orf66	chromosome 12 open reading frame 66	-1.21517	-1.08105	-1.03548	4.56586e-05	9.84261e-05	0.00013012	-0.169271	-0.0861726	0.0205078	0.582591	0.844721	0.974599
SLC38A6	solute carrier family 38 member 6	-0.46875	0.611654	0.338976	0.0612185	0.0173814	0.183051	0.0240885	0.0598958	-0.189128	0.981938	0.94866	0.750035
CSNK1G3	casein kinase 1 gamma 3	0.915039	0.622721	0.873752	5.22471e-05	0.000646577	7.03659e-05	0.130208	0.164677	-0.015625	0.526964	0.360345	0.97186
HAPLN3	hyaluronan and proteoglycan link protein 3	1.61165	0.920247	1.23408	0.000232883	0.00803335	0.0013282	0.030599	-0.207664	0.111003	0.976125	0.709907	0.881071
NRG4	neuregulin 4	1.84603	0.833333	1.4139	5.87909e-05	0.00925699	0.000338678	-0.218099	-0.123843	-0.113281	0.40073	0.733168	0.7652
CSRP1	cysteine and glycine rich protein 1	1.36458	1.91536	1.62847	6.08155e-05	7.43385e-06	1.95542e-05	-0.20638	-0.219256	-0.10612	0.0675361	0.0520147	0.458886
CSRP2	cysteine and glycine rich protein 2	1.04297	0.738932	0.70109	0.00852617	0.0491231	0.0614442	0.180339	0.145508	0.17513	0.609815	0.717928	0.626597
B3GNTL1	UDP-GlcNAc:betaGal beta-1,3-N-acetylglucosaminyltransferase-like 1	-1.08952	-0.926107	-1.21898	0.000263875	0.000768276	0.000127752	0.239583	0.0976382	0.234701	0.780302	0.935967	0.786243
RTN4RL1	reticulon 4 receptor-like 1	0.501628	0.83724	0.72035	0.0251835	0.00128183	0.00330321	0.246419	0.348362	0.250977	0.728186	0.547199	0.722424
WIPF2	WAS/WASL interacting protein family member 2	0.589844	0.844727	0.906223	0.000475085	4.56586e-05	2.88879e-05	-0.0195312	-0.0437102	-0.0416667	0.97059	0.920934	0.925471
C18orf25	chromosome 18 open reading frame 25	-1.20247	-1.16146	-1.38184	0.000692762	0.000869184	0.000278262	0.0950521	-0.156865	0.106771	0.913258	0.826692	0.898997
ZNF480	zinc finger protein 480	1.97428	1.48763	1.74365	0.000925475	0.00540353	0.00205267	-0.361003	0.0618128	-0.283203	0.508096	0.957982	0.655494
ILF3-AS1	ILF3 antisense RNA 1 (head to head)	-1.1224	-0.989258	-1.34041	0.000364455	0.000834022	0.000115834	0.165039	0.228479	0.406576	0.790595	0.662519	0.28167
SPC24	SPC24, NDC80 kinetochore complex component	-0.997396	-0.641602	-0.525662	0.000220302	0.00375716	0.0119517	0.124674	0.0909107	0.378581	0.72328	0.823455	0.071428
DPY19L3	dpy-19 like 3 (C. elegans)	0.89681	-0.950033	-0.302165	0.00236313	0.00164043	0.264678	-0.0530599	0.00195312	-0.0169271	0.888768	0.99752	0.972291
SAMD11	sterile alpha motif domain containing 11	0.982096	0.861003	0.829698	0.00198979	0.00445657	0.00555899	0.30599	0.439128	0.307617	0.264281	0.0775286	0.260536
C1orf52	chromosome 1 open reading frame 52	-0.463216	-0.724609	-0.841092	0.0972633	0.0125017	0.00533432	0.288086	0.0794994	0.241862	0.145828	0.83249	0.247911
TMEM56	transmembrane protein 56	0.728516	0.895508	0.688531	0.0294168	0.00993855	0.0384318	0.0976562	0.130823	0.00260417	0.831524	0.745357	0.997569
MANEAL	mannosidase endo-alpha like	1.35384	1.41829	1.49946	1.25583e-05	9.55191e-06	7.16642e-06	-0.00520833	-0.0086263	-0.0719401	0.993181	0.988546	0.841271
CTH	cystathionine gamma-lyase	1.14453	1.96159	2.13623	0.000136952	4.8616e-06	3.04152e-06	0.0722656	0.203704	0.0455729	0.841881	0.323463	0.915921
LSM14B	LSM family member 14B	0.226888	-0.806966	-0.425239	0.138464	0.000144263	0.00830848	0.0266927	0.0605288	-0.19694	0.959778	0.881071	0.370027
AAMP	angio associated migratory cell protein	-0.575846	-0.665039	-0.599257	0.00555695	0.00231643	0.00437641	0.0891927	-0.00370732	-0.0621745	0.7113	0.993913	0.827782
CTPS1	CTP synthase 1	-0.500651	-0.744141	-0.578288	0.00160249	0.00012249	0.000631124	-0.0442708	-0.113534	-0.140625	0.898146	0.605605	0.464871
TTL	tubulin tyrosine ligase	1.60059	0.64974	0.878879	1.89327e-06	0.000465619	6.38783e-05	-0.136068	-0.105252	-0.115885	0.520958	0.671579	0.620818
CKAP2L	cytoskeleton associated protein 2 like	1.1237	0.719076	1.03781	0.000157798	0.00285462	0.000267752	-0.0553385	-0.0304181	-0.108073	0.85235	0.934126	0.609815
CTSB	cathepsin B	0.111979	-1.3737	-0.618598	0.771097	0.00026257	0.0309716	-0.518229	-0.157516	-0.205078	0.000127195	0.158051	0.0543034
PUS10	pseudouridylate synthase 10	-0.22819	-0.845378	-0.669108	0.393508	0.00231932	0.00936363	0.243815	0.0280852	0.111979	0.201491	0.954734	0.698811
PKI55	DKFZp434H1419	-0.338216	0.990234	0.537218	0.393304	0.00943479	0.140974	0.312826	0.531666	0.389974	0.410989	0.0904568	0.255046
CTSD	cathepsin D	-1.40625	-1.8431	-1.41243	0.00436131	0.000794207	0.00424618	0.238281	0.226671	0.384115	0.348368	0.383734	0.0785954
ARL6IP6	ADP ribosylation factor like GTPase 6 interacting protein 6	0.275391	-0.686849	-0.67315	0.369012	0.0181235	0.0201118	-0.0950521	-0.162815	-0.148763	0.886264	0.753371	0.783706
CTSH	cathepsin H	0.11263	-1.13086	-0.706299	0.865933	0.0148455	0.117428	-0.11556	-0.0709997	0.0227865	0.758088	0.879103	0.970973
LINC00471	long intergenic non-protein coding RNA 471	-0.136719	-0.585286	-0.390381	0.72434	0.0488078	0.196663	0.395833	0.239547	0.289388	0.307938	0.642733	0.530296
XXYLT1	xyloside xylosyltransferase 1	0.403971	1.16829	0.823459	0.054128	0.000104449	0.00102513	0.0198568	-0.00528067	0.0458984	0.974971	0.993913	0.931737
CMTM8	CKLF like MARVEL transmembrane domain containing 8	0.600911	0.639974	0.596246	0.0168844	0.0120047	0.0175832	0.253255	0.181749	-0.016276	0.383022	0.606796	0.982759
ZNF827	zinc finger protein 827	1.07878	0.933919	0.977458	5.24765e-06	1.15285e-05	8.97568e-06	-0.0169271	0.0654478	0.0755208	0.972914	0.851976	0.817978
NFXL1	nuclear transcription factor, X-box binding like 1	-0.440755	-0.724935	-0.507948	0.025932	0.0014605	0.0123065	0.28776	0.19741	0.276693	0.0511726	0.214441	0.0607099
NIPAL1	NIPA like domain containing 1	-0.605143	-0.639648	-0.568359	0.0296415	0.0224892	0.0398262	0.275716	0.504494	0.379232	0.693739	0.307362	0.510071
PPM1K	protein phosphatase, Mg2+/Mn2+ dependent 1K	1.49642	0.791341	0.94005	7.79973e-05	0.00466531	0.0016071	0.145182	0.135796	-0.0338542	0.706769	0.735474	0.959933
ADRA2C	adrenoceptor alpha 2C	-0.521484	-0.621094	-0.556858	0.0247532	0.00974502	0.0176411	-0.0179036	0.00989222	0.116536	0.983805	0.991966	0.833471
SPINK13	serine peptidase inhibitor, Kazal type 13 (putative)	0.580078	0.848958	0.734212	0.165236	0.0406515	0.0749565	-0.579427	-1.06999	-1.38281	0.201611	0.0129709	0.00245177
TMEM161B	transmembrane protein 161B	-0.89681	-0.848307	-0.765001	0.000974186	0.00138728	0.00266622	0.166667	0.153465	-0.0712891	0.689936	0.725094	0.906368
LOC153684	uncharacterized LOC153684	1.24105	1.54281	1.72228	0.000546068	0.000131768	6.33352e-05	-0.20638	-0.0933341	0.207031	0.862695	0.952982	0.861988
CYLD	CYLD lysine 63 deubiquitinase	-0.255208	0.91276	0.309679	0.309135	0.00116797	0.200919	0.094401	0.171712	0.155599	0.599538	0.193848	0.254962
RUNDC3B	RUN domain containing 3B	-0.78125	-2.13005	-1.36217	0.00878503	1.45024e-05	0.000266305	-0.271322	-0.52832	-0.435547	0.542663	0.112306	0.214717
CDCA2	cell division cycle associated 2	-0.390951	-0.708984	-0.332926	0.0474744	0.00178357	0.0908743	-0.0657552	-0.0865162	0.0891927	0.794222	0.693126	0.679527
TMEM65	transmembrane protein 65	2.48079	1.52018	2.01424	6.63293e-06	0.000146284	2.3119e-05	-0.0859375	-0.143103	0.0078125	0.704747	0.391615	0.985856
RDH10	retinol dehydrogenase 10 (all-trans)	-0.597005	-1.09701	-0.750054	0.000157011	3.7315e-06	3.57909e-05	-0.107422	-0.0197844	0.0182292	0.462654	0.949769	0.954418
ESCO2	establishment of sister chromatid cohesion N-acetyltransferase 2	0.0442708	-0.626628	-0.196235	0.872612	0.00259242	0.316173	0.154297	0.198532	0.0605469	0.308695	0.152147	0.810099
FBXO16	F-box protein 16	0.306641	1.09375	0.870307	0.100039	7.34987e-05	0.000327182	-0.0338542	0.0185366	0.00813802	0.971292	0.985369	0.993913
C8orf37	chromosome 8 open reading frame 37	-0.681478	-0.727539	-0.466593	0.0284839	0.0204659	0.130994	0.0651042	0.0238173	0.151693	0.922755	0.977073	0.751787
ZXDB	zinc finger, X-linked, duplicated B	1.35221	0.910156	1.53944	9.01828e-06	0.00011471	4.42961e-06	-0.777344	-0.962854	-0.6875	1.76645e-05	3.19902e-06	4.17111e-05
ALDH1L2	aldehyde dehydrogenase 1 family member L2	1.61751	0.893555	1.4589	6.68184e-05	0.00313397	0.000132187	-0.0511068	0.0349212	0.153646	0.919406	0.951632	0.616984
DENND5B	DENN domain containing 5B	0.431315	0.75	0.64445	0.0181706	0.000649165	0.00172981	0.28125	0.371112	0.222656	0.0367062	0.00803164	0.10482
DGKA	diacylglycerol kinase alpha	-0.264648	0.93457	0.48272	0.432818	0.00468582	0.112631	-0.0107422	0.0102901	0.0882161	0.986522	0.9874	0.814932
GPR180	G protein-coupled receptor 180	-1.25814	-0.742513	-1.47195	0.000222685	0.00636946	8.02945e-05	-0.155273	-0.179073	-0.254883	0.784255	0.735988	0.554802
AP2A1	adaptor related protein complex 2 alpha 1 subunit	0.896159	1.38021	1.02235	0.000373874	2.22712e-05	0.000157232	-0.242839	-0.143862	-0.0517578	0.418491	0.725718	0.933309
DAP	death-associated protein	0.617188	0.721354	0.770508	0.00197067	0.000719784	0.000466601	0.00976401	-0.040496	-0.075527	0.986452	0.927668	0.830542
DAPK1	death-associated protein kinase 1	-0.550781	-1.16634	-0.811306	0.00867046	7.34987e-05	0.000793117	-0.352865	-0.0782335	-0.0488281	0.000327061	0.451396	0.723592
AP2A2	adaptor related protein complex 2 alpha 2 subunit	-0.939128	-0.676758	-0.685004	2.88879e-05	0.000244806	0.00022576	-0.0559896	-0.0451027	-0.00683594	0.92927	0.946418	0.993646
ITPRIPL2	inositol 1,4,5-trisphosphate receptor interacting protein-like 2	0.0123698	-0.613607	-0.374702	0.970311	0.0039002	0.0526886	0.152344	0.130462	-0.0152995	0.606796	0.68886	0.980696
PHOSPHO1	phosphatase, orphan 1	-0.571615	-0.650391	-0.599392	0.00157117	0.000682066	0.00115983	-0.222005	-0.364782	0.0514323	0.51788	0.180825	0.939411
DBN1	drebrin 1	0.50651	0.742188	0.427626	0.00172617	0.000143671	0.00490171	-0.13737	-0.183775	-0.159505	0.653642	0.473263	0.567716
ZNF836	zinc finger protein 836	1.91846	1.32438	1.5944	0.00578832	0.0410247	0.0163632	-0.527018	-0.358869	-0.275391	0.375048	0.629328	0.751044
ZNF114	zinc finger protein 114	-0.181966	-1.88021	-1.47507	0.46878	7.52366e-06	3.39014e-05	0.42513	0.411169	0.526693	0.136135	0.152147	0.0559425
ZNF780B	zinc finger protein 780B	1.04427	0.978516	1.24108	0.00811852	0.0116627	0.00288199	-0.0253906	0.192907	-0.0175781	0.98292	0.779775	0.989142
DCK	deoxycytidine kinase	0.563151	-0.688151	-0.370524	0.00151012	0.000409248	0.0177639	-0.127279	0.0478335	-0.0960286	0.762077	0.938962	0.841232
DCTD	dCMP deaminase	-0.198242	-0.608398	-0.41097	0.546431	0.0319237	0.146849	0.0735677	0.0858832	0.0983073	0.873917	0.843104	0.809256
CITED4	Cbp/p300 interacting transactivator with Glu/Asp rich carboxy-terminal domain 4	-1.4362	-0.848307	-1.12207	3.4295e-05	0.00106997	0.000170784	-0.253906	-0.243309	0.0234375	0.613586	0.636877	0.982501
AP1G1	adaptor related protein complex 1 gamma 1 subunit	0.154948	0.671224	0.551053	0.285431	0.000257854	0.000936828	-0.0657579	-0.0756267	-0.0585971	0.580413	0.488279	0.646608
CCDC138	coiled-coil domain containing 138	0.388672	-0.833659	-0.239149	0.0461555	0.00057609	0.232131	0.194987	0.145128	0.0185547	0.463884	0.649134	0.976519
DDOST	dolichyl-diphosphooligosaccharide--protein glycosyltransferase non-catalytic subunit	0.0182292	-0.647135	-0.455078	0.970788	0.0270776	0.116421	-0.111979	-0.0306713	-0.000651042	0.501119	0.920401	0.998828
FAM171B	family with sequence similarity 171 member B	1.38721	1.98128	2.06847	9.99709e-05	9.97316e-06	7.86729e-06	0.168945	-0.126483	0.0335286	0.89241	0.924959	0.984681
DMXL1	Dmx like 1	1.02539	1.47689	1.31535	0.000397826	3.66909e-05	7.85293e-05	0.0598958	-0.00367115	-0.0332031	0.896945	0.995352	0.952987
DCP2	decapping mRNA 2	-0.740234	-2.11003	-1.56841	0.00108731	1.7237e-06	8.58264e-06	0.296224	0.177843	0.247396	0.107145	0.425749	0.200249
ZNF92	zinc finger protein 92	0.917643	0.933919	1.0651	0.00912155	0.00826489	0.00379573	-0.0429687	-0.183142	-0.0664062	0.981611	0.894161	0.970307
ZNF467	zinc finger protein 467	0.892904	1.35156	1.42472	0.00109993	7.28682e-05	5.18458e-05	-0.320638	0.0217014	0.00683594	0.710363	0.990415	0.997114
TMEM64	transmembrane protein 64	-0.250651	-1.25586	-0.511936	0.140816	1.59837e-05	0.00518155	-0.0598958	-0.00253183	-0.0188802	0.860706	0.996111	0.968377
QSOX2	quiescin sulfhydryl oxidase 2	-0.0592448	-0.904948	-0.641276	0.778747	7.54948e-05	0.000718683	-0.0579427	-0.0448134	0.0924479	0.779163	0.847618	0.560027
ZNF883	zinc finger protein 883	1.81706	1.92188	1.74224	3.61319e-06	2.6679e-06	4.49661e-06	-0.0123818	-0.0371404	-0.0107388	0.983131	0.940491	0.985659
PSORS1C1	psoriasis susceptibility 1 candidate 1	-0.0753581	0.660319	0.118313	0.864448	0.0287363	0.769616	0.123047	0.238435	-0.0537109	0.884541	0.701701	0.961305
ZNF384	zinc finger protein 384	0.848958	0.867187	0.694282	0.000367234	0.000319089	0.00136464	0.0592448	-0.0473814	0.121745	0.850945	0.892418	0.575306
DSTNP2	destrin (actin depolymerizing factor) pseudogene 2	-0.122721	0.929362	0.24018	0.841957	0.030714	0.649975	0.217773	0.0654116	0.273112	0.794897	0.959719	0.716301
[truncated: 1,976 more rows]

## Sheet: IRF2BP1+2 kd
GeneSymbol	GeneName	siBP1_vs_siNT	siBP2_vs_siNT	siBP12_vs_siNT	FDR_siBP1_vs_siNT	FDR_siBP2_vs_siNT	FDR_siBP12_vs_siNT	KR_vs_wt_fullSerum	KR_vs_wt_noFBS	KR_vs_wt_EGF	FDR_KR_vs_wt_fullSerum	FDR_KR_vs_wt_noFBS	FDR_KR_vs_wt_EGF
[truncated: 2,529 more rows]

[truncated: 2 more sheets: all, legend]
